# Supplementary material for: Immune Infiltrating Cells-Derived Risk Signature Based on Large-scale Analysis Defines Immune Landscape and Predicts Immunotherapy Responses in Glioma Tumor Microenvironment
Source: Front Immunol. 2021 Aug 13;12:691811. doi: 10.3389/fimmu.2021.691811 (PMC8418124; doi:10.3389/fimmu.2021.691811)
Supplement: Supplementary file 1 [file DataSheet_1.zip]

Archive with 31 entries (30 files):
- Supplementary Tables/
- Supplementary Tables/Table S1.xlsx
- __MACOSX/Supplementary Tables/._Table S1.xlsx
- Supplementary Tables/Table S13.xlsx
- __MACOSX/Supplementary Tables/._Table S13.xlsx
- Supplementary Tables/.DS_Store
- __MACOSX/Supplementary Tables/._.DS_Store
- Supplementary Tables/Table S7.xlsx
- __MACOSX/Supplementary Tables/._Table S7.xlsx
- Supplementary Tables/Table S14.xlsx
- __MACOSX/Supplementary Tables/._Table S14.xlsx
- Supplementary Tables/Table S6.xlsx
- __MACOSX/Supplementary Tables/._Table S6.xlsx
- Supplementary Tables/Table S5.xlsx
- __MACOSX/Supplementary Tables/._Table S5.xlsx
- Supplementary Tables/Table S9.xlsx
- __MACOSX/Supplementary Tables/._Table S9.xlsx
- Supplementary Tables/Table S11.txt
- __MACOSX/Supplementary Tables/._Table S11.txt
- Supplementary Tables/Table S8.xlsx
- __MACOSX/Supplementary Tables/._Table S8.xlsx
- Supplementary Tables/Table S12.txt
- __MACOSX/Supplementary Tables/._Table S12.txt
- Supplementary Tables/Table S4.xlsx
- __MACOSX/Supplementary Tables/._Table S4.xlsx
- Supplementary Tables/Table S3.xlsx
- __MACOSX/Supplementary Tables/._Table S3.xlsx
- Supplementary Tables/Table S2.xlsx
- __MACOSX/Supplementary Tables/._Table S2.xlsx
- Supplementary Tables/Table S10.xlsx
- __MACOSX/Supplementary Tables/._Table S10.xlsx
