# Supplementary material for: Immune Infiltrating Cells-Derived Risk Signature Based on Large-scale Analysis Defines Immune Landscape and Predicts Immunotherapy Responses in Glioma Tumor Microenvironment
Source: Front Immunol. 2021 Aug 13;12:691811. doi: 10.3389/fimmu.2021.691811 (PMC8418124; doi:10.3389/fimmu.2021.691811)
Supplement: Supplementary file 1 [file DataSheet_1.zip › Supplementary Tables/Table S13.xlsx]

## Sheet: 工作表 1 - The expression differen
Table S13: Expression difference of 63 genes between IDHmut and IDHwt
gene	logFC	AveExpr	t	P.Value	adj.P.Val	B
RPL39L	-0.76695	4.20723	-10.5035	2.17041e-24	1.25419e-22	44.4509
CLEC5A	-0.791146	3.47022	-10.4389	3.98155e-24	1.25419e-22	43.8516
RPRM	0.813845	5.51915	9.37417	5.75803e-20	1.20919e-18	34.3998
IL17RC	-0.510605	5.44002	-8.73983	1.17204e-17	1.59922e-16	29.1641
DAP	-0.524702	6.8761	-8.73004	1.26922e-17	1.59922e-16	29.0857
LAP3	-0.615774	8.02603	-8.68946	1.76465e-17	1.85288e-16	28.7614
FNDC3B	-0.528118	5.23902	-8.65404	2.3501e-17	2.11509e-16	28.4795
PSMC2	-0.50809	8.00944	-8.53537	6.09579e-17	4.80043e-16	27.5419
PDIA3	-0.534847	8.20682	-8.26878	4.98589e-16	3.49012e-15	25.4757
ABI1	0.511616	6.70858	8.14725	1.27604e-15	8.03907e-15	24.5524
ITGA5	-0.573884	5.42327	-7.87858	9.7767e-15	5.59938e-14	22.553
CLGN	0.529941	3.59842	7.6254	6.32022e-14	3.31812e-13	20.7222
GALNT2	-0.457497	6.18291	-7.40584	3.05861e-13	1.48225e-12	19.177
CD69	-0.470365	3.28284	-7.20299	1.26792e-12	5.70564e-12	17.7848
LAMB4	-0.149526	2.6055	-7.14941	1.83559e-12	7.70948e-12	17.4227
GADD45A	-0.640136	7.51215	-7.09749	2.62109e-12	1.03205e-11	17.0743
DERL2	-0.373303	6.75488	-6.95805	6.74875e-12	2.50101e-11	16.1495
TLR3	-0.344524	3.70656	-6.8518	1.37244e-11	4.80355e-11	15.456
ALOX5AP	-0.687145	6.9444	-6.84288	1.45615e-11	4.82828e-11	15.3981
NEK11	-0.384589	4.78535	-6.82043	1.68941e-11	5.32165e-11	15.253
GDF10	0.438551	3.22628	6.62505	6.04968e-11	1.8149e-10	14.0079
HLA-DPB1	-0.641364	7.36492	-6.28105	5.28675e-10	1.51393e-09	11.8954
RUNX1	-0.359167	3.76201	-6.18007	9.80134e-10	2.68472e-09	11.2948
ZFP36	-0.584027	7.40108	-6.12091	1.40149e-09	3.67891e-09	10.9471
BRSK2	0.400259	5.05543	6.05854	2.03657e-09	5.13215e-09	10.5839
FEM1C	-0.348232	5.43282	-6.05079	2.13285e-09	5.16807e-09	10.539
TMCC2	0.359096	5.31515	6.0142	2.65106e-09	6.18582e-09	10.3277
CACNA2D2	0.320883	4.00639	6.00698	2.76686e-09	6.22545e-09	10.2861
GPX1	-0.482286	9.69962	-5.99984	2.88628e-09	6.27018e-09	10.2451
EMP1	-0.569249	6.65139	-5.97074	3.42722e-09	7.19716e-09	10.0783
CIITA	-0.313762	3.81447	-5.46984	5.87677e-08	1.19431e-07	7.32491
GRN	-0.374312	8.2282	-5.3812	9.49914e-08	1.87014e-07	6.86103
PRMT2	-0.314541	6.94757	-5.3591	1.06955e-07	2.04187e-07	6.74651
SFT2D2	-0.236327	4.86289	-5.29181	1.53092e-07	2.83671e-07	6.40043
HLA-DQA1	-0.676798	4.97833	-5.26964	1.72135e-07	3.09842e-07	6.28736
PRKACA	-0.294033	6.186	-5.24228	1.98827e-07	3.47947e-07	6.14836
PYCARD	-0.401561	5.86225	-5.20727	2.38864e-07	4.06715e-07	5.97154
ATF3	-0.404547	5.65977	-4.90759	1.09911e-06	1.8222e-06	4.50344
EGR1	-0.531387	7.4619	-4.89975	1.14261e-06	1.84576e-06	4.46618
DMPK	-0.36225	6.48245	-4.82298	1.66696e-06	2.62547e-06	4.10388
RAB17	-0.163184	3.16999	-4.76644	2.19417e-06	3.37154e-06	3.84054
RHOG	-0.298039	7.23415	-4.62008	4.41043e-06	6.61564e-06	3.17253
ARHGDIB	-0.369714	7.81649	-4.52671	6.81703e-06	9.98774e-06	2.75671
TRIB1	-0.239977	5.0579	-4.43532	1.03609e-05	1.48349e-05	2.35762
TPX2	-0.386294	5.23707	-4.42137	1.10374e-05	1.54524e-05	2.29737
MYO1F	-0.279833	5.3993	-4.41452	1.13849e-05	1.55924e-05	2.26785
ARHGDIG	0.457003	5.46144	4.35662	1.47695e-05	1.97974e-05	2.02015
KLF6	-0.285639	5.92424	-4.27387	2.13136e-05	2.79741e-05	1.67157
IL1A	-0.148656	2.81048	-4.11561	4.22556e-05	5.43286e-05	1.02277
BTK	-0.224236	4.50765	-4.09369	4.63745e-05	5.84318e-05	0.934766
CSF3R	-0.24547	4.91332	-3.87607	0.000114073	0.000140914	0.0855826
IFNAR1	-0.193663	5.29897	-3.62073	0.000310616	0.000376323	-0.853545
CDH2	-0.247978	6.95521	-3.43479	0.000620828	0.000737966	-1.49834
CD33	-0.194322	4.58101	-3.42117	0.000652336	0.000761058	-1.54428
PIGG	-0.175205	6.12815	-3.2717	0.00111077	0.00127234	-2.03665
RHBDF2	-0.21597	5.67519	-3.2624	0.00114739	0.00129082	-2.06657
TEP1	-0.148382	4.27325	-3.17286	0.00156199	0.00169929	-2.35045
PILRA	-0.175797	4.78537	-3.1724	0.00156443	0.00169929	-2.35188
CD84	-0.14551	3.82723	-2.86834	0.00422534	0.0045118	-3.25804
C1QA	-0.27376	8.46578	-2.66437	0.00785472	0.00824746	-3.81569
CD14	-0.2576	7.54317	-2.46104	0.0140449	0.0145054	-4.33133
TRAF2	-0.0822176	4.82177	-1.94335	0.0522939	0.0531374	-5.46163
MEN1	-0.0655896	6.16625	-1.25407	0.210152	0.210152	-6.55693
