# Supplementary material for: Immune Infiltrating Cells-Derived Risk Signature Based on Large-scale Analysis Defines Immune Landscape and Predicts Immunotherapy Responses in Glioma Tumor Microenvironment
Source: Front Immunol. 2021 Aug 13;12:691811. doi: 10.3389/fimmu.2021.691811 (PMC8418124; doi:10.3389/fimmu.2021.691811)
Supplement: Supplementary file 1 [file DataSheet_1.zip › Supplementary Tables/Table S7.xlsx]

## Sheet: 工作表 1 - Table S5
Table S7: 63 representative TME signature genes
SYMBOL	ENTREZID	GENENAME
EGR1	1958	early growth response 1
CD69	969	CD69 molecule
ZFP36	7538	ZFP36 ring finger protein
IL1A	3552	interleukin 1 alpha
IFNAR1	3454	interferon alpha and beta receptor subunit 1
DERL2	51009	derlin 2
ABI1	10006	abl interactor 1
TRAF2	7186	TNF receptor associated factor 2
DAP	1611	death associated protein
BRSK2	9024	BR serine/threonine kinase 2
CLEC5A	23601	C-type lectin domain containing 5A
KLF6	1316	Kruppel like factor 6
HLA-DPB1	3115	major histocompatibility complex, class II, DP beta 1
GDF10	2662	growth differentiation factor 10
FEM1C	56929	fem-1 homolog C
ARHGDIG	398	Rho GDP dissociation inhibitor gamma
PRKACA	5566	protein kinase cAMP-activated catalytic subunit alpha
GALNT2	2590	polypeptide N-acetylgalactosaminyltransferase 2
ALOX5AP	241	arachidonate 5-lipoxygenase activating protein
PIGG	54872	phosphatidylinositol glycan anchor biosynthesis class G
RHOG	391	ras homolog family member G
EMP1	2012	epithelial membrane protein 1
PRMT2	3275	protein arginine methyltransferase 2
TRIB1	10221	tribbles pseudokinase 1
GRN	2896	granulin precursor
CD14	929	CD14 molecule
DMPK	1760	DM1 protein kinase
MYO1F	4542	myosin IF
TEP1	7011	telomerase associated protein 1
CIITA	4261	class II major histocompatibility complex transactivator
ITGA5	3678	integrin subunit alpha 5
NEK11	79858	NIMA related kinase 11
GADD45A	1647	growth arrest and DNA damage inducible alpha
PSMC2	5701	proteasome 26S subunit, ATPase 2
GPX1	2876	glutathione peroxidase 1
TLR3	7098	toll like receptor 3
RUNX1	861	RUNX family transcription factor 1
HLA-DQA1	3117	major histocompatibility complex, class II, DQ alpha 1
MEN1	4221	menin 1
LAP3	51056	leucine aminopeptidase 3
LAMB4	22798	laminin subunit beta 4
RAB17	64284	RAB17, member RAS oncogene family
PDIA3	2923	protein disulfide isomerase family A member 3
IL17RC	84818	interleukin 17 receptor C
FNDC3B	64778	fibronectin type III domain containing 3B
RHBDF2	79651	rhomboid 5 homolog 2
CLGN	1047	calmegin
RPRM	56475	reprimo, TP53 dependent G2 arrest mediator homolog
CDH2	1000	cadherin 2
ARHGDIB	397	Rho GDP dissociation inhibitor beta
RPL39L	116832	ribosomal protein L39 like
SFT2D2	375035	SFT2 domain containing 2
CACNA2D2	9254	calcium voltage-gated channel auxiliary subunit alpha2delta 2
TPX2	22974	TPX2 microtubule nucleation factor
TMCC2	9911	transmembrane and coiled-coil domain family 2
CSF3R	1441	colony stimulating factor 3 receptor
PILRA	29992	paired immunoglobin like type 2 receptor alpha
PYCARD	29108	PYD and CARD domain containing
C1QA	712	complement C1q A chain
CD33	945	CD33 molecule
CD84	8832	CD84 molecule
ATF3	467	activating transcription factor 3
BTK	695	Bruton tyrosine kinase
