# Supplementary material for: Immune Infiltrating Cells-Derived Risk Signature Based on Large-scale Analysis Defines Immune Landscape and Predicts Immunotherapy Responses in Glioma Tumor Microenvironment
Source: Front Immunol. 2021 Aug 13;12:691811. doi: 10.3389/fimmu.2021.691811 (PMC8418124; doi:10.3389/fimmu.2021.691811)
Supplement: Supplementary file 1 [file DataSheet_1.zip › Supplementary Tables/Table S14.xlsx]

## Sheet: Table S14
Table S14. Clinical characteristics of Xiangya cohort
sampleID	Grade	Pathological	Age	Gender
1	Ⅱ	Astrocytoma	52	Female
2	Ⅱ	Diffuse astrocytoma	38	Male
3	Ⅲ	Astrocytoma	55	Male
4	Ⅳ	Glioblastoma multiforme	60	Male
5	Ⅱ	Oligodendroglioma	42	Male
6	Ⅲ	Diffuse astrocytoma	43	Male
7	Ⅱ	Gemistocytic astrocytoma	46	Female
8	Ⅳ	Glioblastoma multiforme	45	Female
9	Ⅱ	Pleomorphic xanthoastrocytoma	10	Male
10	Ⅱ	Astrocytoma	45	Female
11	Ⅳ	Glioblastoma multiforme	61	Male
12	Ⅱ	Oligodendroglioma	40	Female
13	Ⅱ	Astrocytoma	42	Male
14	Ⅳ	Glioblastoma multiforme	57	Male
15	Ⅳ	Glioblastoma multiforme	50	Male
16	Ⅳ	Glioblastoma multiforme	59	Male
17	Ⅱ	Anaplastic ependymoma	44	Male
18	Ⅲ	Anaplastic oligodendroglioma	52	Male
19	Ⅳ	Glioblastoma multiforme	35	Male
20	Ⅲ	Anaplastic astrocytoma	35	Female
21	Ⅱ	Astrocytoma	36	Male
22	Ⅳ	Glioblastoma multiforme	47	Female
23	Ⅲ	Astrocytoma	46	Female
24	Ⅳ	Glioblastoma multiforme	61	Female
25	Ⅱ	Diffuse astrocytoma	61	Male
26	Ⅲ	Astrocytoma	53	Male
27	Ⅳ	Glioblastoma multiforme	30	Female
28	Ⅳ	Glioblastoma multiforme	20	Male
29	Ⅱ	Ganglioglioma	27	Female
30	Ⅳ	Astrocytoma	63	Female
31	Ⅳ	Glioblastoma multiforme	62	Male
32	Ⅲ	Anaplastic astrocytoma	62	Female
33	Ⅳ	Primary neuroectoblastoma	51	Female
34	Ⅲ	Astrocytoma	50	Male
35	Ⅰ	Pilocytic astrocytoma	10	Female
36	Ⅱ	Astrocytoma	17	Male
37	Ⅲ	Glioma	45	Female
38	Ⅲ	Hemangiopericytoma	45	Female
39	Ⅲ	Anaplastic oligodendroglioma	53	Male
40	Ⅲ	Glioma	52	Female
41	Ⅳ	Glioblastoma multiforme	50	Female
42	Ⅲ	Anaplastic astrocytoma	41	Female
43	Ⅲ	Astrocytoma	56	Male
44	Ⅲ	Glioma	69	Male
45	Ⅲ	Glioma	57	Female
46	Ⅳ	Glioblastoma multiforme	61	Female
47	Ⅰ	Astrocytoma	35	Male
48	Ⅲ	Astrocytoma	10	Female
