# Supplementary material for: Immune Infiltrating Cells-Derived Risk Signature Based on Large-scale Analysis Defines Immune Landscape and Predicts Immunotherapy Responses in Glioma Tumor Microenvironment
Source: Front Immunol. 2021 Aug 13;12:691811. doi: 10.3389/fimmu.2021.691811 (PMC8418124; doi:10.3389/fimmu.2021.691811)
Supplement: Supplementary file 1 [file DataSheet_1.zip › Supplementary Tables/Table S6.xlsx]

## Sheet: 工作表 1 - TCGA cluster
Table S6: The distribution of TME clusters in TCGA, CGGA, and GSE108474 cohorts
TCGA cluster			CGGA cluster			GSE108474 cluster
TCGA-02-0001-01	Cluster		CGGA_1001	Cluster		GSM2899178	Cluster
TCGA-02-0003-01	TME cluster 1		CGGA_1006	TME cluster 2		GSM2899179	TME cluster 1
TCGA-02-0004-01	TME cluster 1		CGGA_1007	TME cluster 2		GSM2899180	TME cluster 1
TCGA-02-0007-01	TME cluster 1		CGGA_1011	TME cluster 1		GSM2899181	TME cluster 1
TCGA-02-0009-01	TME cluster 2		CGGA_1015	TME cluster 2		GSM2899182	TME cluster 1
TCGA-02-0010-01	TME cluster 2		CGGA_1019	TME cluster 1		GSM2899183	TME cluster 1
TCGA-02-0011-01	TME cluster 2		CGGA_1022	TME cluster 1		GSM2899184	TME cluster 1
TCGA-02-0014-01	TME cluster 1		CGGA_1023	TME cluster 1		GSM2899185	TME cluster 1
TCGA-02-0015-01	TME cluster 1		CGGA_1024	TME cluster 2		GSM2899186	TME cluster 1
TCGA-02-0016-01	TME cluster 1		CGGA_1026	TME cluster 2		GSM2899187	TME cluster 1
TCGA-02-0021-01	TME cluster 2		CGGA_1034	TME cluster 1		GSM2899189	TME cluster 1
TCGA-02-0023-01	TME cluster 1		CGGA_1035	TME cluster 2		GSM2899190	TME cluster 1
TCGA-02-0024-01	TME cluster 2		CGGA_1039	TME cluster 2		GSM2899191	TME cluster 1
TCGA-02-0025-01	TME cluster 2		CGGA_1045	TME cluster 2		GSM2899192	TME cluster 2
TCGA-02-0026-01	TME cluster 1		CGGA_1049	TME cluster 1		GSM2899193	TME cluster 2
TCGA-02-0027-01	TME cluster 2		CGGA_1052	TME cluster 2		GSM2899194	TME cluster 1
TCGA-02-0028-01	TME cluster 2		CGGA_1072	TME cluster 2		GSM2899195	TME cluster 2
TCGA-02-0033-01	TME cluster 2		CGGA_1077	TME cluster 2		GSM2899196	TME cluster 1
TCGA-02-0034-01	TME cluster 2		CGGA_1078	TME cluster 2		GSM2899198	TME cluster 2
TCGA-02-0038-01	TME cluster 2		CGGA_1079	TME cluster 1		GSM2899199	TME cluster 2
TCGA-02-0039-01	TME cluster 1		CGGA_1081	TME cluster 2		GSM2899200	TME cluster 1
TCGA-02-0043-01	TME cluster 2		CGGA_1083	TME cluster 2		GSM2899201	TME cluster 1
TCGA-02-0046-01	TME cluster 2		CGGA_1091	TME cluster 2		GSM2899202	TME cluster 1
TCGA-02-0047-01	TME cluster 2		CGGA_1109	TME cluster 2		GSM2899203	TME cluster 2
TCGA-02-0048-01	TME cluster 2		CGGA_1124	TME cluster 2		GSM2899204	TME cluster 1
TCGA-02-0051-01	TME cluster 1		CGGA_1139	TME cluster 2		GSM2899205	TME cluster 1
TCGA-02-0052-01	TME cluster 1		CGGA_1140	TME cluster 1		GSM2899206	TME cluster 1
TCGA-02-0054-01	TME cluster 2		CGGA_1145	TME cluster 2		GSM2899207	TME cluster 2
TCGA-02-0057-01	TME cluster 2		CGGA_1171	TME cluster 2		GSM2899208	TME cluster 1
TCGA-02-0058-01	TME cluster 1		CGGA_1177	TME cluster 2		GSM2899209	TME cluster 1
TCGA-02-0059-01	TME cluster 1		CGGA_1180	TME cluster 2		GSM2899210	TME cluster 1
TCGA-02-0060-01	TME cluster 1		CGGA_1188	TME cluster 2		GSM2899211	TME cluster 1
TCGA-02-0064-01	TME cluster 1		CGGA_1214	TME cluster 2		GSM2899212	TME cluster 1
TCGA-02-0068-01	TME cluster 1		CGGA_1216	TME cluster 2		GSM2899213	TME cluster 1
TCGA-02-0069-01	TME cluster 1		CGGA_1218	TME cluster 2		GSM2899214	TME cluster 1
TCGA-02-0070-01	TME cluster 1		CGGA_1224	TME cluster 2		GSM2899215	TME cluster 2
TCGA-02-0071-01	TME cluster 1		CGGA_1234	TME cluster 2		GSM2899216	TME cluster 1
TCGA-02-0074-01	TME cluster 2		CGGA_1237	TME cluster 2		GSM2899217	TME cluster 1
TCGA-02-0075-01	TME cluster 1		CGGA_1240	TME cluster 1		GSM2899218	TME cluster 1
TCGA-02-0079-01	TME cluster 1		CGGA_1251	TME cluster 2		GSM2899219	TME cluster 1
TCGA-02-0080-01	TME cluster 2		CGGA_1258	TME cluster 2		GSM2899220	TME cluster 2
TCGA-02-0083-01	TME cluster 1		CGGA_1263	TME cluster 2		GSM2899222	TME cluster 2
TCGA-02-0084-01	TME cluster 1		CGGA_1270	TME cluster 2		GSM2899223	TME cluster 1
TCGA-02-0085-01	TME cluster 1		CGGA_1271	TME cluster 2		GSM2899224	TME cluster 1
TCGA-02-0086-01	TME cluster 1		CGGA_1272	TME cluster 2		GSM2899225	TME cluster 2
TCGA-02-0087-01	TME cluster 1		CGGA_1280	TME cluster 2		GSM2899227	TME cluster 2
TCGA-02-0089-01	TME cluster 1		CGGA_1281	TME cluster 2		GSM2899228	TME cluster 1
TCGA-02-0099-01	TME cluster 2		CGGA_1283	TME cluster 2		GSM2899229	TME cluster 1
TCGA-02-0102-01	TME cluster 1		CGGA_1284	TME cluster 2		GSM2899230	TME cluster 1
TCGA-02-0104-01	TME cluster 1		CGGA_1285	TME cluster 1		GSM2899231	TME cluster 2
TCGA-02-0106-01	TME cluster 1		CGGA_1292	TME cluster 2		GSM2899232	TME cluster 1
TCGA-02-0107-01	TME cluster 2		CGGA_1299	TME cluster 2		GSM2899234	TME cluster 1
TCGA-02-0111-01	TME cluster 1		CGGA_1301	TME cluster 1		GSM2899235	TME cluster 1
TCGA-02-0113-01	TME cluster 1		CGGA_1313	TME cluster 2		GSM2899237	TME cluster 2
TCGA-02-0114-01	TME cluster 1		CGGA_1320	TME cluster 2		GSM2899238	TME cluster 2
TCGA-02-0115-01	TME cluster 1		CGGA_1332	TME cluster 2		GSM2899239	TME cluster 2
TCGA-02-0116-01	TME cluster 2		CGGA_1338	TME cluster 2		GSM2899240	TME cluster 2
TCGA-02-0258-01	TME cluster 1		CGGA_1340	TME cluster 2		GSM2899241	TME cluster 1
TCGA-02-0260-01	TME cluster 2		CGGA_1342	TME cluster 2		GSM2899242	TME cluster 1
TCGA-02-0266-01	TME cluster 1		CGGA_1343	TME cluster 2		GSM2899243	TME cluster 1
TCGA-02-0269-01	TME cluster 2		CGGA_1346	TME cluster 2		GSM2899244	TME cluster 2
TCGA-02-0271-01	TME cluster 2		CGGA_1370	TME cluster 2		GSM2899245	TME cluster 1
TCGA-02-0281-01	TME cluster 1		CGGA_1393	TME cluster 1		GSM2899246	TME cluster 2
TCGA-02-0285-01	TME cluster 2		CGGA_1408	TME cluster 2		GSM2899247	TME cluster 2
TCGA-02-0289-01	TME cluster 1		CGGA_1411	TME cluster 1		GSM2899248	TME cluster 1
TCGA-02-0290-01	TME cluster 1		CGGA_235	TME cluster 2		GSM2899251	TME cluster 1
TCGA-02-0317-01	TME cluster 2		CGGA_269	TME cluster 1		GSM2899252	TME cluster 2
TCGA-02-0321-01	TME cluster 1		CGGA_272	TME cluster 2		GSM2899253	TME cluster 2
TCGA-02-0324-01	TME cluster 1		CGGA_274	TME cluster 1		GSM2899256	TME cluster 1
TCGA-02-0325-01	TME cluster 1		CGGA_276	TME cluster 2		GSM2899257	TME cluster 1
TCGA-02-0326-01	TME cluster 1		CGGA_309	TME cluster 2		GSM2899259	TME cluster 1
TCGA-02-0330-01	TME cluster 1		CGGA_318	TME cluster 2		GSM2899260	TME cluster 1
TCGA-02-0332-01	TME cluster 1		CGGA_323	TME cluster 2		GSM2899261	TME cluster 1
TCGA-02-0333-01	TME cluster 2		CGGA_330	TME cluster 1		GSM2899262	TME cluster 1
TCGA-02-0337-01	TME cluster 1		CGGA_413	TME cluster 2		GSM2899263	TME cluster 1
TCGA-02-0338-01	TME cluster 2		CGGA_426	TME cluster 2		GSM2899264	TME cluster 2
TCGA-02-0339-01	TME cluster 1		CGGA_448	TME cluster 2		GSM2899266	TME cluster 1
TCGA-02-0422-01	TME cluster 1		CGGA_483	TME cluster 2		GSM2899268	TME cluster 1
TCGA-02-0430-01	TME cluster 1		CGGA_488	TME cluster 2		GSM2899269	TME cluster 1
TCGA-02-0432-01	TME cluster 1		CGGA_493	TME cluster 1		GSM2899270	TME cluster 2
TCGA-02-0439-01	TME cluster 1		CGGA_494	TME cluster 1		GSM2899271	TME cluster 1
TCGA-02-0440-01	TME cluster 1		CGGA_495	TME cluster 2		GSM2899272	TME cluster 1
TCGA-02-0446-01	TME cluster 1		CGGA_499	TME cluster 2		GSM2899273	TME cluster 1
TCGA-02-0451-01	TME cluster 2		CGGA_525	TME cluster 2		GSM2899274	TME cluster 1
TCGA-02-0456-01	TME cluster 1		CGGA_541	TME cluster 2		GSM2899275	TME cluster 1
TCGA-02-2466-01	TME cluster 1		CGGA_564	TME cluster 2		GSM2899276	TME cluster 1
TCGA-02-2470-01	TME cluster 1		CGGA_565	TME cluster 2		GSM2899277	TME cluster 2
TCGA-02-2483-01	TME cluster 1		CGGA_578	TME cluster 2		GSM2899278	TME cluster 2
TCGA-02-2485-01	TME cluster 2		CGGA_599	TME cluster 2		GSM2899279	TME cluster 1
TCGA-02-2486-01	TME cluster 1		CGGA_604	TME cluster 1		GSM2899280	TME cluster 2
TCGA-06-0122-01	TME cluster 2		CGGA_616	TME cluster 2		GSM2899281	TME cluster 1
TCGA-06-0124-01	TME cluster 1		CGGA_624	TME cluster 2		GSM2899282	TME cluster 1
TCGA-06-0125-01	TME cluster 1		CGGA_630	TME cluster 1		GSM2899283	TME cluster 1
TCGA-06-0126-01	TME cluster 1		CGGA_633	TME cluster 1		GSM2899284	TME cluster 1
TCGA-06-0127-01	TME cluster 1		CGGA_638	TME cluster 1		GSM2899285	TME cluster 1
TCGA-06-0128-01	TME cluster 2		CGGA_643	TME cluster 2		GSM2899286	TME cluster 1
TCGA-06-0129-01	TME cluster 1		CGGA_658	TME cluster 2		GSM2899287	TME cluster 1
TCGA-06-0130-01	TME cluster 1		CGGA_659	TME cluster 1		GSM2899288	TME cluster 1
TCGA-06-0132-01	TME cluster 1		CGGA_669	TME cluster 2		GSM2899289	TME cluster 1
TCGA-06-0133-01	TME cluster 1		CGGA_676	TME cluster 2		GSM2899290	TME cluster 1
TCGA-06-0137-01	TME cluster 1		CGGA_678	TME cluster 1		GSM2899291	TME cluster 1
TCGA-06-0138-01	TME cluster 2		CGGA_679	TME cluster 2		GSM2899292	TME cluster 1
TCGA-06-0139-01	TME cluster 1		CGGA_680	TME cluster 2		GSM2899293	TME cluster 1
TCGA-06-0140-01	TME cluster 1		CGGA_681	TME cluster 1		GSM2899295	TME cluster 1
TCGA-06-0141-01	TME cluster 1		CGGA_700	TME cluster 2		GSM2899296	TME cluster 2
TCGA-06-0142-01	TME cluster 1		CGGA_727	TME cluster 1		GSM2899297	TME cluster 1
TCGA-06-0143-01	TME cluster 1		CGGA_731	TME cluster 2		GSM2899298	TME cluster 2
TCGA-06-0145-01	TME cluster 1		CGGA_766	TME cluster 1		GSM2899301	TME cluster 1
TCGA-06-0146-01	TME cluster 2		CGGA_773	TME cluster 1		GSM2899302	TME cluster 2
TCGA-06-0147-01	TME cluster 1		CGGA_782	TME cluster 2		GSM2899303	TME cluster 1
TCGA-06-0148-01	TME cluster 1		CGGA_789	TME cluster 2		GSM2899304	TME cluster 1
TCGA-06-0149-01	TME cluster 1		CGGA_791	TME cluster 2		GSM2899305	TME cluster 1
TCGA-06-0152-01	TME cluster 1		CGGA_796	TME cluster 2		GSM2899306	TME cluster 2
TCGA-06-0154-01	TME cluster 1		CGGA_802	TME cluster 2		GSM2899307	TME cluster 1
TCGA-06-0155-01	TME cluster 1		CGGA_804	TME cluster 2		GSM2899308	TME cluster 1
TCGA-06-0156-01	TME cluster 1		CGGA_807	TME cluster 2		GSM2899309	TME cluster 1
TCGA-06-0157-01	TME cluster 1		CGGA_808	TME cluster 2		GSM2899310	TME cluster 1
TCGA-06-0158-01	TME cluster 1		CGGA_837	TME cluster 2		GSM2899311	TME cluster 1
TCGA-06-0160-01	TME cluster 1		CGGA_842	TME cluster 2		GSM2899312	TME cluster 1
TCGA-06-0162-01	TME cluster 1		CGGA_848	TME cluster 2		GSM2899313	TME cluster 1
TCGA-06-0164-01	TME cluster 1		CGGA_850	TME cluster 2		GSM2899314	TME cluster 1
TCGA-06-0166-01	TME cluster 1		CGGA_859	TME cluster 2		GSM2899315	TME cluster 2
TCGA-06-0167-01	TME cluster 2		CGGA_871	TME cluster 2		GSM2899316	TME cluster 2
TCGA-06-0168-01	TME cluster 1		CGGA_876	TME cluster 2		GSM2899317	TME cluster 2
TCGA-06-0169-01	TME cluster 1		CGGA_878	TME cluster 2		GSM2899318	TME cluster 1
TCGA-06-0171-01	TME cluster 1		CGGA_902	TME cluster 2		GSM2899319	TME cluster 1
TCGA-06-0173-01	TME cluster 1		CGGA_D03	TME cluster 2		GSM2899320	TME cluster 2
TCGA-06-0174-01	TME cluster 1		CGGA_D09	TME cluster 2		GSM2899321	TME cluster 1
TCGA-06-0175-01	TME cluster 1		CGGA_D11	TME cluster 1		GSM2899322	TME cluster 2
TCGA-06-0176-01	TME cluster 1		CGGA_D16	TME cluster 1		GSM2899323	TME cluster 1
TCGA-06-0177-01	TME cluster 1		CGGA_D26	TME cluster 2		GSM2899324	TME cluster 1
TCGA-06-0178-01	TME cluster 1		CGGA_D32	TME cluster 2		GSM2899325	TME cluster 1
TCGA-06-0179-01	TME cluster 1		CGGA_D35	TME cluster 2		GSM2899326	TME cluster 1
TCGA-06-0182-01	TME cluster 1		CGGA_D36	TME cluster 2		GSM2899327	TME cluster 1
TCGA-06-0184-01	TME cluster 1		CGGA_D37	TME cluster 2		GSM2899328	TME cluster 1
TCGA-06-0185-01	TME cluster 1		CGGA_D44	TME cluster 1		GSM2899329	TME cluster 1
TCGA-06-0187-01	TME cluster 1		CGGA_D51	TME cluster 1		GSM2899330	TME cluster 1
TCGA-06-0188-01	TME cluster 1		CGGA_D57	TME cluster 2		GSM2899331	TME cluster 1
TCGA-06-0189-01	TME cluster 1		CGGA_D58	TME cluster 1		GSM2899332	TME cluster 1
TCGA-06-0190-01	TME cluster 2		CGGA_J030	TME cluster 2		GSM2899333	TME cluster 1
TCGA-06-0192-01	TME cluster 1		CGGA_J130	TME cluster 1		GSM2899334	TME cluster 1
TCGA-06-0194-01	TME cluster 1		CGGA_1005	TME cluster 1		GSM2899335	TME cluster 1
TCGA-06-0195-01	TME cluster 2		CGGA_1013	TME cluster 1		GSM2899336	TME cluster 1
TCGA-06-0197-01	TME cluster 1		CGGA_1020	TME cluster 2		GSM2899337	TME cluster 1
TCGA-06-0201-01	TME cluster 1		CGGA_1027	TME cluster 2		GSM2899338	TME cluster 1
TCGA-06-0206-01	TME cluster 1		CGGA_1031	TME cluster 2		GSM2899339	TME cluster 1
TCGA-06-0208-01	TME cluster 2		CGGA_1046	TME cluster 2		GSM2899340	TME cluster 1
TCGA-06-0210-01	TME cluster 1		CGGA_1050	TME cluster 2		GSM2899341	TME cluster 1
TCGA-06-0211-01	TME cluster 1		CGGA_1060	TME cluster 2		GSM2899342	TME cluster 1
TCGA-06-0213-01	TME cluster 1		CGGA_1061	TME cluster 1		GSM2899343	TME cluster 1
TCGA-06-0214-01	TME cluster 2		CGGA_1068	TME cluster 1		GSM2899344	TME cluster 1
TCGA-06-0216-01	TME cluster 1		CGGA_1094	TME cluster 2		GSM2899345	TME cluster 1
TCGA-06-0219-01	TME cluster 2		CGGA_1105	TME cluster 2		GSM2899346	TME cluster 1
TCGA-06-0221-01	TME cluster 1		CGGA_1113	TME cluster 2		GSM2899347	TME cluster 1
TCGA-06-0237-01	TME cluster 1		CGGA_1129	TME cluster 1		GSM2899348	TME cluster 1
TCGA-06-0238-01	TME cluster 1		CGGA_1136	TME cluster 2		GSM2899349	TME cluster 1
TCGA-06-0240-01	TME cluster 1		CGGA_1146	TME cluster 2		GSM2899350	TME cluster 1
TCGA-06-0241-01	TME cluster 1		CGGA_1160	TME cluster 1		GSM2899351	TME cluster 1
TCGA-06-0394-01	TME cluster 1		CGGA_1170	TME cluster 1		GSM2899352	TME cluster 1
TCGA-06-0397-01	TME cluster 1		CGGA_1175	TME cluster 2		GSM2899353	TME cluster 1
TCGA-06-0402-01	TME cluster 1		CGGA_1189	TME cluster 2		GSM2899354	TME cluster 1
TCGA-06-0409-01	TME cluster 2		CGGA_1190	TME cluster 2		GSM2899355	TME cluster 1
TCGA-06-0410-01	TME cluster 1		CGGA_1215	TME cluster 2		GSM2899356	TME cluster 2
TCGA-06-0412-01	TME cluster 1		CGGA_1219	TME cluster 1		GSM2899358	TME cluster 2
TCGA-06-0413-01	TME cluster 1		CGGA_1227	TME cluster 2		GSM2899359	TME cluster 2
TCGA-06-0414-01	TME cluster 1		CGGA_1231	TME cluster 2		GSM2899360	TME cluster 1
TCGA-06-0644-01	TME cluster 1		CGGA_1287	TME cluster 2		GSM2899362	TME cluster 2
TCGA-06-0645-01	TME cluster 2		CGGA_1307	TME cluster 2		GSM2899363	TME cluster 2
TCGA-06-0646-01	TME cluster 2		CGGA_1314	TME cluster 2		GSM2899364	TME cluster 1
TCGA-06-0648-01	TME cluster 2		CGGA_1322	TME cluster 2		GSM2899365	TME cluster 1
TCGA-06-0649-01	TME cluster 1		CGGA_1324	TME cluster 1		GSM2899367	TME cluster 1
TCGA-06-0650-01	TME cluster 1		CGGA_1329	TME cluster 2		GSM2899368	TME cluster 1
TCGA-06-0686-01	TME cluster 1		CGGA_1330	TME cluster 2		GSM2899369	TME cluster 1
TCGA-06-0743-01	TME cluster 1		CGGA_1374	TME cluster 1		GSM2899370	TME cluster 1
TCGA-06-0744-01	TME cluster 1		CGGA_1375	TME cluster 2		GSM2899371	TME cluster 1
TCGA-06-0745-01	TME cluster 1		CGGA_1381	TME cluster 2		GSM2899372	TME cluster 1
TCGA-06-0747-01	TME cluster 2		CGGA_1384	TME cluster 2		GSM2899373	TME cluster 2
TCGA-06-0749-01	TME cluster 1		CGGA_1388	TME cluster 1		GSM2899374	TME cluster 2
TCGA-06-0750-01	TME cluster 1		CGGA_1394	TME cluster 2		GSM2899375	TME cluster 1
TCGA-06-0875-01	TME cluster 1		CGGA_1406	TME cluster 2		GSM2899376	TME cluster 2
TCGA-06-0876-01	TME cluster 1		CGGA_1409	TME cluster 1		GSM2899377	TME cluster 1
TCGA-06-0878-01	TME cluster 1		CGGA_1412	TME cluster 2		GSM2899378	TME cluster 1
TCGA-06-0879-01	TME cluster 1		CGGA_236	TME cluster 2		GSM2899379	TME cluster 1
TCGA-06-0881-01	TME cluster 1		CGGA_241	TME cluster 1		GSM2899380	TME cluster 1
TCGA-06-0882-01	TME cluster 1		CGGA_245	TME cluster 1		GSM2899381	TME cluster 2
TCGA-06-0939-01	TME cluster 1		CGGA_251	TME cluster 1		GSM2899382	TME cluster 1
TCGA-06-1084-01	TME cluster 2		CGGA_252	TME cluster 2		GSM2899383	TME cluster 1
TCGA-06-1086-01	TME cluster 1		CGGA_254	TME cluster 2		GSM2899384	TME cluster 1
TCGA-06-1087-01	TME cluster 1		CGGA_256	TME cluster 2		GSM2899385	TME cluster 1
TCGA-06-1800-01	TME cluster 1		CGGA_261	TME cluster 2		GSM2899386	TME cluster 1
TCGA-06-1801-01	TME cluster 1		CGGA_267	TME cluster 2		GSM2899387	TME cluster 1
TCGA-06-1802-01	TME cluster 1		CGGA_273	TME cluster 1		GSM2899389	TME cluster 1
TCGA-06-1804-01	TME cluster 1		CGGA_283	TME cluster 1		GSM2899390	TME cluster 1
TCGA-06-1805-01	TME cluster 1		CGGA_300	TME cluster 1		GSM2899391	TME cluster 1
TCGA-06-2557-01	TME cluster 1		CGGA_314	TME cluster 2		GSM2899392	TME cluster 1
TCGA-06-2558-01	TME cluster 1		CGGA_333	TME cluster 1		GSM2899393	TME cluster 1
TCGA-06-2559-01	TME cluster 1		CGGA_337	TME cluster 1		GSM2899394	TME cluster 1
TCGA-06-2561-01	TME cluster 1		CGGA_374	TME cluster 1		GSM2899395	TME cluster 1
TCGA-06-2562-01	TME cluster 1		CGGA_400	TME cluster 2		GSM2899396	TME cluster 1
TCGA-06-2563-01	TME cluster 1		CGGA_431	TME cluster 2		GSM2899397	TME cluster 1
TCGA-06-2564-01	TME cluster 1		CGGA_446	TME cluster 2		GSM2899398	TME cluster 1
TCGA-06-2565-01	TME cluster 1		CGGA_458	TME cluster 2		GSM2899399	TME cluster 1
TCGA-06-2566-01	TME cluster 1		CGGA_479	TME cluster 1		GSM2899400	TME cluster 1
TCGA-06-2567-01	TME cluster 2		CGGA_485	TME cluster 2		GSM2899401	TME cluster 2
TCGA-06-2569-01	TME cluster 1		CGGA_490	TME cluster 1		GSM2899402	TME cluster 1
TCGA-06-2570-01	TME cluster 1		CGGA_491	TME cluster 2		GSM2899403	TME cluster 1
TCGA-06-5408-01	TME cluster 1		CGGA_501	TME cluster 1		GSM2899404	TME cluster 1
TCGA-06-5410-01	TME cluster 1		CGGA_502	TME cluster 2		GSM2899405	TME cluster 1
TCGA-06-5411-01	TME cluster 1		CGGA_510	TME cluster 2		GSM2899406	TME cluster 1
TCGA-06-5412-01	TME cluster 1		CGGA_543	TME cluster 2		GSM2899407	TME cluster 1
TCGA-06-5413-01	TME cluster 1		CGGA_545	TME cluster 2		GSM2899409	TME cluster 1
TCGA-06-5414-01	TME cluster 1		CGGA_551	TME cluster 2		GSM2899410	TME cluster 1
TCGA-06-5415-01	TME cluster 1		CGGA_560	TME cluster 2		GSM2899411	TME cluster 1
TCGA-06-5416-01	TME cluster 2		CGGA_580	TME cluster 1		GSM2899412	TME cluster 1
TCGA-06-5417-01	TME cluster 1		CGGA_591	TME cluster 1		GSM2899413	TME cluster 1
TCGA-06-5418-01	TME cluster 1		CGGA_598	TME cluster 2		GSM2899414	TME cluster 1
TCGA-06-5856-01	TME cluster 1		CGGA_601	TME cluster 2		GSM2899415	TME cluster 1
TCGA-06-5858-01	TME cluster 1		CGGA_603	TME cluster 2		GSM2899416	TME cluster 1
TCGA-06-5859-01	TME cluster 2		CGGA_605	TME cluster 1		GSM2899417	TME cluster 1
TCGA-06-6389-01	TME cluster 1		CGGA_607	TME cluster 2		GSM2899418	TME cluster 1
TCGA-06-6390-01	TME cluster 2		CGGA_632	TME cluster 1		GSM2899419	TME cluster 1
TCGA-06-6391-01	TME cluster 1		CGGA_635	TME cluster 2		GSM2899420	TME cluster 1
TCGA-08-0244-01	TME cluster 1		CGGA_641	TME cluster 1		GSM2899421	TME cluster 1
TCGA-08-0245-01	TME cluster 1		CGGA_642	TME cluster 1		GSM2899422	TME cluster 1
TCGA-08-0246-01	TME cluster 1		CGGA_655	TME cluster 2		GSM2899423	TME cluster 1
TCGA-08-0344-01	TME cluster 2		CGGA_662	TME cluster 2		GSM2899424	TME cluster 1
TCGA-08-0345-01	TME cluster 1		CGGA_666	TME cluster 2		GSM2899425	TME cluster 1
TCGA-08-0346-01	TME cluster 1		CGGA_671	TME cluster 1		GSM2899426	TME cluster 1
TCGA-08-0347-01	TME cluster 1		CGGA_675	TME cluster 1		GSM2899427	TME cluster 1
TCGA-08-0348-01	TME cluster 1		CGGA_685	TME cluster 2		GSM2899428	TME cluster 1
TCGA-08-0349-01	TME cluster 1		CGGA_689	TME cluster 1		GSM2899429	TME cluster 1
TCGA-08-0350-01	TME cluster 2		CGGA_694	TME cluster 2		GSM2899430	TME cluster 1
TCGA-08-0351-01	TME cluster 2		CGGA_698	TME cluster 2		GSM2899432	TME cluster 1
TCGA-08-0352-01	TME cluster 1		CGGA_704	TME cluster 2		GSM2899433	TME cluster 1
TCGA-08-0353-01	TME cluster 1		CGGA_710	TME cluster 2		GSM2899434	TME cluster 1
TCGA-08-0354-01	TME cluster 1		CGGA_715	TME cluster 2		GSM2899435	TME cluster 1
TCGA-08-0355-01	TME cluster 1		CGGA_725	TME cluster 2		GSM2899436	TME cluster 1
TCGA-08-0356-01	TME cluster 1		CGGA_747	TME cluster 2		GSM2899438	TME cluster 2
TCGA-08-0357-01	TME cluster 1		CGGA_752	TME cluster 2		GSM2899439	TME cluster 1
TCGA-08-0358-01	TME cluster 2		CGGA_757	TME cluster 1		GSM2899440	TME cluster 1
TCGA-08-0359-01	TME cluster 2		CGGA_760	TME cluster 1		GSM2899441	TME cluster 1
TCGA-08-0360-01	TME cluster 1		CGGA_761	TME cluster 2		GSM2899442	TME cluster 1
TCGA-08-0373-01	TME cluster 1		CGGA_762	TME cluster 2		GSM2899443	TME cluster 1
TCGA-08-0375-01	TME cluster 1		CGGA_785	TME cluster 1		GSM2899444	TME cluster 1
TCGA-08-0380-01	TME cluster 1		CGGA_812	TME cluster 1		GSM2899445	TME cluster 1
TCGA-08-0385-01	TME cluster 1		CGGA_815	TME cluster 2		GSM2899446	TME cluster 1
TCGA-08-0386-01	TME cluster 1		CGGA_818	TME cluster 1		GSM2899447	TME cluster 1
TCGA-08-0389-01	TME cluster 2		CGGA_822	TME cluster 1		GSM2899448	TME cluster 1
TCGA-08-0390-01	TME cluster 1		CGGA_834	TME cluster 2		GSM2899449	TME cluster 1
TCGA-08-0392-01	TME cluster 1		CGGA_835	TME cluster 2		GSM2899450	TME cluster 1
TCGA-08-0509-01	TME cluster 1		CGGA_838	TME cluster 1		GSM2899451	TME cluster 1
TCGA-08-0510-01	TME cluster 1		CGGA_843	TME cluster 2		GSM2899452	TME cluster 1
TCGA-08-0511-01	TME cluster 1		CGGA_856	TME cluster 2		GSM2899453	TME cluster 1
TCGA-08-0512-01	TME cluster 1		CGGA_858	TME cluster 2		GSM2899454	TME cluster 1
TCGA-08-0514-01	TME cluster 1		CGGA_864	TME cluster 2		GSM2899455	TME cluster 1
TCGA-08-0516-01	TME cluster 1		CGGA_884	TME cluster 2		GSM2899456	TME cluster 1
TCGA-08-0517-01	TME cluster 2		CGGA_892	TME cluster 2		GSM2899457	TME cluster 1
TCGA-08-0518-01	TME cluster 1		CGGA_893	TME cluster 1		GSM2899458	TME cluster 2
TCGA-08-0520-01	TME cluster 1		CGGA_898	TME cluster 2		GSM2899459	TME cluster 1
TCGA-08-0521-01	TME cluster 1		CGGA_899	TME cluster 2		GSM2899460	TME cluster 1
TCGA-08-0522-01	TME cluster 1		CGGA_904	TME cluster 2		GSM2899461	TME cluster 1
TCGA-08-0524-01	TME cluster 1		CGGA_905	TME cluster 2		GSM2899462	TME cluster 1
TCGA-08-0525-01	TME cluster 1		CGGA_908	TME cluster 2		GSM2899463	TME cluster 1
TCGA-08-0529-01	TME cluster 1		CGGA_909	TME cluster 2		GSM2899464	TME cluster 1
TCGA-08-0531-01	TME cluster 1		CGGA_D04	TME cluster 1		GSM2899465	TME cluster 1
TCGA-12-0616-01	TME cluster 1		CGGA_D07	TME cluster 2		GSM2899466	TME cluster 1
TCGA-12-0618-01	TME cluster 2		CGGA_D15	TME cluster 2		GSM2899467	TME cluster 1
TCGA-12-0619-01	TME cluster 1		CGGA_D20	TME cluster 1		GSM2899468	TME cluster 1
TCGA-12-0620-01	TME cluster 1		CGGA_D21	TME cluster 2		GSM2899470	TME cluster 1
TCGA-12-0654-01	TME cluster 1		CGGA_D24	TME cluster 2		GSM2899471	TME cluster 1
TCGA-12-0656-01	TME cluster 1		CGGA_D27	TME cluster 1		GSM2899472	TME cluster 2
TCGA-12-0657-01	TME cluster 1		CGGA_D29	TME cluster 2		GSM2899475	TME cluster 1
TCGA-12-0670-01	TME cluster 1		CGGA_D33	TME cluster 2		GSM2899476	TME cluster 2
TCGA-12-0688-01	TME cluster 1		CGGA_D34	TME cluster 1		GSM2899477	TME cluster 1
TCGA-12-0692-01	TME cluster 1		CGGA_D38	TME cluster 2		GSM2899478	TME cluster 2
TCGA-12-0703-01	TME cluster 1		CGGA_D40	TME cluster 1		GSM2899479	TME cluster 1
TCGA-12-0707-01	TME cluster 1		CGGA_D45	TME cluster 1		GSM2899480	TME cluster 1
TCGA-12-0772-01	TME cluster 1		CGGA_D46	TME cluster 2		GSM2899481	TME cluster 2
TCGA-12-0773-01	TME cluster 1		CGGA_D47	TME cluster 1		GSM2899482	TME cluster 2
TCGA-12-0775-01	TME cluster 1		CGGA_D48	TME cluster 2		GSM2899483	TME cluster 1
TCGA-12-0776-01	TME cluster 1		CGGA_D52	TME cluster 2		GSM2899484	TME cluster 1
TCGA-12-0778-01	TME cluster 1		CGGA_D56	TME cluster 1		GSM2899485	TME cluster 1
TCGA-12-0780-01	TME cluster 1		CGGA_D59	TME cluster 1		GSM2899486	TME cluster 1
TCGA-12-0818-01	TME cluster 2		CGGA_J023	TME cluster 2		GSM2899488	TME cluster 1
TCGA-12-0819-01	TME cluster 1		CGGA_J024	TME cluster 1		GSM2899489	TME cluster 1
TCGA-12-0820-01	TME cluster 1		CGGA_J042	TME cluster 1		GSM2899490	TME cluster 1
TCGA-12-0821-01	TME cluster 1		CGGA_1004	TME cluster 2		GSM2899491	TME cluster 1
TCGA-12-0822-01	TME cluster 1		CGGA_1008	TME cluster 2		GSM2899492	TME cluster 1
TCGA-12-0826-01	TME cluster 1		CGGA_1053	TME cluster 2		GSM2899493	TME cluster 1
TCGA-12-0827-01	TME cluster 1		CGGA_1059	TME cluster 1		GSM2899494	TME cluster 1
TCGA-12-0828-01	TME cluster 1		CGGA_1070	TME cluster 2		GSM2899495	TME cluster 1
TCGA-12-0829-01	TME cluster 1		CGGA_1071	TME cluster 2		GSM2899496	TME cluster 1
TCGA-12-1088-01	TME cluster 1		CGGA_1073	TME cluster 2		GSM2899497	TME cluster 1
TCGA-12-1089-01	TME cluster 1		CGGA_1074	TME cluster 2		GSM2899498	TME cluster 1
TCGA-12-1090-01	TME cluster 2		CGGA_1095	TME cluster 2		GSM2899499	TME cluster 1
TCGA-12-1091-01	TME cluster 1		CGGA_1099	TME cluster 2		GSM2899500	TME cluster 1
TCGA-12-1092-01	TME cluster 1		CGGA_1114	TME cluster 2		GSM2899501	TME cluster 1
TCGA-12-1093-01	TME cluster 1		CGGA_1116	TME cluster 2		GSM2899502	TME cluster 1
TCGA-12-1094-01	TME cluster 1		CGGA_1118	TME cluster 2		GSM2899503	TME cluster 1
TCGA-12-1095-01	TME cluster 1		CGGA_1119	TME cluster 1		GSM2899504	TME cluster 1
TCGA-12-1096-01	TME cluster 1		CGGA_1197	TME cluster 1		GSM2899505	TME cluster 1
TCGA-12-1097-01	TME cluster 1		CGGA_1246	TME cluster 2		GSM2899506	TME cluster 1
TCGA-12-1098-01	TME cluster 1		CGGA_1275	TME cluster 2		GSM2899507	TME cluster 2
TCGA-12-1099-01	TME cluster 2		CGGA_1450	TME cluster 2		GSM2899508	TME cluster 1
TCGA-12-1597-01	TME cluster 1		CGGA_1460	TME cluster 2		GSM2899509	TME cluster 2
TCGA-12-1598-01	TME cluster 1		CGGA_1475	TME cluster 1		GSM2899510	TME cluster 1
TCGA-12-1599-01	TME cluster 1		CGGA_243	TME cluster 1		GSM2899511	TME cluster 1
TCGA-12-1600-01	TME cluster 1		CGGA_247	TME cluster 1		GSM2899512	TME cluster 1
TCGA-12-1602-01	TME cluster 2		CGGA_738	TME cluster 2		GSM2899513	TME cluster 1
TCGA-12-3644-01	TME cluster 2		CGGA_759	TME cluster 2		GSM2899514	TME cluster 1
TCGA-12-3646-01	TME cluster 1		CGGA_D30	TME cluster 2		GSM2899515	TME cluster 1
TCGA-12-3648-01	TME cluster 1		CGGA_1002	TME cluster 1		GSM2899516	TME cluster 1
TCGA-12-3649-01	TME cluster 1		CGGA_1003	TME cluster 2		GSM2899517	TME cluster 1
TCGA-12-3650-01	TME cluster 1		CGGA_1010	TME cluster 2		GSM2899518	TME cluster 1
TCGA-12-3651-01	TME cluster 1		CGGA_1012	TME cluster 2		GSM2899519	TME cluster 1
TCGA-12-3652-01	TME cluster 1		CGGA_1014	TME cluster 1		GSM2899520	TME cluster 1
TCGA-12-3653-01	TME cluster 1		CGGA_1017	TME cluster 2		GSM2899521	TME cluster 1
TCGA-12-5295-01	TME cluster 1		CGGA_1018	TME cluster 2		GSM2899522	TME cluster 1
TCGA-12-5299-01	TME cluster 1		CGGA_103	TME cluster 2		GSM2899523	TME cluster 1
TCGA-12-5301-01	TME cluster 1		CGGA_1030	TME cluster 1		GSM2899524	TME cluster 2
TCGA-14-0736-01	TME cluster 1		CGGA_1032	TME cluster 2		GSM2899525	TME cluster 1
TCGA-14-0781-01	TME cluster 1		CGGA_1033	TME cluster 1		GSM2899526	TME cluster 1
TCGA-14-0783-01	TME cluster 1		CGGA_1036	TME cluster 1		GSM2899527	TME cluster 2
TCGA-14-0786-01	TME cluster 1		CGGA_1037	TME cluster 2		GSM2899528	TME cluster 1
TCGA-14-0787-01	TME cluster 1		CGGA_1041	TME cluster 2		GSM2899529	TME cluster 1
TCGA-14-0789-01	TME cluster 1		CGGA_1048	TME cluster 1		GSM2899530	TME cluster 1
TCGA-14-0790-01	TME cluster 1		CGGA_1051	TME cluster 2		GSM2899531	TME cluster 1
TCGA-14-0812-01	TME cluster 1		CGGA_1055	TME cluster 2		GSM2899532	TME cluster 1
TCGA-14-0813-01	TME cluster 2		CGGA_1057	TME cluster 2		GSM2899533	TME cluster 1
TCGA-14-0817-01	TME cluster 2		CGGA_1058	TME cluster 2		GSM2899534	TME cluster 1
TCGA-14-0865-01	TME cluster 1		CGGA_106	TME cluster 1		GSM2899535	TME cluster 1
TCGA-14-0866-01	TME cluster 2		CGGA_1065	TME cluster 1		GSM2899536	TME cluster 1
TCGA-14-0867-01	TME cluster 1		CGGA_1066	TME cluster 2		GSM2899537	TME cluster 1
TCGA-14-0871-01	TME cluster 2		CGGA_107	TME cluster 2		GSM2899538	TME cluster 2
TCGA-14-1034-01	TME cluster 1		CGGA_1075	TME cluster 2		GSM2899539	TME cluster 2
TCGA-14-1037-01	TME cluster 1		CGGA_108	TME cluster 2		GSM2899540	TME cluster 1
TCGA-14-1396-01	TME cluster 2		CGGA_1086	TME cluster 2		GSM2899541	TME cluster 1
TCGA-14-1401-01	TME cluster 1		CGGA_1087	TME cluster 2		GSM2899542	TME cluster 1
TCGA-14-1402-01	TME cluster 1		CGGA_1097	TME cluster 2		GSM2899543	TME cluster 1
TCGA-14-1451-01	TME cluster 1		CGGA_1100	TME cluster 2		GSM2899544	TME cluster 1
TCGA-14-1452-01	TME cluster 1		CGGA_1101	TME cluster 2		GSM2899545	TME cluster 1
TCGA-14-1453-01	TME cluster 1		CGGA_1103	TME cluster 2		GSM2899546	TME cluster 2
TCGA-14-1454-01	TME cluster 1		CGGA_1106	TME cluster 2		GSM2899547	TME cluster 2
TCGA-14-1455-01	TME cluster 1		CGGA_1108	TME cluster 1		GSM2899548	TME cluster 1
TCGA-14-1456-01	TME cluster 1		CGGA_1111	TME cluster 2		GSM2899549	TME cluster 2
TCGA-14-1458-01	TME cluster 1		CGGA_112	TME cluster 1		GSM2899550	TME cluster 2
TCGA-14-1459-01	TME cluster 2		CGGA_1120	TME cluster 2		GSM2899551	TME cluster 1
TCGA-14-1794-01	TME cluster 1		CGGA_1121	TME cluster 1		GSM2899552	TME cluster 1
TCGA-14-1795-01	TME cluster 1		CGGA_1126	TME cluster 2		GSM2899553	TME cluster 2
TCGA-14-1821-01	TME cluster 1		CGGA_1127	TME cluster 2		GSM2899554	TME cluster 1
TCGA-14-1823-01	TME cluster 1		CGGA_1130	TME cluster 1		GSM2899555	TME cluster 1
TCGA-14-1825-01	TME cluster 1		CGGA_1131	TME cluster 2		GSM2899586	TME cluster 1
TCGA-14-1827-01	TME cluster 1		CGGA_1132	TME cluster 2		GSM2899587	TME cluster 1
TCGA-14-1829-01	TME cluster 1		CGGA_1134	TME cluster 1		GSM2899588	TME cluster 1
TCGA-14-2554-01	TME cluster 1		CGGA_1135	TME cluster 2		GSM2899589	TME cluster 1
TCGA-14-2555-01	TME cluster 2		CGGA_1137	TME cluster 2		GSM2899590	TME cluster 1
TCGA-14-3476-01	TME cluster 1		CGGA_1138	TME cluster 2		GSM2899591	TME cluster 1
TCGA-14-3477-01	TME cluster 1		CGGA_1141	TME cluster 1		GSM2899592	TME cluster 1
TCGA-14-4157-01	TME cluster 1		CGGA_1142	TME cluster 2		GSM2899593	TME cluster 2
TCGA-15-0742-01	TME cluster 1		CGGA_1144	TME cluster 1		GSM2899594	TME cluster 1
TCGA-15-1444-01	TME cluster 2		CGGA_1147	TME cluster 2		GSM2899595	TME cluster 2
TCGA-15-1446-01	TME cluster 1		CGGA_1148	TME cluster 1		GSM2899596	TME cluster 1
TCGA-15-1447-01	TME cluster 2		CGGA_1152	TME cluster 2		GSM2899597	TME cluster 2
TCGA-15-1449-01	TME cluster 2		CGGA_1154	TME cluster 2		GSM2899598	TME cluster 1
TCGA-16-0846-01	TME cluster 1		CGGA_1155	TME cluster 2		GSM2899599	TME cluster 1
TCGA-16-0848-01	TME cluster 1		CGGA_1156	TME cluster 1		GSM2899600	TME cluster 1
TCGA-16-0849-01	TME cluster 1		CGGA_1157	TME cluster 2		GSM2899601	TME cluster 1
TCGA-16-0850-01	TME cluster 2		CGGA_1158	TME cluster 2		GSM2899602	TME cluster 1
TCGA-16-1045-01	TME cluster 1		CGGA_1159	TME cluster 1		GSM2899603	TME cluster 1
TCGA-16-1047-01	TME cluster 1		CGGA_1161	TME cluster 1		GSM2899604	TME cluster 2
TCGA-16-1055-01	TME cluster 2		CGGA_1162	TME cluster 1		GSM2899605	TME cluster 1
TCGA-16-1056-01	TME cluster 1		CGGA_1164	TME cluster 2		GSM2899606	TME cluster 1
TCGA-16-1060-01	TME cluster 1		CGGA_1169	TME cluster 2		GSM2899607	TME cluster 1
TCGA-16-1062-01	TME cluster 1		CGGA_1172	TME cluster 2		GSM2899608	TME cluster 2
TCGA-16-1063-01	TME cluster 1		CGGA_1178	TME cluster 1		GSM2899609	TME cluster 1
TCGA-16-1460-01	TME cluster 1		CGGA_1181	TME cluster 2		GSM2899610	TME cluster 2
TCGA-19-0955-01	TME cluster 1		CGGA_1183	TME cluster 2		GSM2899611	TME cluster 2
TCGA-19-0957-01	TME cluster 1		CGGA_1184	TME cluster 2		GSM2899612	TME cluster 1
TCGA-19-0960-01	TME cluster 1		CGGA_1185	TME cluster 2		GSM2899613	TME cluster 1
TCGA-19-0962-01	TME cluster 2		CGGA_1191	TME cluster 2		GSM2899614	TME cluster 1
TCGA-19-0963-01	TME cluster 1		CGGA_1192	TME cluster 1		GSM2899615	TME cluster 1
TCGA-19-0964-01	TME cluster 1		CGGA_1195	TME cluster 2		GSM2899616	TME cluster 2
TCGA-19-1385-01	TME cluster 2		CGGA_1198	TME cluster 2		GSM2899617	TME cluster 2
TCGA-19-1386-01	TME cluster 2		CGGA_120	TME cluster 2		GSM2899618	TME cluster 1
TCGA-19-1387-01	TME cluster 2		CGGA_1204	TME cluster 1		GSM2899619	TME cluster 1
TCGA-19-1388-01	TME cluster 1		CGGA_1205	TME cluster 2		GSM2899620	TME cluster 1
TCGA-19-1389-01	TME cluster 1		CGGA_1207	TME cluster 2		GSM2899621	TME cluster 1
TCGA-19-1390-01	TME cluster 2		CGGA_1208	TME cluster 2		GSM2899622	TME cluster 1
TCGA-19-1392-01	TME cluster 1		CGGA_1211	TME cluster 1		GSM2899623	TME cluster 1
TCGA-19-1786-01	TME cluster 2		CGGA_1212	TME cluster 2		GSM2899625	TME cluster 1
TCGA-19-1787-01	TME cluster 1		CGGA_1223	TME cluster 2		GSM2899627	TME cluster 1
TCGA-19-1788-01	TME cluster 2		CGGA_1226	TME cluster 2		GSM2899628	TME cluster 1
TCGA-19-1789-01	TME cluster 1		CGGA_1228	TME cluster 2		GSM2899629	TME cluster 1
TCGA-19-1790-01	TME cluster 1		CGGA_1232	TME cluster 2		GSM2899630	TME cluster 1
TCGA-19-1791-01	TME cluster 2		CGGA_1235	TME cluster 1		GSM2899631	TME cluster 1
TCGA-19-2619-01	TME cluster 2		CGGA_1236	TME cluster 2		GSM2899632	TME cluster 1
TCGA-19-2620-01	TME cluster 1		CGGA_1238	TME cluster 2		GSM2899633	TME cluster 1
TCGA-19-2621-01	TME cluster 1		CGGA_1239	TME cluster 2		GSM2899634	TME cluster 1
TCGA-19-2623-01	TME cluster 1		CGGA_1248	TME cluster 1		GSM2899636	TME cluster 1
TCGA-19-2624-01	TME cluster 2		CGGA_1255	TME cluster 2		GSM2899638	TME cluster 1
TCGA-19-2625-01	TME cluster 1		CGGA_1256	TME cluster 1		GSM2899639	TME cluster 2
TCGA-19-2629-01	TME cluster 1		CGGA_1257	TME cluster 1		GSM2899640	TME cluster 1
TCGA-19-2631-01	TME cluster 1		CGGA_1260	TME cluster 1		GSM2899641	TME cluster 1
TCGA-19-4068-01	TME cluster 1		CGGA_1262	TME cluster 2		GSM2899642	TME cluster 1
TCGA-19-5947-01	TME cluster 1		CGGA_1264	TME cluster 2		GSM2899643	TME cluster 1
TCGA-19-5950-01	TME cluster 1		CGGA_1269	TME cluster 1		GSM2899644	TME cluster 1
TCGA-19-5951-01	TME cluster 1		CGGA_1273	TME cluster 2		GSM2899645	TME cluster 2
TCGA-19-5952-01	TME cluster 2		CGGA_1282	TME cluster 2		GSM2899646	TME cluster 1
TCGA-19-5954-01	TME cluster 1		CGGA_1286	TME cluster 2		GSM2899647	TME cluster 1
TCGA-19-5955-01	TME cluster 1		CGGA_1291	TME cluster 2		GSM2899648	TME cluster 1
TCGA-19-5956-01	TME cluster 1		CGGA_1295	TME cluster 2		GSM2899649	TME cluster 1
TCGA-19-5958-01	TME cluster 2		CGGA_1300	TME cluster 2		GSM2899650	TME cluster 1
TCGA-19-5959-01	TME cluster 1		CGGA_1303	TME cluster 2		GSM2899651	TME cluster 1
TCGA-19-5960-01	TME cluster 1		CGGA_1305	TME cluster 1		GSM2899652	TME cluster 2
TCGA-26-1438-01	TME cluster 2		CGGA_1309	TME cluster 2
TCGA-26-1439-01	TME cluster 1		CGGA_1311	TME cluster 2
TCGA-26-1440-01	TME cluster 1		CGGA_1317	TME cluster 2
TCGA-26-1442-01	TME cluster 1		CGGA_1318	TME cluster 2
TCGA-26-1443-01	TME cluster 2		CGGA_1319	TME cluster 2
TCGA-26-1799-01	TME cluster 1		CGGA_1321	TME cluster 2
TCGA-26-5132-01	TME cluster 1		CGGA_1326	TME cluster 2
TCGA-26-5133-01	TME cluster 1		CGGA_1334	TME cluster 1
TCGA-26-5134-01	TME cluster 1		CGGA_1335	TME cluster 1
TCGA-26-5135-01	TME cluster 1		CGGA_1337	TME cluster 2
TCGA-26-5136-01	TME cluster 2		CGGA_1339	TME cluster 2
TCGA-26-5139-01	TME cluster 2		CGGA_1345	TME cluster 2
TCGA-27-1830-01	TME cluster 2		CGGA_135	TME cluster 1
TCGA-27-1831-01	TME cluster 1		CGGA_1350	TME cluster 2
TCGA-27-1832-01	TME cluster 1		CGGA_1353	TME cluster 2
TCGA-27-1833-01	TME cluster 1		CGGA_1354	TME cluster 2
TCGA-27-1834-01	TME cluster 1		CGGA_1356	TME cluster 1
TCGA-27-1835-01	TME cluster 1		CGGA_1359	TME cluster 2
TCGA-27-1836-01	TME cluster 1		CGGA_1361	TME cluster 2
TCGA-27-1837-01	TME cluster 1		CGGA_1362	TME cluster 2
TCGA-27-1838-01	TME cluster 1		CGGA_1365	TME cluster 1
TCGA-27-2518-01	TME cluster 1		CGGA_1368	TME cluster 2
TCGA-27-2519-01	TME cluster 1		CGGA_1369	TME cluster 2
TCGA-27-2521-01	TME cluster 1		CGGA_1371	TME cluster 1
TCGA-27-2523-01	TME cluster 1		CGGA_1377	TME cluster 2
TCGA-27-2524-01	TME cluster 1		CGGA_1378	TME cluster 1
TCGA-27-2526-01	TME cluster 1		CGGA_1380	TME cluster 2
TCGA-27-2527-01	TME cluster 1		CGGA_1382	TME cluster 2
TCGA-27-2528-01	TME cluster 2		CGGA_1383	TME cluster 2
TCGA-28-1745-01	TME cluster 1		CGGA_1386	TME cluster 2
TCGA-28-1746-01	TME cluster 1		CGGA_1387	TME cluster 2
TCGA-28-1747-01	TME cluster 1		CGGA_1389	TME cluster 2
TCGA-28-1749-01	TME cluster 1		CGGA_139	TME cluster 2
TCGA-28-1750-01	TME cluster 1		CGGA_1390	TME cluster 2
TCGA-28-1751-01	TME cluster 2		CGGA_1391	TME cluster 2
TCGA-28-1752-01	TME cluster 1		CGGA_1392	TME cluster 1
TCGA-28-1753-01	TME cluster 1		CGGA_1398	TME cluster 1
TCGA-28-1755-01	TME cluster 1		CGGA_1400	TME cluster 2
TCGA-28-1756-01	TME cluster 2		CGGA_1401	TME cluster 1
TCGA-28-1757-01	TME cluster 1		CGGA_1402	TME cluster 2
TCGA-28-1760-01	TME cluster 1		CGGA_1403	TME cluster 2
TCGA-28-2502-01	TME cluster 1		CGGA_1404	TME cluster 2
TCGA-28-2506-01	TME cluster 1		CGGA_1407	TME cluster 2
TCGA-28-2509-01	TME cluster 1		CGGA_1410	TME cluster 2
TCGA-28-2513-01	TME cluster 1		CGGA_1413	TME cluster 1
TCGA-28-2514-01	TME cluster 1		CGGA_1415	TME cluster 1
TCGA-28-5204-01	TME cluster 2		CGGA_1416	TME cluster 1
TCGA-28-5207-01	TME cluster 2		CGGA_1417	TME cluster 2
TCGA-28-5208-01	TME cluster 2		CGGA_1418	TME cluster 2
TCGA-28-5209-01	TME cluster 2		CGGA_1419	TME cluster 2
TCGA-28-5213-01	TME cluster 1		CGGA_1420	TME cluster 1
TCGA-28-5214-01	TME cluster 2		CGGA_1421	TME cluster 1
TCGA-28-5215-01	TME cluster 2		CGGA_1422	TME cluster 2
TCGA-28-5216-01	TME cluster 2		CGGA_1424	TME cluster 2
TCGA-28-5218-01	TME cluster 1		CGGA_1425	TME cluster 2
TCGA-28-5219-01	TME cluster 1		CGGA_1426	TME cluster 2
TCGA-28-5220-01	TME cluster 1		CGGA_1427	TME cluster 2
TCGA-28-6450-01	TME cluster 1		CGGA_1429	TME cluster 1
TCGA-32-1970-01	TME cluster 1		CGGA_1430	TME cluster 2
TCGA-32-1973-01	TME cluster 1		CGGA_1431	TME cluster 2
TCGA-32-1976-01	TME cluster 2		CGGA_1433	TME cluster 1
TCGA-32-1977-01	TME cluster 1		CGGA_1434	TME cluster 2
TCGA-32-1978-01	TME cluster 1		CGGA_1435	TME cluster 1
TCGA-32-1979-01	TME cluster 1		CGGA_1437	TME cluster 1
TCGA-32-1980-01	TME cluster 1		CGGA_1440	TME cluster 2
TCGA-32-1982-01	TME cluster 2		CGGA_1441	TME cluster 2
TCGA-32-1986-01	TME cluster 2		CGGA_1443	TME cluster 1
TCGA-32-1987-01	TME cluster 1		CGGA_1444	TME cluster 2
TCGA-32-1991-01	TME cluster 2		CGGA_1445	TME cluster 2
TCGA-32-2491-01	TME cluster 1		CGGA_1446	TME cluster 2
TCGA-32-2494-01	TME cluster 2		CGGA_1447	TME cluster 1
TCGA-32-2495-01	TME cluster 1		CGGA_1451	TME cluster 2
TCGA-32-2615-01	TME cluster 2		CGGA_1452	TME cluster 1
TCGA-32-2616-01	TME cluster 1		CGGA_1454	TME cluster 1
TCGA-32-2632-01	TME cluster 1		CGGA_1455	TME cluster 2
TCGA-32-2634-01	TME cluster 2		CGGA_1457	TME cluster 1
TCGA-32-2638-01	TME cluster 1		CGGA_1458	TME cluster 1
TCGA-32-4208-01	TME cluster 2		CGGA_1459	TME cluster 2
TCGA-32-4209-01	TME cluster 1		CGGA_1461	TME cluster 2
TCGA-32-4210-01	TME cluster 1		CGGA_1462	TME cluster 2
TCGA-32-4211-01	TME cluster 1		CGGA_1463	TME cluster 2
TCGA-32-4213-01	TME cluster 1		CGGA_1467	TME cluster 2
TCGA-32-4719-01	TME cluster 1		CGGA_1469	TME cluster 2
TCGA-32-5222-01	TME cluster 2		CGGA_1471	TME cluster 2
TCGA-41-2571-01	TME cluster 2		CGGA_1472	TME cluster 2
TCGA-41-2572-01	TME cluster 1		CGGA_1473	TME cluster 1
TCGA-41-2573-01	TME cluster 2		CGGA_1474	TME cluster 2
TCGA-41-2575-01	TME cluster 1		CGGA_1476	TME cluster 2
TCGA-41-3392-01	TME cluster 2		CGGA_1477	TME cluster 2
TCGA-41-3393-01	TME cluster 1		CGGA_1478	TME cluster 2
TCGA-41-3915-01	TME cluster 1		CGGA_1480	TME cluster 1
TCGA-41-4097-01	TME cluster 1		CGGA_1481	TME cluster 2
TCGA-41-5651-01	TME cluster 1		CGGA_1482	TME cluster 2
TCGA-76-4925-01	TME cluster 1		CGGA_1486	TME cluster 2
TCGA-76-4926-01	TME cluster 1		CGGA_1487	TME cluster 2
TCGA-76-4927-01	TME cluster 1		CGGA_1488	TME cluster 2
TCGA-76-4928-01	TME cluster 1		CGGA_1491	TME cluster 2
TCGA-76-4929-01	TME cluster 1		CGGA_1492	TME cluster 1
TCGA-76-4931-01	TME cluster 1		CGGA_1494	TME cluster 2
TCGA-76-4932-01	TME cluster 1		CGGA_1496	TME cluster 2
TCGA-76-4934-01	TME cluster 1		CGGA_1497	TME cluster 2
TCGA-76-4935-01	TME cluster 1		CGGA_1500	TME cluster 2
TCGA-76-6191-01	TME cluster 1		CGGA_1501	TME cluster 2
TCGA-76-6192-01	TME cluster 1		CGGA_1502	TME cluster 2
TCGA-76-6193-01	TME cluster 1		CGGA_1503	TME cluster 2
TCGA-76-6282-01	TME cluster 1		CGGA_1504	TME cluster 2
TCGA-76-6285-01	TME cluster 1		CGGA_1505	TME cluster 2
TCGA-81-5910-01	TME cluster 1		CGGA_1507	TME cluster 1
TCGA-87-5896-01	TME cluster 1		CGGA_1508	TME cluster 1
TCGA-CS-4938-01	TME cluster 1		CGGA_1510	TME cluster 2
TCGA-CS-4941-01	TME cluster 1		CGGA_1513	TME cluster 1
TCGA-CS-4942-01	TME cluster 1		CGGA_1514	TME cluster 1
TCGA-CS-4943-01	TME cluster 2		CGGA_1516	TME cluster 1
TCGA-CS-4944-01	TME cluster 1		CGGA_1517	TME cluster 2
TCGA-CS-5393-01	TME cluster 1		CGGA_1518	TME cluster 2
TCGA-CS-5394-01	TME cluster 1		CGGA_1520	TME cluster 2
TCGA-CS-5395-01	TME cluster 1		CGGA_1521	TME cluster 2
TCGA-CS-5396-01	TME cluster 1		CGGA_1523	TME cluster 2
TCGA-CS-5397-01	TME cluster 1		CGGA_1524	TME cluster 1
TCGA-CS-6186-01	TME cluster 1		CGGA_1525	TME cluster 2
TCGA-CS-6188-01	TME cluster 1		CGGA_1526	TME cluster 2
TCGA-CS-6290-01	TME cluster 1		CGGA_1527	TME cluster 1
TCGA-CS-6666-01	TME cluster 1		CGGA_1528	TME cluster 2
TCGA-CS-6667-01	TME cluster 1		CGGA_1529	TME cluster 2
TCGA-CS-6668-01	TME cluster 1		CGGA_1530	TME cluster 2
TCGA-CS-6669-01	TME cluster 2		CGGA_1533	TME cluster 1
TCGA-CS-6670-01	TME cluster 2		CGGA_1534	TME cluster 1
TCGA-DB-5270-01	TME cluster 2		CGGA_1535	TME cluster 1
TCGA-DB-5273-01	TME cluster 1		CGGA_1536	TME cluster 2
TCGA-DB-5274-01	TME cluster 1		CGGA_1537	TME cluster 2
TCGA-DB-5275-01	TME cluster 2		CGGA_1538	TME cluster 2
TCGA-DB-5276-01	TME cluster 2		CGGA_1539	TME cluster 1
TCGA-DB-5277-01	TME cluster 1		CGGA_1541	TME cluster 1
TCGA-DB-5278-01	TME cluster 1		CGGA_1542	TME cluster 2
TCGA-DB-5279-01	TME cluster 2		CGGA_1543	TME cluster 1
TCGA-DB-5280-01	TME cluster 1		CGGA_1544	TME cluster 1
TCGA-DB-5281-01	TME cluster 1		CGGA_1546	TME cluster 2
TCGA-DB-A4X9-01	TME cluster 2		CGGA_1548	TME cluster 2
TCGA-DB-A4XA-01	TME cluster 1		CGGA_1551	TME cluster 2
TCGA-DB-A4XB-01	TME cluster 2		CGGA_1552	TME cluster 2
TCGA-DB-A4XC-01	TME cluster 1		CGGA_1553	TME cluster 1
TCGA-DB-A4XD-01	TME cluster 1		CGGA_1554	TME cluster 1
TCGA-DB-A4XE-01	TME cluster 1		CGGA_1557	TME cluster 1
TCGA-DB-A4XF-01	TME cluster 1		CGGA_1558	TME cluster 2
TCGA-DB-A4XG-01	TME cluster 1		CGGA_1559	TME cluster 2
TCGA-DB-A4XH-01	TME cluster 2		CGGA_1560	TME cluster 2
TCGA-DB-A64L-01	TME cluster 2		CGGA_1562	TME cluster 1
TCGA-DB-A64O-01	TME cluster 1		CGGA_1563	TME cluster 1
TCGA-DB-A64P-01	TME cluster 1		CGGA_1564	TME cluster 2
TCGA-DB-A64Q-01	TME cluster 1		CGGA_1565	TME cluster 2
TCGA-DB-A64R-01	TME cluster 2		CGGA_1566	TME cluster 2
TCGA-DB-A64S-01	TME cluster 2		CGGA_1567	TME cluster 1
TCGA-DB-A64U-01	TME cluster 2		CGGA_1568	TME cluster 2
TCGA-DB-A64V-01	TME cluster 1		CGGA_1569	TME cluster 2
TCGA-DB-A64W-01	TME cluster 2		CGGA_157	TME cluster 2
TCGA-DB-A64X-01	TME cluster 1		CGGA_1571	TME cluster 2
TCGA-DB-A75K-01	TME cluster 2		CGGA_1572	TME cluster 2
TCGA-DB-A75L-01	TME cluster 1		CGGA_1575	TME cluster 1
TCGA-DB-A75M-01	TME cluster 1		CGGA_1579	TME cluster 1
TCGA-DB-A75O-01	TME cluster 1		CGGA_1580	TME cluster 1
TCGA-DB-A75P-01	TME cluster 1		CGGA_1583	TME cluster 2
TCGA-DH-5140-01	TME cluster 1		CGGA_1586	TME cluster 1
TCGA-DH-5141-01	TME cluster 2		CGGA_1587	TME cluster 2
TCGA-DH-5142-01	TME cluster 1		CGGA_1588	TME cluster 1
TCGA-DH-5143-01	TME cluster 2		CGGA_1589	TME cluster 2
TCGA-DH-5144-01	TME cluster 2		CGGA_1591	TME cluster 2
TCGA-DH-A669-01	TME cluster 1		CGGA_1592	TME cluster 1
TCGA-DH-A66B-01	TME cluster 1		CGGA_1594	TME cluster 1
TCGA-DH-A66D-01	TME cluster 1		CGGA_1595	TME cluster 2
TCGA-DH-A66F-01	TME cluster 2		CGGA_1596	TME cluster 2
TCGA-DH-A7UR-01	TME cluster 1		CGGA_1597	TME cluster 2
TCGA-DH-A7US-01	TME cluster 1		CGGA_1598	TME cluster 2
TCGA-DH-A7UT-01	TME cluster 1		CGGA_1601	TME cluster 2
TCGA-DH-A7UU-01	TME cluster 1		CGGA_1603	TME cluster 2
TCGA-DH-A7UV-01	TME cluster 1		CGGA_1604	TME cluster 2
TCGA-DU-5847-01	TME cluster 1		CGGA_1605	TME cluster 2
TCGA-DU-5849-01	TME cluster 2		CGGA_1606	TME cluster 2
TCGA-DU-5852-01	TME cluster 1		CGGA_1607	TME cluster 2
TCGA-DU-5853-01	TME cluster 1		CGGA_1608	TME cluster 1
TCGA-DU-5854-01	TME cluster 1		CGGA_1610	TME cluster 2
TCGA-DU-5855-01	TME cluster 2		CGGA_1611	TME cluster 2
TCGA-DU-5870-01	TME cluster 1		CGGA_1612	TME cluster 2
TCGA-DU-5871-01	TME cluster 1		CGGA_1613	TME cluster 2
TCGA-DU-5872-01	TME cluster 1		CGGA_1614	TME cluster 2
TCGA-DU-5874-01	TME cluster 1		CGGA_1615	TME cluster 2
TCGA-DU-6392-01	TME cluster 1		CGGA_1617	TME cluster 1
TCGA-DU-6393-01	TME cluster 1		CGGA_1618	TME cluster 2
TCGA-DU-6394-01	TME cluster 1		CGGA_1619	TME cluster 1
TCGA-DU-6395-01	TME cluster 2		CGGA_1620	TME cluster 1
TCGA-DU-6396-01	TME cluster 1		CGGA_1621	TME cluster 2
TCGA-DU-6399-01	TME cluster 1		CGGA_1623	TME cluster 2
TCGA-DU-6400-01	TME cluster 1		CGGA_1624	TME cluster 2
TCGA-DU-6401-01	TME cluster 2		CGGA_1626	TME cluster 2
TCGA-DU-6402-01	TME cluster 1		CGGA_1627	TME cluster 2
TCGA-DU-6403-01	TME cluster 1		CGGA_1630	TME cluster 2
TCGA-DU-6404-01	TME cluster 1		CGGA_1631	TME cluster 2
TCGA-DU-6405-01	TME cluster 1		CGGA_1634	TME cluster 2
TCGA-DU-6406-01	TME cluster 1		CGGA_1635	TME cluster 2
TCGA-DU-6407-01	TME cluster 1		CGGA_1640	TME cluster 1
TCGA-DU-6408-01	TME cluster 2		CGGA_1641	TME cluster 2
TCGA-DU-6410-01	TME cluster 1		CGGA_1642	TME cluster 2
TCGA-DU-6542-01	TME cluster 1		CGGA_1643	TME cluster 2
TCGA-DU-7006-01	TME cluster 1		CGGA_1644	TME cluster 2
TCGA-DU-7007-01	TME cluster 1		CGGA_1645	TME cluster 2
TCGA-DU-7008-01	TME cluster 1		CGGA_1647	TME cluster 2
TCGA-DU-7009-01	TME cluster 2		CGGA_1648	TME cluster 2
TCGA-DU-7010-01	TME cluster 1		CGGA_1649	TME cluster 2
TCGA-DU-7011-01	TME cluster 1		CGGA_165	TME cluster 2
TCGA-DU-7012-01	TME cluster 1		CGGA_1650	TME cluster 2
TCGA-DU-7013-01	TME cluster 1		CGGA_1651	TME cluster 2
TCGA-DU-7014-01	TME cluster 1		CGGA_1653	TME cluster 2
TCGA-DU-7015-01	TME cluster 1		CGGA_1655	TME cluster 2
TCGA-DU-7018-01	TME cluster 2		CGGA_1656	TME cluster 2
TCGA-DU-7019-01	TME cluster 1		CGGA_1657	TME cluster 1
TCGA-DU-7290-01	TME cluster 1		CGGA_1658	TME cluster 2
TCGA-DU-7292-01	TME cluster 1		CGGA_1659	TME cluster 1
TCGA-DU-7294-01	TME cluster 1		CGGA_1660	TME cluster 1
TCGA-DU-7298-01	TME cluster 1		CGGA_1661	TME cluster 2
TCGA-DU-7299-01	TME cluster 1		CGGA_1662	TME cluster 2
TCGA-DU-7300-01	TME cluster 1		CGGA_1663	TME cluster 1
TCGA-DU-7301-01	TME cluster 1		CGGA_1664	TME cluster 2
TCGA-DU-7302-01	TME cluster 1		CGGA_1666	TME cluster 2
TCGA-DU-7306-01	TME cluster 1		CGGA_1667	TME cluster 1
TCGA-DU-7309-01	TME cluster 2		CGGA_1669	TME cluster 2
TCGA-DU-8158-01	TME cluster 1		CGGA_1670	TME cluster 2
TCGA-DU-8161-01	TME cluster 1		CGGA_1671	TME cluster 2
TCGA-DU-8162-01	TME cluster 2		CGGA_1673	TME cluster 2
TCGA-DU-8163-01	TME cluster 1		CGGA_1675	TME cluster 1
TCGA-DU-8164-01	TME cluster 2		CGGA_1678	TME cluster 2
TCGA-DU-8165-01	TME cluster 1		CGGA_1679	TME cluster 2
TCGA-DU-8166-01	TME cluster 2		CGGA_1680	TME cluster 2
TCGA-DU-8167-01	TME cluster 2		CGGA_1681	TME cluster 2
TCGA-DU-8168-01	TME cluster 1		CGGA_1682	TME cluster 2
TCGA-DU-A5TP-01	TME cluster 1		CGGA_1685	TME cluster 2
TCGA-DU-A5TR-01	TME cluster 1		CGGA_1686	TME cluster 2
TCGA-DU-A5TS-01	TME cluster 1		CGGA_1687	TME cluster 2
TCGA-DU-A5TT-01	TME cluster 1		CGGA_1688	TME cluster 2
TCGA-DU-A5TU-01	TME cluster 1		CGGA_1689	TME cluster 2
TCGA-DU-A5TW-01	TME cluster 1		CGGA_1690	TME cluster 2
TCGA-DU-A5TY-01	TME cluster 2		CGGA_1693	TME cluster 1
TCGA-DU-A6S2-01	TME cluster 2		CGGA_1694	TME cluster 2
TCGA-DU-A6S3-01	TME cluster 2		CGGA_1695	TME cluster 1
TCGA-DU-A6S6-01	TME cluster 2		CGGA_1696	TME cluster 2
TCGA-DU-A6S7-01	TME cluster 1		CGGA_1697	TME cluster 1
TCGA-DU-A6S8-01	TME cluster 1		CGGA_1698	TME cluster 2
TCGA-DU-A76K-01	TME cluster 2		CGGA_1699	TME cluster 2
TCGA-DU-A76L-01	TME cluster 1		CGGA_1700	TME cluster 2
TCGA-DU-A76O-01	TME cluster 1		CGGA_1701	TME cluster 2
TCGA-DU-A76R-01	TME cluster 1		CGGA_1702	TME cluster 2
TCGA-DU-A7T6-01	TME cluster 1		CGGA_1703	TME cluster 2
TCGA-DU-A7T8-01	TME cluster 2		CGGA_1704	TME cluster 2
TCGA-DU-A7TA-01	TME cluster 2		CGGA_1706	TME cluster 2
TCGA-DU-A7TB-01	TME cluster 1		CGGA_1708	TME cluster 1
TCGA-DU-A7TC-01	TME cluster 1		CGGA_1709	TME cluster 2
TCGA-DU-A7TD-01	TME cluster 1		CGGA_1713	TME cluster 2
TCGA-DU-A7TG-01	TME cluster 2		CGGA_1714	TME cluster 1
TCGA-DU-A7TI-01	TME cluster 2		CGGA_1715	TME cluster 2
TCGA-DU-A7TJ-01	TME cluster 1		CGGA_1716	TME cluster 2
TCGA-E1-5302-01	TME cluster 1		CGGA_1718	TME cluster 2
TCGA-E1-5303-01	TME cluster 1		CGGA_1720	TME cluster 1
TCGA-E1-5304-01	TME cluster 1		CGGA_1721	TME cluster 2
TCGA-E1-5305-01	TME cluster 1		CGGA_1722	TME cluster 2
TCGA-E1-5307-01	TME cluster 1		CGGA_1723	TME cluster 2
TCGA-E1-5311-01	TME cluster 2		CGGA_1725	TME cluster 2
TCGA-E1-5318-01	TME cluster 1		CGGA_1727	TME cluster 2
TCGA-E1-5319-01	TME cluster 1		CGGA_1728	TME cluster 2
TCGA-E1-5322-01	TME cluster 1		CGGA_1729	TME cluster 1
TCGA-E1-A7YD-01	TME cluster 1		CGGA_1731	TME cluster 1
TCGA-E1-A7YE-01	TME cluster 1		CGGA_1735	TME cluster 2
TCGA-E1-A7YH-01	TME cluster 1		CGGA_1736	TME cluster 2
TCGA-E1-A7YI-01	TME cluster 1		CGGA_1737	TME cluster 2
TCGA-E1-A7YJ-01	TME cluster 1		CGGA_1738	TME cluster 2
TCGA-E1-A7YK-01	TME cluster 1		CGGA_1739	TME cluster 1
TCGA-E1-A7YL-01	TME cluster 1		CGGA_1740	TME cluster 2
TCGA-E1-A7YM-01	TME cluster 1		CGGA_1743	TME cluster 1
TCGA-E1-A7YN-01	TME cluster 1		CGGA_1744	TME cluster 2
TCGA-E1-A7YO-01	TME cluster 2		CGGA_1745	TME cluster 2
TCGA-E1-A7YQ-01	TME cluster 1		CGGA_1747	TME cluster 2
TCGA-E1-A7YS-01	TME cluster 1		CGGA_1749	TME cluster 2
TCGA-E1-A7YU-01	TME cluster 1		CGGA_1750	TME cluster 1
TCGA-E1-A7YV-01	TME cluster 2		CGGA_1758	TME cluster 2
TCGA-E1-A7YW-01	TME cluster 2		CGGA_1760	TME cluster 2
TCGA-E1-A7YY-01	TME cluster 1		CGGA_1764	TME cluster 2
TCGA-E1-A7Z2-01	TME cluster 1		CGGA_1767	TME cluster 2
TCGA-E1-A7Z3-01	TME cluster 1		CGGA_1769	TME cluster 2
TCGA-E1-A7Z4-01	TME cluster 1		CGGA_1770	TME cluster 2
TCGA-E1-A7Z6-01	TME cluster 1		CGGA_1771	TME cluster 2
TCGA-EZ-7264-01	TME cluster 2		CGGA_1773	TME cluster 2
TCGA-F6-A8O3-01	TME cluster 2		CGGA_1776	TME cluster 2
TCGA-F6-A8O4-01	TME cluster 2		CGGA_1780	TME cluster 2
TCGA-FG-5962-01	TME cluster 2		CGGA_1785	TME cluster 2
TCGA-FG-5963-01	TME cluster 1		CGGA_1786	TME cluster 2
TCGA-FG-5964-01	TME cluster 1		CGGA_1791	TME cluster 2
TCGA-FG-5965-01	TME cluster 2		CGGA_1807	TME cluster 2
TCGA-FG-6688-01	TME cluster 1		CGGA_1809	TME cluster 2
TCGA-FG-6689-01	TME cluster 2		CGGA_1811	TME cluster 1
TCGA-FG-6690-01	TME cluster 1		CGGA_1812	TME cluster 1
TCGA-FG-6691-01	TME cluster 1		CGGA_1814	TME cluster 1
TCGA-FG-6692-01	TME cluster 1		CGGA_1815	TME cluster 2
TCGA-FG-7634-01	TME cluster 1		CGGA_1817	TME cluster 1
TCGA-FG-7636-01	TME cluster 1		CGGA_1819	TME cluster 2
TCGA-FG-7637-01	TME cluster 1		CGGA_1820	TME cluster 2
TCGA-FG-7638-01	TME cluster 1		CGGA_1826	TME cluster 1
TCGA-FG-7641-01	TME cluster 1		CGGA_1829	TME cluster 1
TCGA-FG-7643-01	TME cluster 1		CGGA_1833	TME cluster 1
TCGA-FG-8181-01	TME cluster 2		CGGA_1840	TME cluster 1
TCGA-FG-8182-01	TME cluster 2		CGGA_1850	TME cluster 2
TCGA-FG-8185-01	TME cluster 2		CGGA_1854	TME cluster 2
TCGA-FG-8186-01	TME cluster 2		CGGA_1857	TME cluster 2
TCGA-FG-8187-01	TME cluster 2		CGGA_1862	TME cluster 2
TCGA-FG-8188-01	TME cluster 1		CGGA_1863	TME cluster 2
TCGA-FG-8189-01	TME cluster 2		CGGA_1865	TME cluster 2
TCGA-FG-8191-01	TME cluster 2		CGGA_1866	TME cluster 1
TCGA-FG-A4MT-01	TME cluster 1		CGGA_1870	TME cluster 2
TCGA-FG-A4MU-01	TME cluster 1		CGGA_1875	TME cluster 2
TCGA-FG-A4MW-01	TME cluster 1		CGGA_1880	TME cluster 1
TCGA-FG-A4MX-01	TME cluster 2		CGGA_1882	TME cluster 1
TCGA-FG-A4MY-01	TME cluster 2		CGGA_1886	TME cluster 2
TCGA-FG-A60J-01	TME cluster 2		CGGA_1899	TME cluster 1
TCGA-FG-A60K-01	TME cluster 1		CGGA_1901	TME cluster 2
TCGA-FG-A60L-01	TME cluster 1		CGGA_1902	TME cluster 2
TCGA-FG-A6IZ-01	TME cluster 1		CGGA_1903	TME cluster 1
TCGA-FG-A6J1-01	TME cluster 1		CGGA_1906	TME cluster 2
TCGA-FG-A6J3-01	TME cluster 1		CGGA_1908	TME cluster 2
TCGA-FG-A70Y-01	TME cluster 1		CGGA_1911	TME cluster 2
TCGA-FG-A70Z-01	TME cluster 1		CGGA_1912	TME cluster 1
TCGA-FG-A710-01	TME cluster 1		CGGA_194	TME cluster 2
TCGA-FG-A711-01	TME cluster 1		CGGA_1946	TME cluster 2
TCGA-FG-A713-01	TME cluster 2		CGGA_1953	TME cluster 2
TCGA-FG-A87N-01	TME cluster 1		CGGA_1955	TME cluster 1
TCGA-FG-A87Q-01	TME cluster 1		CGGA_1972	TME cluster 2
TCGA-FN-7833-01	TME cluster 2		CGGA_1976	TME cluster 2
TCGA-HT-7467-01	TME cluster 1		CGGA_1985	TME cluster 1
TCGA-HT-7468-01	TME cluster 1		CGGA_1994	TME cluster 2
TCGA-HT-7469-01	TME cluster 1		CGGA_2002	TME cluster 2
TCGA-HT-7470-01	TME cluster 1		CGGA_2003	TME cluster 2
TCGA-HT-7471-01	TME cluster 1		CGGA_2006	TME cluster 2
TCGA-HT-7472-01	TME cluster 1		CGGA_2008	TME cluster 2
TCGA-HT-7473-01	TME cluster 1		CGGA_2013	TME cluster 2
TCGA-HT-7474-01	TME cluster 1		CGGA_2024	TME cluster 1
TCGA-HT-7475-01	TME cluster 1		CGGA_2046	TME cluster 1
TCGA-HT-7476-01	TME cluster 1		CGGA_2047	TME cluster 1
TCGA-HT-7477-01	TME cluster 1		CGGA_2053	TME cluster 2
TCGA-HT-7478-01	TME cluster 1		CGGA_2056	TME cluster 2
TCGA-HT-7479-01	TME cluster 2		CGGA_2062	TME cluster 2
TCGA-HT-7480-01	TME cluster 1		CGGA_2075	TME cluster 2
TCGA-HT-7481-01	TME cluster 1		CGGA_2078	TME cluster 2
TCGA-HT-7482-01	TME cluster 1		CGGA_2079	TME cluster 1
TCGA-HT-7483-01	TME cluster 2		CGGA_2081	TME cluster 2
TCGA-HT-7485-01	TME cluster 1		CGGA_2106	TME cluster 2
TCGA-HT-7601-01	TME cluster 1		CGGA_2115	TME cluster 2
TCGA-HT-7602-01	TME cluster 1		CGGA_2121	TME cluster 1
TCGA-HT-7603-01	TME cluster 1		CGGA_2129	TME cluster 2
TCGA-HT-7604-01	TME cluster 1		CGGA_265	TME cluster 2
TCGA-HT-7605-01	TME cluster 2		CGGA_279	TME cluster 1
TCGA-HT-7606-01	TME cluster 1		CGGA_28	TME cluster 2
TCGA-HT-7607-01	TME cluster 1		CGGA_288	TME cluster 2
TCGA-HT-7608-01	TME cluster 2		CGGA_290	TME cluster 1
TCGA-HT-7609-01	TME cluster 2		CGGA_320	TME cluster 1
TCGA-HT-7610-01	TME cluster 2		CGGA_336	TME cluster 1
TCGA-HT-7611-01	TME cluster 1		CGGA_358	TME cluster 1
TCGA-HT-7616-01	TME cluster 1		CGGA_362	TME cluster 1
TCGA-HT-7620-01	TME cluster 1		CGGA_369	TME cluster 1
TCGA-HT-7676-01	TME cluster 1		CGGA_406	TME cluster 2
TCGA-HT-7677-01	TME cluster 2		CGGA_42	TME cluster 1
TCGA-HT-7680-01	TME cluster 2		CGGA_420	TME cluster 2
TCGA-HT-7681-01	TME cluster 2		CGGA_457	TME cluster 2
TCGA-HT-7684-01	TME cluster 2		CGGA_474	TME cluster 2
TCGA-HT-7686-01	TME cluster 1		CGGA_482	TME cluster 1
TCGA-HT-7687-01	TME cluster 2		CGGA_487	TME cluster 1
TCGA-HT-7688-01	TME cluster 2		CGGA_492	TME cluster 2
TCGA-HT-7689-01	TME cluster 1		CGGA_503	TME cluster 1
TCGA-HT-7690-01	TME cluster 1		CGGA_507	TME cluster 1
TCGA-HT-7691-01	TME cluster 2		CGGA_509	TME cluster 2
TCGA-HT-7692-01	TME cluster 1		CGGA_521	TME cluster 2
TCGA-HT-7693-01	TME cluster 1		CGGA_530	TME cluster 2
TCGA-HT-7694-01	TME cluster 2		CGGA_554	TME cluster 1
TCGA-HT-7695-01	TME cluster 2		CGGA_568	TME cluster 1
TCGA-HT-7854-01	TME cluster 2		CGGA_583	TME cluster 2
TCGA-HT-7855-01	TME cluster 1		CGGA_619	TME cluster 2
TCGA-HT-7856-01	TME cluster 1		CGGA_621	TME cluster 2
TCGA-HT-7857-01	TME cluster 1		CGGA_625	TME cluster 2
TCGA-HT-7858-01	TME cluster 2		CGGA_634	TME cluster 1
TCGA-HT-7860-01	TME cluster 1		CGGA_652	TME cluster 2
TCGA-HT-7873-01	TME cluster 1		CGGA_663	TME cluster 2
TCGA-HT-7874-01	TME cluster 2		CGGA_703	TME cluster 2
TCGA-HT-7875-01	TME cluster 1		CGGA_705	TME cluster 1
TCGA-HT-7877-01	TME cluster 1		CGGA_707	TME cluster 2
TCGA-HT-7879-01	TME cluster 1		CGGA_720	TME cluster 2
TCGA-HT-7880-01	TME cluster 1		CGGA_721	TME cluster 1
TCGA-HT-7881-01	TME cluster 2		CGGA_724	TME cluster 2
TCGA-HT-7882-01	TME cluster 1		CGGA_730	TME cluster 1
TCGA-HT-7884-01	TME cluster 1		CGGA_763	TME cluster 2
TCGA-HT-7902-01	TME cluster 1		CGGA_777	TME cluster 2
TCGA-HT-8010-01	TME cluster 2		CGGA_780	TME cluster 2
TCGA-HT-8011-01	TME cluster 1		CGGA_799	TME cluster 2
TCGA-HT-8012-01	TME cluster 1		CGGA_809	TME cluster 2
TCGA-HT-8015-01	TME cluster 2		CGGA_810	TME cluster 1
TCGA-HT-8018-01	TME cluster 2		CGGA_825	TME cluster 2
TCGA-HT-8019-01	TME cluster 2		CGGA_831	TME cluster 2
TCGA-HT-8104-01	TME cluster 1		CGGA_846	TME cluster 2
TCGA-HT-8105-01	TME cluster 1		CGGA_852	TME cluster 2
TCGA-HT-8106-01	TME cluster 1		CGGA_861	TME cluster 2
TCGA-HT-8107-01	TME cluster 2		CGGA_862	TME cluster 2
TCGA-HT-8108-01	TME cluster 1		CGGA_863	TME cluster 2
TCGA-HT-8109-01	TME cluster 1		CGGA_867	TME cluster 2
TCGA-HT-8110-01	TME cluster 1		CGGA_869	TME cluster 2
TCGA-HT-8111-01	TME cluster 1		CGGA_881	TME cluster 2
TCGA-HT-8113-01	TME cluster 2		CGGA_882	TME cluster 2
TCGA-HT-8114-01	TME cluster 1		CGGA_883	TME cluster 2
TCGA-HT-8558-01	TME cluster 1		CGGA_887	TME cluster 1
TCGA-HT-8563-01	TME cluster 1		CGGA_888	TME cluster 2
TCGA-HT-8564-01	TME cluster 1		CGGA_889	TME cluster 2
TCGA-HT-A4DS-01	TME cluster 1		CGGA_890	TME cluster 2
TCGA-HT-A4DV-01	TME cluster 1		CGGA_901	TME cluster 1
TCGA-HT-A5R5-01	TME cluster 2		CGGA_903	TME cluster 2
TCGA-HT-A5R7-01	TME cluster 2		CGGA_D19	TME cluster 1
TCGA-HT-A5R9-01	TME cluster 1		CGGA_D28	TME cluster 2
TCGA-HT-A5RA-01	TME cluster 1		CGGA_D50	TME cluster 2
TCGA-HT-A5RB-01	TME cluster 2		CGGA_J50	TME cluster 2
TCGA-HT-A5RC-01	TME cluster 1		CGGA_J73	TME cluster 2
TCGA-HT-A614-01	TME cluster 1		CGGA_P100	TME cluster 2
TCGA-HT-A615-01	TME cluster 1		CGGA_P102	TME cluster 1
TCGA-HT-A616-01	TME cluster 2		CGGA_P103	TME cluster 2
TCGA-HT-A617-01	TME cluster 1		CGGA_P104	TME cluster 2
TCGA-HT-A618-01	TME cluster 1		CGGA_P106	TME cluster 2
TCGA-HT-A619-01	TME cluster 1		CGGA_P108	TME cluster 2
TCGA-HT-A61A-01	TME cluster 1		CGGA_P109	TME cluster 2
TCGA-HT-A61B-01	TME cluster 1		CGGA_P11	TME cluster 2
TCGA-HT-A61C-01	TME cluster 1		CGGA_P110	TME cluster 1
TCGA-HT-A74H-01	TME cluster 1		CGGA_P111	TME cluster 2
TCGA-HT-A74J-01	TME cluster 1		CGGA_P112	TME cluster 1
TCGA-HT-A74K-01	TME cluster 1		CGGA_P113	TME cluster 2
TCGA-HT-A74L-01	TME cluster 1		CGGA_P115	TME cluster 2
TCGA-HT-A74O-01	TME cluster 1		CGGA_P116	TME cluster 2
TCGA-HW-7486-01	TME cluster 1		CGGA_P121	TME cluster 1
TCGA-HW-7487-01	TME cluster 2		CGGA_P122	TME cluster 1
TCGA-HW-7489-01	TME cluster 2		CGGA_P128	TME cluster 2
TCGA-HW-7490-01	TME cluster 2		CGGA_P13	TME cluster 1
TCGA-HW-7491-01	TME cluster 1		CGGA_P131	TME cluster 2
TCGA-HW-7493-01	TME cluster 2		CGGA_P132	TME cluster 2
TCGA-HW-7495-01	TME cluster 1		CGGA_P136	TME cluster 2
TCGA-HW-8319-01	TME cluster 1		CGGA_P137	TME cluster 1
TCGA-HW-8320-01	TME cluster 2		CGGA_P142	TME cluster 1
TCGA-HW-8321-01	TME cluster 2		CGGA_P143	TME cluster 1
TCGA-HW-8322-01	TME cluster 1		CGGA_P144	TME cluster 1
TCGA-HW-A5KJ-01	TME cluster 1		CGGA_P145	TME cluster 1
TCGA-HW-A5KK-01	TME cluster 2		CGGA_P146	TME cluster 2
TCGA-HW-A5KL-01	TME cluster 1		CGGA_P147	TME cluster 1
TCGA-HW-A5KM-01	TME cluster 1		CGGA_P15	TME cluster 2
TCGA-IK-7675-01	TME cluster 2		CGGA_P150	TME cluster 1
TCGA-IK-8125-01	TME cluster 1		CGGA_P151	TME cluster 1
TCGA-KT-A74X-01	TME cluster 1		CGGA_P153	TME cluster 1
TCGA-KT-A7W1-01	TME cluster 1		CGGA_P155	TME cluster 2
TCGA-P5-A5EV-01	TME cluster 1		CGGA_P156	TME cluster 1
TCGA-P5-A5EW-01	TME cluster 2		CGGA_P157	TME cluster 2
TCGA-P5-A5EX-01	TME cluster 1		CGGA_P158	TME cluster 2
TCGA-P5-A5EY-01	TME cluster 1		CGGA_P159	TME cluster 2
TCGA-P5-A5EZ-01	TME cluster 1		CGGA_P16	TME cluster 1
TCGA-P5-A5F0-01	TME cluster 1		CGGA_P160	TME cluster 1
TCGA-P5-A5F1-01	TME cluster 1		CGGA_P163	TME cluster 1
TCGA-P5-A5F2-01	TME cluster 2		CGGA_P164	TME cluster 2
TCGA-P5-A5F4-01	TME cluster 2		CGGA_P165	TME cluster 2
TCGA-P5-A5F6-01	TME cluster 1		CGGA_P17	TME cluster 2
TCGA-P5-A72U-01	TME cluster 1		CGGA_P172	TME cluster 2
TCGA-P5-A72W-01	TME cluster 1		CGGA_P173	TME cluster 2
TCGA-P5-A72X-01	TME cluster 2		CGGA_P174	TME cluster 2
TCGA-P5-A72Z-01	TME cluster 1		CGGA_P175	TME cluster 2
TCGA-P5-A730-01	TME cluster 1		CGGA_P176	TME cluster 1
TCGA-P5-A731-01	TME cluster 1		CGGA_P177	TME cluster 1
TCGA-P5-A733-01	TME cluster 2		CGGA_P178	TME cluster 2
TCGA-P5-A735-01	TME cluster 1		CGGA_P179	TME cluster 2
TCGA-P5-A736-01	TME cluster 1		CGGA_P18	TME cluster 1
TCGA-P5-A737-01	TME cluster 1		CGGA_P180	TME cluster 2
TCGA-P5-A77W-01	TME cluster 1		CGGA_P181	TME cluster 1
TCGA-P5-A77X-01	TME cluster 1		CGGA_P182	TME cluster 1
TCGA-P5-A780-01	TME cluster 2		CGGA_P183	TME cluster 1
TCGA-P5-A781-01	TME cluster 1		CGGA_P185	TME cluster 2
TCGA-QH-A65R-01	TME cluster 2		CGGA_P19	TME cluster 1
TCGA-QH-A65S-01	TME cluster 1		CGGA_P199	TME cluster 2
TCGA-QH-A65V-01	TME cluster 1		CGGA_P20	TME cluster 2
TCGA-QH-A65X-01	TME cluster 1		CGGA_P205	TME cluster 2
TCGA-QH-A65Z-01	TME cluster 2		CGGA_P21	TME cluster 2
TCGA-QH-A6CS-01	TME cluster 1		CGGA_P22	TME cluster 2
TCGA-QH-A6CU-01	TME cluster 1		CGGA_P23	TME cluster 2
TCGA-QH-A6CV-01	TME cluster 1		CGGA_P25	TME cluster 2
TCGA-QH-A6CW-01	TME cluster 2		CGGA_P265	TME cluster 2
TCGA-QH-A6CX-01	TME cluster 1		CGGA_P266	TME cluster 2
TCGA-QH-A6CY-01	TME cluster 2		CGGA_P269	TME cluster 1
TCGA-QH-A6CZ-01	TME cluster 2		CGGA_P27	TME cluster 2
TCGA-QH-A6X3-01	TME cluster 2		CGGA_P270	TME cluster 2
TCGA-QH-A6X4-01	TME cluster 1		CGGA_P271	TME cluster 2
TCGA-QH-A6X5-01	TME cluster 1		CGGA_P279	TME cluster 2
TCGA-QH-A6X8-01	TME cluster 1		CGGA_P28	TME cluster 1
TCGA-QH-A6X9-01	TME cluster 1		CGGA_P280	TME cluster 2
TCGA-QH-A6XA-01	TME cluster 2		CGGA_P283	TME cluster 2
TCGA-QH-A6XC-01	TME cluster 1		CGGA_P286	TME cluster 2
TCGA-QH-A86X-01	TME cluster 2		CGGA_P29	TME cluster 2
TCGA-QH-A870-01	TME cluster 1		CGGA_P295	TME cluster 2
TCGA-R8-A6MK-01	TME cluster 1		CGGA_P298	TME cluster 2
TCGA-R8-A6ML-01	TME cluster 2		CGGA_P3	TME cluster 2
TCGA-R8-A6MO-01	TME cluster 1		CGGA_P30	TME cluster 2
TCGA-R8-A73M-01	TME cluster 2		CGGA_P306	TME cluster 2
TCGA-RY-A83X-01	TME cluster 1		CGGA_P308	TME cluster 2
TCGA-RY-A83Y-01	TME cluster 2		CGGA_P31	TME cluster 1
TCGA-RY-A83Z-01	TME cluster 1		CGGA_P310	TME cluster 2
TCGA-RY-A840-01	TME cluster 1		CGGA_P311	TME cluster 2
TCGA-RY-A843-01	TME cluster 1		CGGA_P314	TME cluster 2
TCGA-RY-A845-01	TME cluster 1		CGGA_P315	TME cluster 2
TCGA-RY-A847-01	TME cluster 1		CGGA_P316	TME cluster 2
TCGA-S9-A6TS-01	TME cluster 1		CGGA_P319	TME cluster 2
TCGA-S9-A6TU-01	TME cluster 2		CGGA_P326	TME cluster 1
TCGA-S9-A6TV-01	TME cluster 1		CGGA_P328	TME cluster 1
TCGA-S9-A6TW-01	TME cluster 1		CGGA_P335	TME cluster 2
TCGA-S9-A6TX-01	TME cluster 1		CGGA_P337	TME cluster 2
TCGA-S9-A6TY-01	TME cluster 1		CGGA_P338	TME cluster 2
TCGA-S9-A6TZ-01	TME cluster 1		CGGA_P346	TME cluster 1
TCGA-S9-A6U0-01	TME cluster 1		CGGA_P356	TME cluster 2
TCGA-S9-A6U1-01	TME cluster 1		CGGA_P358	TME cluster 2
TCGA-S9-A6U2-01	TME cluster 2		CGGA_P364	TME cluster 1
TCGA-S9-A6U5-01	TME cluster 1		CGGA_P385	TME cluster 1
TCGA-S9-A6U6-01	TME cluster 2		CGGA_P388	TME cluster 2
TCGA-S9-A6U8-01	TME cluster 1		CGGA_P392	TME cluster 2
TCGA-S9-A6U9-01	TME cluster 2		CGGA_P399	TME cluster 2
TCGA-S9-A6UA-01	TME cluster 1		CGGA_P401	TME cluster 1
TCGA-S9-A6UB-01	TME cluster 1		CGGA_P411	TME cluster 2
TCGA-S9-A6WD-01	TME cluster 1		CGGA_P415	TME cluster 1
TCGA-S9-A6WE-01	TME cluster 1		CGGA_P416	TME cluster 2
TCGA-S9-A6WG-01	TME cluster 2		CGGA_P421	TME cluster 2
TCGA-S9-A6WH-01	TME cluster 1		CGGA_P422	TME cluster 2
TCGA-S9-A6WI-01	TME cluster 2		CGGA_P437	TME cluster 2
TCGA-S9-A6WL-01	TME cluster 1		CGGA_P438	TME cluster 2
TCGA-S9-A6WM-01	TME cluster 1		CGGA_P439	TME cluster 1
TCGA-S9-A6WN-01	TME cluster 1		CGGA_P446	TME cluster 2
TCGA-S9-A6WO-01	TME cluster 1		CGGA_P461	TME cluster 2
TCGA-S9-A6WP-01	TME cluster 1		CGGA_P468	TME cluster 2
TCGA-S9-A7IQ-01	TME cluster 2		CGGA_P483	TME cluster 2
TCGA-S9-A7IS-01	TME cluster 1		CGGA_P492	TME cluster 1
TCGA-S9-A7IX-01	TME cluster 1		CGGA_P5	TME cluster 1
TCGA-S9-A7IY-01	TME cluster 1		CGGA_P500	TME cluster 2
TCGA-S9-A7IZ-01	TME cluster 1		CGGA_P501	TME cluster 2
TCGA-S9-A7J0-01	TME cluster 1		CGGA_P505	TME cluster 2
TCGA-S9-A7J1-01	TME cluster 1		CGGA_P508	TME cluster 2
TCGA-S9-A7J2-01	TME cluster 2		CGGA_P510	TME cluster 1
TCGA-S9-A7J3-01	TME cluster 2		CGGA_P512	TME cluster 2
TCGA-S9-A7QW-01	TME cluster 2		CGGA_P520	TME cluster 1
TCGA-S9-A7QX-01	TME cluster 1		CGGA_P568	TME cluster 2
TCGA-S9-A7QY-01	TME cluster 1		CGGA_P585	TME cluster 1
TCGA-S9-A7QZ-01	TME cluster 1		CGGA_P594	TME cluster 2
TCGA-S9-A7R1-01	TME cluster 2		CGGA_P596	TME cluster 2
TCGA-S9-A7R2-01	TME cluster 1		CGGA_P604	TME cluster 2
TCGA-S9-A7R3-01	TME cluster 1		CGGA_P609	TME cluster 2
TCGA-S9-A7R4-01	TME cluster 2		CGGA_P610	TME cluster 1
TCGA-S9-A7R7-01	TME cluster 1		CGGA_P619	TME cluster 1
TCGA-S9-A7R8-01	TME cluster 1		CGGA_P625	TME cluster 2
TCGA-S9-A89V-01	TME cluster 1		CGGA_P633	TME cluster 1
TCGA-S9-A89Z-01	TME cluster 1		CGGA_P7	TME cluster 1
TCGA-TM-A7C3-01	TME cluster 1		CGGA_P83	TME cluster 2
TCGA-TM-A7C4-01	TME cluster 1		CGGA_P84	TME cluster 2
TCGA-TM-A7C5-01	TME cluster 2		CGGA_P86	TME cluster 2
TCGA-TM-A7CA-01	TME cluster 1		CGGA_P87	TME cluster 2
TCGA-TM-A7CF-01	TME cluster 1		CGGA_P89	TME cluster 1
TCGA-TM-A84B-01	TME cluster 1		CGGA_P93	TME cluster 2
TCGA-TM-A84C-01	TME cluster 1		CGGA_P98	TME cluster 1
TCGA-TM-A84F-01	TME cluster 2		CGGA_P99	TME cluster 2
TCGA-TM-A84G-01	TME cluster 1
TCGA-TM-A84H-01	TME cluster 1
TCGA-TM-A84I-01	TME cluster 1
TCGA-TM-A84J-01	TME cluster 1
TCGA-TM-A84L-01	TME cluster 2
TCGA-TM-A84M-01	TME cluster 2
TCGA-TM-A84O-01	TME cluster 1
TCGA-TM-A84Q-01	TME cluster 1
TCGA-TM-A84R-01	TME cluster 1
TCGA-TM-A84S-01	TME cluster 1
TCGA-TM-A84T-01	TME cluster 1
TCGA-TQ-A7RF-01	TME cluster 1
TCGA-TQ-A7RG-01	TME cluster 1
TCGA-TQ-A7RH-01	TME cluster 1
TCGA-TQ-A7RI-01	TME cluster 1
TCGA-TQ-A7RJ-01	TME cluster 1
TCGA-TQ-A7RK-01	TME cluster 1
TCGA-TQ-A7RM-01	TME cluster 1
TCGA-TQ-A7RN-01	TME cluster 1
TCGA-TQ-A7RO-01	TME cluster 2
TCGA-TQ-A7RP-01	TME cluster 1
TCGA-TQ-A7RQ-01	TME cluster 2
TCGA-TQ-A7RR-01	TME cluster 1
TCGA-TQ-A7RU-01	TME cluster 1
TCGA-TQ-A7RV-01	TME cluster 1
TCGA-TQ-A7RW-01	TME cluster 1
TCGA-TQ-A8XE-01	TME cluster 2
TCGA-VM-A8C8-01	TME cluster 1
TCGA-VM-A8C9-01	TME cluster 1
TCGA-VM-A8CA-01	TME cluster 2
TCGA-VM-A8CB-01	TME cluster 1
TCGA-VM-A8CD-01	TME cluster 1
TCGA-VM-A8CE-01	TME cluster 1
TCGA-VM-A8CF-01	TME cluster 1
TCGA-VM-A8CH-01	TME cluster 1
TCGA-VV-A829-01	TME cluster 2
TCGA-VV-A86M-01	TME cluster 1
TCGA-VW-A7QS-01	TME cluster 1
TCGA-VW-A8FI-01	TME cluster 1
TCGA-W9-A837-01	TME cluster 2
TCGA-WH-A86K-01	TME cluster 1
TCGA-WY-A858-01	TME cluster 1
TCGA-WY-A859-01	TME cluster 2
TCGA-WY-A85A-01	TME cluster 2
TCGA-WY-A85B-01	TME cluster 1
TCGA-WY-A85C-01	TME cluster 2
TCGA-WY-A85D-01	TME cluster 2
TCGA-WY-A85E-01	TME cluster 2
