# Supplementary material for: Immune Infiltrating Cells-Derived Risk Signature Based on Large-scale Analysis Defines Immune Landscape and Predicts Immunotherapy Responses in Glioma Tumor Microenvironment
Source: Front Immunol. 2021 Aug 13;12:691811. doi: 10.3389/fimmu.2021.691811 (PMC8418124; doi:10.3389/fimmu.2021.691811)
Supplement: Supplementary file 1 [file DataSheet_1.zip › Supplementary Tables/Table S5.xlsx]

## Sheet: 工作表 1 - Table S4
Table S5 1312 differentially expressed genes in TCGA
gene	Hazard.Ratio	CI95	P.value
GAL3ST4	1.21	1.1-1.33	0.000112
OLFML3	1.13	1.05-1.22	0.000823
FCGBP	1.09	1.04-1.14	0.000641
C1QA	1.09	1.03-1.15	0.003857
ARHGDIB	1.11	1.03-1.19	0.004067
G6PC3	1.2	1.1-1.31	5.5e-05
RNF130	1.15	1.05-1.25	0.003389
C1QB	1.08	1.03-1.14	0.002624
SERPINA3	1.12	1.07-1.16	0
FCER1G	1.11	1.05-1.18	0.000439
PLOD3	1.28	1.17-1.39	0
PHC2	1.13	1.03-1.24	0.008123
ITGB2	1.11	1.05-1.19	0.000641
CHI3L1	1.12	1.09-1.15	0
FCGRT	1.13	1.05-1.22	0.001694
TREM2	1.09	1.03-1.16	0.00489
GIMAP4	1.12	1.03-1.22	0.009467
MYO1F	1.18	1.08-1.28	0.000246
RHOG	1.13	1.04-1.24	0.004812
LHFPL2	1.24	1.13-1.36	3e-06
EGR1	1.07	1.02-1.13	0.005984
SLC7A7	1.21	1.1-1.32	3.1e-05
SLA	1.17	1.08-1.27	8.8e-05
MAN2B1	1.16	1.06-1.27	0.001204
CHI3L2	1.1	1.07-1.15	0
PNMA3	0.87	0.8-0.95	0.001846
C3	1.09	1.03-1.14	0.000902
CD74	1.12	1.06-1.18	4.9e-05
TYROBP	1.09	1.03-1.15	0.003836
COL4A1	1.1	1.05-1.15	8.9e-05
LAPTM5	1.09	1.03-1.16	0.003974
COL4A2	1.1	1.05-1.15	9.1e-05
MYO9B	1.21	1.11-1.32	1.2e-05
CENPB	1.17	1.05-1.3	0.004157
ANGPT2	1.13	1.06-1.21	0.000103
PFN1	1.12	1.04-1.21	0.001758
HCLS1	1.12	1.05-1.2	0.000682
TPST1	1.14	1.04-1.24	0.003214
RNASE6	1.16	1.07-1.25	0.000258
HLA-DPA1	1.1	1.05-1.16	0.000143
PLEKHA4	1.19	1.12-1.26	0
RAB13	1.13	1.05-1.22	0.001116
RGS19	1.2	1.09-1.32	0.000205
DPYD	1.23	1.14-1.32	0
ALOX5AP	1.14	1.08-1.21	3e-06
CPVL	1.12	1.05-1.19	0.00105
HLA-DMA	1.12	1.05-1.19	0.000243
ANXA5	1.23	1.15-1.31	0
LAIR1	1.16	1.07-1.25	0.000224
PRKCSH	1.13	1.03-1.23	0.009348
CD63	1.23	1.15-1.32	0
LMO2	1.19	1.1-1.27	3e-06
GPR65	1.21	1.12-1.32	6e-06
CYTL1	1.12	1.04-1.2	0.003673
PSRC1	1.22	1.14-1.31	0
DENND2A	1.25	1.15-1.37	0
CLIC4	1.11	1.03-1.18	0.004174
JAM3	1.16	1.06-1.26	0.001147
RNASE2	1.16	1.08-1.24	2.9e-05
FHL3	1.28	1.15-1.42	4e-06
GMFG	1.12	1.04-1.2	0.001526
SPP1	1.12	1.07-1.18	3e-06
GHITM	0.83	0.76-0.9	1.6e-05
C21orf62	1.17	1.1-1.24	1e-06
HLA-DPB1	1.11	1.05-1.17	0.000151
GPX7	1.23	1.13-1.34	3e-06
C1orf54	1.17	1.08-1.27	0.000182
FCGR2A	1.17	1.1-1.26	5e-06
ENG	1.16	1.07-1.26	0.000482
SEC61A1	1.17	1.07-1.29	0.000503
CALR	1.14	1.05-1.24	0.001603
HLA-DRB1	1.09	1.03-1.14	0.000875
PEPD	1.15	1.05-1.26	0.003
ARHGAP25	1.25	1.12-1.39	9.7e-05
GNB2	1.14	1.06-1.24	0.00092
ZYX	1.22	1.14-1.31	0
CD151	1.29	1.19-1.39	0
C11orf24	1.17	1.06-1.29	0.001734
PDPN	1.18	1.13-1.24	0
YKT6	1.23	1.12-1.35	1.6e-05
SHANK2	0.79	0.72-0.87	1e-06
RHOC	1.13	1.05-1.22	0.001546
VIM	1.11	1.05-1.17	0.000147
S100B	1.09	1.03-1.15	0.002315
GNAL	0.78	0.71-0.87	3e-06
LAMB2	1.15	1.08-1.23	2.3e-05
STEAP3	1.26	1.18-1.34	0
GALNT2	1.23	1.12-1.34	5e-06
LGALS9	1.14	1.06-1.23	0.00036
COTL1	1.18	1.09-1.27	2e-05
CD33	1.17	1.06-1.3	0.001625
CD93	1.1	1.02-1.18	0.008787
TNFRSF1A	1.21	1.12-1.3	0
PYGL	1.23	1.15-1.32	0
MRC2	1.23	1.14-1.31	0
ACTB	1.11	1.04-1.19	0.001534
MGAT1	1.23	1.11-1.36	9.4e-05
SPI1	1.13	1.05-1.21	0.00062
IL1A	1.23	1.06-1.43	0.007933
VWA1	1.14	1.07-1.22	6.4e-05
TNC	1.14	1.08-1.21	3e-06
SIGLEC7	1.28	1.14-1.43	2.8e-05
SH3BGRL3	1.22	1.12-1.32	1e-06
HLA-DRA	1.1	1.04-1.15	0.00017
SAMSN1	1.11	1.03-1.19	0.006126
HECTD3	1.19	1.06-1.33	0.003801
HLA-DMB	1.11	1.04-1.18	0.002053
SYDE1	1.3	1.17-1.44	1e-06
PPP3CB	0.82	0.74-0.9	3.7e-05
CHST2	1.21	1.12-1.31	1e-06
EMP3	1.23	1.18-1.29	0
SRPX2	1.21	1.13-1.28	0
PTN	1.12	1.05-1.19	0.000442
PLOD1	1.24	1.14-1.35	1e-06
FABP7	1.1	1.05-1.16	3e-05
BRWD1	0.85	0.75-0.95	0.006545
SDF4	1.25	1.14-1.38	3e-06
SGSH	1.32	1.18-1.49	3e-06
CD53	1.11	1.04-1.19	0.002908
GPX1	1.13	1.05-1.21	0.000508
SPATA6	1.18	1.08-1.28	0.00017
MAN1C1	1.13	1.06-1.2	5.8e-05
NAGA	1.22	1.09-1.36	0.00047
CDKN2C	1.16	1.08-1.24	1.9e-05
PIGT	1.25	1.14-1.38	4e-06
APOC2	1.11	1.05-1.18	0.000261
STK17A	1.22	1.11-1.33	1.1e-05
CD37	1.12	1.04-1.21	0.001888
PTGS1	1.17	1.07-1.26	0.000223
LILRB1	1.17	1.07-1.29	0.000637
CD163	1.08	1.03-1.13	0.000492
CYFIP1	1.14	1.03-1.26	0.008427
TMEM140	1.29	1.18-1.42	0
DNALI1	1.17	1.09-1.26	4.8e-05
CARD9	1.18	1.06-1.32	0.00259
GNG5	1.15	1.07-1.24	0.000144
TEF	0.83	0.75-0.92	0.000412
SLC4A2	1.13	1.04-1.22	0.003767
RNASET2	1.13	1.05-1.22	0.000939
ACADSB	0.77	0.67-0.87	6.3e-05
RND1	0.86	0.78-0.94	0.000919
PYCARD	1.12	1.04-1.2	0.001647
GSTK1	1.27	1.16-1.38	0
IQGAP2	1.22	1.13-1.31	0
SYNGR1	0.89	0.81-0.97	0.008737
TLR2	1.17	1.08-1.26	6.9e-05
PLTP	1.11	1.04-1.19	0.001826
DOK1	1.27	1.12-1.43	9.8e-05
PROS1	1.12	1.04-1.2	0.002726
EVI2B	1.14	1.05-1.23	0.000883
IFI30	1.16	1.1-1.22	0
TIMP1	1.17	1.13-1.21	0
LGALS3BP	1.24	1.16-1.34	0
CTSB	1.18	1.1-1.27	7e-06
PLXND1	1.15	1.07-1.24	0.000121
IGFBP2	1.17	1.13-1.22	0
CPEB3	0.77	0.68-0.86	1.2e-05
EMILIN1	1.25	1.18-1.34	0
SHANK1	0.89	0.82-0.96	0.003696
NOX4	1.15	1.06-1.26	0.001561
IL18	1.14	1.06-1.23	0.000515
TMED1	1.17	1.06-1.3	0.001891
TRIM17	0.83	0.73-0.94	0.004477
CA2	1.14	1.07-1.21	3.2e-05
BTK	1.2	1.09-1.33	0.000273
MSN	1.27	1.19-1.36	0
JPH3	0.84	0.78-0.9	0
PRKCE	0.84	0.75-0.93	0.001546
SLC15A3	1.19	1.1-1.28	4e-06
CTSZ	1.17	1.09-1.27	5.5e-05
REPS2	0.76	0.69-0.84	0
PTPN18	1.16	1.04-1.29	0.006998
MSX1	1.14	1.04-1.25	0.004538
TUBA1C	1.26	1.18-1.36	0
FN1	1.09	1.03-1.15	0.001223
DIRAS3	1.26	1.18-1.34	0
BMP1	1.25	1.12-1.38	2.8e-05
CIDEB	1.38	1.23-1.55	0
BTRC	0.84	0.73-0.96	0.009863
KDELR2	1.24	1.14-1.34	0
MYL6	1.12	1.04-1.21	0.001932
CYB561D2	1.25	1.1-1.42	0.000528
PITRM1	0.83	0.76-0.92	0.000287
CFI	1.15	1.09-1.21	0
WAS	1.16	1.05-1.28	0.003683
MAPK8	0.79	0.71-0.88	1.1e-05
FKBP15	1.22	1.07-1.39	0.002882
GPSM3	1.17	1.06-1.28	0.001199
FZD2	1.26	1.15-1.39	2e-06
LY96	1.14	1.07-1.21	2.5e-05
RPN2	1.21	1.11-1.33	2.5e-05
PTX3	1.18	1.13-1.24	0
CROT	1.22	1.11-1.35	7.4e-05
ITGA5	1.21	1.13-1.3	0
ABCB4	1.23	1.07-1.4	0.002468
TRIP6	1.26	1.16-1.36	0
CAPG	1.2	1.13-1.27	0
ITGAV	1.12	1.03-1.23	0.009228
CIITA	1.24	1.13-1.35	8e-06
ATP8A1	0.88	0.8-0.96	0.00511
VAMP5	1.19	1.11-1.28	1e-06
CRY2	0.82	0.75-0.91	0.00012
PLAT	1.19	1.13-1.25	0
KDELR1	1.23	1.14-1.34	1e-06
CD248	1.16	1.09-1.24	6e-06
FSTL1	1.21	1.13-1.29	0
PDIA3	1.23	1.13-1.34	4e-06
GYPC	1.1	1.03-1.19	0.007131
DTYMK	1.19	1.09-1.29	0.000122
GNA12	1.16	1.07-1.27	0.000656
MFSD5	1.21	1.08-1.36	0.001163
EFEMP2	1.27	1.19-1.36	0
SLAMF8	1.21	1.11-1.31	1.5e-05
EDEM2	1.28	1.15-1.43	1.3e-05
KLHDC8A	1.14	1.08-1.21	1.2e-05
SERPINB6	1.19	1.09-1.29	3.4e-05
SLC11A1	1.18	1.11-1.26	0
MNS1	1.24	1.13-1.37	1e-05
C1S	1.17	1.11-1.23	0
CNN3	1.09	1.02-1.16	0.007079
SERPINH1	1.17	1.11-1.24	0
MAPK8IP2	0.88	0.82-0.95	0.001846
GRN	1.18	1.09-1.28	6e-05
GDF10	0.84	0.76-0.92	0.000169
PMP22	1.21	1.12-1.3	1e-06
NPC2	1.16	1.08-1.24	2.1e-05
CASP1	1.19	1.1-1.28	5e-06
TNFRSF1B	1.14	1.05-1.24	0.002632
TMEM115	1.19	1.06-1.34	0.002343
PSD	0.91	0.85-0.97	0.006528
CBFA2T3	0.83	0.72-0.95	0.008136
TXLNA	1.29	1.16-1.44	3e-06
GABRA3	0.83	0.76-0.9	5e-06
NET1	0.79	0.73-0.86	0
ZFP36	1.09	1.03-1.15	0.003966
CTSC	1.14	1.07-1.22	7.1e-05
MAPKAPK2	1.15	1.04-1.27	0.008202
NCF4	1.14	1.04-1.24	0.005191
WEE1	1.26	1.18-1.36	0
DPY19L1	1.3	1.2-1.41	0
STAR	0.82	0.71-0.95	0.009777
INPP5A	0.84	0.76-0.94	0.002363
ADAM12	1.29	1.19-1.4	0
GUSB	1.33	1.22-1.46	0
HHLA3	1.15	1.05-1.27	0.003962
PDE2A	0.84	0.79-0.9	0
IFI16	1.1	1.02-1.17	0.008582
HLA-A	1.15	1.08-1.23	2.4e-05
CSF3R	1.17	1.07-1.27	0.000705
SLC8A2	0.89	0.82-0.96	0.002515
LILRA2	1.18	1.07-1.31	0.001373
CHST12	1.17	1.06-1.3	0.001842
GPC1	1.15	1.06-1.25	0.000793
IKBKB	1.17	1.04-1.32	0.007081
MFSD1	1.19	1.08-1.3	0.000389
ELAVL2	0.87	0.8-0.94	0.000886
IFNGR2	1.35	1.22-1.48	0
ABCC3	1.2	1.14-1.26	0
PCDH7	0.84	0.76-0.92	0.000198
TAX1BP3	1.27	1.17-1.39	0
SSTR1	0.86	0.78-0.94	0.001475
CPSF4	1.21	1.09-1.34	0.00021
MMP2	1.14	1.06-1.23	0.000482
SIGLEC9	1.31	1.18-1.47	1e-06
NCF1	1.22	1.13-1.32	0
HAMP	1.1	1.04-1.16	0.000371
NUCB1	1.21	1.11-1.31	5e-06
SERPING1	1.2	1.14-1.26	0
CKLF	1.13	1.04-1.23	0.003458
APOBEC3C	1.37	1.25-1.51	0
BGN	1.13	1.07-1.2	1.7e-05
KCNIP2	0.88	0.83-0.94	0.000162
MTMR11	1.29	1.18-1.42	0
RAP2B	1.34	1.17-1.53	2.1e-05
SLC16A4	1.21	1.11-1.32	2.1e-05
CD300A	1.15	1.05-1.27	0.002628
SP100	1.33	1.22-1.46	0
SMPD1	1.17	1.06-1.3	0.001982
ERMAP	1.35	1.18-1.55	2.1e-05
REEP4	1.24	1.12-1.38	5.3e-05
PGPEP1	1.2	1.09-1.33	0.000139
MPV17	1.17	1.07-1.28	0.000528
NCSTN	1.2	1.09-1.33	0.000271
FLT3LG	1.2	1.08-1.34	0.000913
SLC39A1	1.16	1.05-1.27	0.002509
P4HB	1.2	1.12-1.29	1e-06
CCR1	1.13	1.04-1.22	0.004016
PXN	1.21	1.1-1.33	0.000123
UNC93B1	1.24	1.13-1.35	2e-06
CD180	1.32	1.17-1.49	5e-06
RDH5	1.32	1.2-1.45	0
SERPINA1	1.14	1.08-1.21	7e-06
MSR1	1.18	1.11-1.27	1e-06
RCAN1	1.12	1.05-1.19	0.000224
DLGAP1	0.84	0.77-0.91	2.1e-05
TCTN1	1.22	1.11-1.33	1.4e-05
SNAPC2	1.18	1.07-1.31	0.000881
FNDC3B	1.38	1.26-1.51	0
LAP3	1.22	1.13-1.31	0
RALY	1.17	1.07-1.28	0.001019
ARHGAP15	1.22	1.1-1.36	0.000233
CASP3	1.25	1.14-1.37	1e-06
ECM2	1.13	1.05-1.21	0.000972
GNG12	1.24	1.15-1.33	0
CACNA2D2	0.81	0.73-0.91	0.000252
CARD8	1.17	1.05-1.3	0.003881
RPS6KA1	1.19	1.08-1.32	0.00034
RUFY1	1.18	1.05-1.33	0.004748
HLA-B	1.13	1.07-1.2	2.5e-05
SLC12A9	1.18	1.06-1.32	0.002999
MCM5	1.16	1.06-1.28	0.002061
OAT	0.84	0.78-0.92	4.8e-05
PSMD9	1.27	1.14-1.41	1.9e-05
CAPN5	1.13	1.05-1.22	0.001073
TUB	0.8	0.72-0.88	1.9e-05
GRIP1	0.77	0.66-0.91	0.001497
SLC27A3	1.28	1.19-1.37	0
LAT2	1.15	1.05-1.26	0.002926
CLGN	0.84	0.77-0.92	7.1e-05
PDGFA	1.26	1.18-1.35	0
CLU	1.11	1.04-1.18	0.000832
PDIA4	1.24	1.15-1.34	0
RFC2	1.25	1.13-1.37	8e-06
NKRF	0.83	0.72-0.96	0.009453
CYBA	1.09	1.02-1.16	0.006196
FUCA1	1.22	1.1-1.34	8.9e-05
EHD2	1.27	1.16-1.38	0
GAP43	1.08	1.02-1.14	0.009035
AP4M1	1.2	1.08-1.33	0.000901
FAM111A	1.31	1.19-1.44	0
SLITRK5	0.75	0.68-0.82	0
ZNF248	0.75	0.66-0.85	8e-06
PCOLCE	1.19	1.13-1.27	0
SLC43A3	1.25	1.16-1.34	0
CTSS	1.12	1.05-1.2	0.001095
LAMA2	1.29	1.18-1.4	0
S100A11	1.18	1.11-1.24	0
ATP1A3	0.87	0.81-0.92	3e-06
RER1	1.25	1.13-1.37	9e-06
RRBP1	1.27	1.16-1.4	1e-06
PLXNB2	1.23	1.11-1.35	3.5e-05
TLR3	1.27	1.14-1.42	1.1e-05
IKZF5	0.79	0.7-0.89	0.000108
TNFRSF12A	1.21	1.14-1.27	0
LTF	1.08	1.05-1.12	0
RIMS2	0.9	0.83-0.97	0.003657
ITGAM	1.16	1.06-1.27	0.001806
PTP4A2	1.25	1.12-1.41	0.000102
NMT2	0.78	0.69-0.88	5.3e-05
SEMA6B	0.85	0.79-0.91	1e-05
INA	0.88	0.84-0.93	0
POLR2L	1.21	1.12-1.31	3e-06
IDI1	0.81	0.75-0.88	1e-06
PIPOX	1.19	1.11-1.27	0
RAB32	1.18	1.08-1.28	0.00011
ANXA1	1.16	1.11-1.21	0
IRAK1	1.15	1.04-1.27	0.005344
SMARCAL1	1.26	1.08-1.47	0.002659
ITGA7	1.2	1.12-1.28	0
CHMP2A	1.16	1.08-1.25	9.2e-05
TMEM51	1.3	1.17-1.44	1e-06
SMPD3	0.79	0.7-0.88	2e-05
ADAM9	1.11	1.03-1.2	0.004806
IQCG	1.25	1.15-1.36	0
BUD31	1.17	1.08-1.26	6.5e-05
CD14	1.07	1.02-1.13	0.008632
HS2ST1	1.25	1.14-1.38	6e-06
CNTNAP2	0.88	0.81-0.96	0.00238
IQGAP1	1.26	1.16-1.36	0
DDX56	1.15	1.05-1.25	0.002451
NDE1	1.22	1.11-1.34	4.3e-05
PTPRT	0.83	0.76-0.9	7e-06
SMAD7	0.82	0.74-0.91	0.000229
CD86	1.16	1.06-1.27	0.00114
RHOQ	1.23	1.11-1.35	3e-05
TEX261	1.17	1.05-1.3	0.005397
ST8SIA4	1.21	1.09-1.35	0.000347
LGALS1	1.18	1.11-1.24	0
PCNA	1.14	1.06-1.23	0.000454
SLC35D2	1.19	1.08-1.32	0.000809
BICD1	1.31	1.2-1.43	0
ATP7B	0.78	0.66-0.93	0.004899
RAB27B	0.82	0.73-0.92	0.000974
SH3GLB1	1.24	1.14-1.36	2e-06
POFUT1	1.25	1.11-1.42	0.000374
TMEM50A	1.16	1.06-1.27	0.001887
TNFAIP6	1.26	1.19-1.34	0
TMEM43	1.16	1.05-1.29	0.003789
CNNM2	0.69	0.59-0.81	1e-05
GABRD	0.9	0.84-0.96	0.001676
CCR5	1.35	1.2-1.51	0
GLT8D1	1.15	1.04-1.26	0.005082
BIN2	1.15	1.04-1.27	0.005213
HECW1	0.86	0.76-0.96	0.007804
B2M	1.12	1.06-1.18	9.5e-05
PPP1R1A	0.88	0.82-0.94	6.4e-05
HTR2A	0.87	0.79-0.95	0.002145
RIPK1	1.34	1.19-1.52	2e-06
RAP1A	1.18	1.07-1.3	0.000547
AP1S2	1.16	1.06-1.26	0.000781
FXYD5	1.12	1.06-1.2	0.000265
ILK	1.15	1.04-1.26	0.004576
TMEM176B	1.18	1.11-1.25	0
ANKRD26	0.69	0.59-0.81	4e-06
COL3A1	1.06	1.02-1.11	0.001642
CTNNA1	1.22	1.12-1.34	2e-05
BAX	1.19	1.1-1.3	5e-05
ALDH3B1	1.24	1.11-1.4	0.000248
IL10RB	1.24	1.11-1.37	7.9e-05
PSMB9	1.16	1.08-1.24	2.3e-05
PTPRC	1.15	1.07-1.24	0.000289
POMGNT1	1.14	1.05-1.24	0.001644
ITGAL	1.19	1.07-1.32	0.00179
TMED9	1.26	1.16-1.38	0
SIL1	1.22	1.12-1.33	8e-06
SLC16A1	1.13	1.05-1.23	0.001703
DUSP9	0.82	0.72-0.92	0.000967
WIPF1	1.16	1.04-1.28	0.005019
CHRM4	0.79	0.69-0.91	0.000891
SNAP91	0.86	0.82-0.91	0
DOK3	1.32	1.19-1.46	0
ALG3	1.25	1.12-1.39	8.1e-05
CA3	1.14	1.08-1.19	0
TRIM14	1.26	1.13-1.4	2.8e-05
KLHL4	1.19	1.1-1.28	4e-06
PTBP1	1.15	1.05-1.26	0.003153
AK2	1.18	1.08-1.28	0.0001
PIGG	1.16	1.04-1.3	0.006127
SH3TC1	1.14	1.03-1.25	0.008251
SLC22A4	1.19	1.07-1.32	0.00102
EMP1	1.13	1.06-1.2	7.7e-05
ELOVL1	1.13	1.05-1.21	0.001075
PIK3CG	1.36	1.15-1.61	0.000371
PLA2G5	1.2	1.14-1.26	0
MYD88	1.33	1.21-1.46	0
ORAI3	1.2	1.05-1.37	0.006152
STAT3	1.2	1.09-1.32	0.000211
HMOX1	1.11	1.05-1.17	0.000554
GLB1L	1.34	1.18-1.51	3e-06
COL5A2	1.17	1.11-1.24	0
RGS14	1.13	1.05-1.22	0.001824
SLC9A2	0.64	0.47-0.87	0.004249
FEM1C	1.29	1.16-1.42	1e-06
SLFN12	1.31	1.16-1.48	1.3e-05
BLM	1.17	1.08-1.25	3.9e-05
CNGA3	1.17	1.11-1.24	0
TRIAP1	1.22	1.09-1.36	0.000435
ASF1B	1.15	1.07-1.25	0.000203
ABCD1	1.25	1.1-1.41	0.000551
TMEM147	1.12	1.03-1.21	0.005462
MAOB	1.14	1.09-1.2	0
ETV6	1.27	1.12-1.45	0.000248
TTC26	1.41	1.25-1.6	0
MVP	1.19	1.1-1.29	1.2e-05
SLC2A10	1.27	1.18-1.37	0
ALG6	1.26	1.14-1.4	8e-06
MCAM	1.17	1.09-1.26	9e-06
FLNA	1.13	1.07-1.2	3.3e-05
RNPEPL1	1.16	1.04-1.29	0.007084
NRP1	1.13	1.04-1.23	0.003939
CDH2	1.18	1.08-1.3	0.000342
APOBEC3G	1.34	1.22-1.46	0
CST3	1.12	1.06-1.18	7.6e-05
ANG	1.3	1.19-1.42	0
RAI2	0.8	0.72-0.9	0.000132
C2	1.2	1.11-1.29	2e-06
PSMC4	1.14	1.04-1.26	0.006061
BBS9	1.23	1.07-1.41	0.004105
CUBN	1.67	1.36-2.06	1e-06
CTSA	1.23	1.13-1.34	1e-06
CREB5	1.18	1.09-1.28	4.5e-05
PTPN9	1.25	1.12-1.4	4.8e-05
ARFIP1	1.17	1.04-1.32	0.009108
BRSK2	0.88	0.8-0.95	0.002257
COL8A2	1.15	1.06-1.26	0.001382
CANT1	1.18	1.06-1.3	0.001946
KCNMB1	1.17	1.05-1.3	0.00398
IRF2	1.18	1.06-1.31	0.002956
UROS	0.83	0.76-0.91	3.6e-05
CRTAC1	0.79	0.74-0.84	0
PLCE1	1.23	1.1-1.36	0.000146
WFDC2	1.11	1.03-1.19	0.005009
VDAC2	0.77	0.7-0.84	0
IFI44	1.2	1.13-1.28	0
FGL2	1.19	1.09-1.29	4.3e-05
TUFT1	1.23	1.1-1.37	0.000365
TRIM21	1.32	1.18-1.47	1e-06
C10orf88	0.8	0.68-0.93	0.004475
SP110	1.29	1.17-1.43	0
ELAVL1	1.19	1.07-1.32	0.000949
EXT2	1.19	1.06-1.32	0.002519
DENND1C	1.22	1.07-1.39	0.002944
GBE1	1.15	1.05-1.26	0.001954
PPP1CA	1.13	1.04-1.23	0.005776
AFF2	0.78	0.68-0.9	0.000524
FTL	1.15	1.08-1.22	8e-06
TLR1	1.17	1.07-1.28	0.000563
CAPNS1	1.13	1.05-1.22	0.001209
FKBP10	1.18	1.11-1.27	1e-06
GBP1	1.14	1.09-1.21	0
PPIB	1.11	1.03-1.19	0.004603
VKORC1	1.12	1.03-1.22	0.007967
GLIPR1	1.11	1.03-1.19	0.006428
ST8SIA3	0.9	0.84-0.96	0.002156
NCF2	1.2	1.1-1.31	4.4e-05
GABRB3	0.86	0.8-0.92	1.3e-05
NGFR	1.14	1.07-1.21	4.7e-05
TMEM165	1.21	1.11-1.33	1.5e-05
GYS1	1.23	1.11-1.36	4.8e-05
FPGT	1.2	1.08-1.35	0.001092
VAMP8	1.1	1.03-1.18	0.003393
SHCBP1	1.23	1.12-1.34	4e-06
TRIOBP	1.19	1.06-1.33	0.002401
PPA1	0.79	0.73-0.86	0
TGFBR2	1.13	1.03-1.25	0.007697
GADD45A	1.16	1.09-1.24	2e-06
HRH1	1.21	1.11-1.32	7e-06
ITGB8	1.21	1.11-1.31	1.6e-05
DNPEP	1.25	1.13-1.38	1.1e-05
ST5	1.12	1.03-1.22	0.009988
GAS1	1.11	1.04-1.18	0.001895
LAMC1	1.2	1.12-1.29	0
FGF13	0.88	0.83-0.94	4.2e-05
F7	0.76	0.62-0.93	0.007305
MCF2L2	0.86	0.76-0.96	0.008737
CACNG2	0.85	0.77-0.92	0.000156
XKR8	1.44	1.29-1.6	0
MAPKAPK3	1.16	1.04-1.29	0.006887
CLEC5A	1.26	1.18-1.35	0
AP3B1	1.2	1.05-1.36	0.005773
COL6A2	1.14	1.09-1.2	0
PBX3	1.23	1.13-1.35	4e-06
SSTR2	0.8	0.73-0.88	2e-06
DOK4	0.84	0.75-0.94	0.001723
PALLD	1.15	1.05-1.25	0.001834
KIF13B	1.19	1.07-1.32	0.00134
STAT5A	1.27	1.14-1.41	8e-06
SH3BP2	1.19	1.08-1.31	0.000535
TNR	0.86	0.81-0.92	1e-06
DAG1	1.19	1.08-1.31	0.000424
METTL8	1.26	1.1-1.44	0.000788
IFI35	1.22	1.13-1.31	0
TRIM22	1.18	1.1-1.27	3e-06
NPL	1.12	1.04-1.22	0.003476
COL1A2	1.1	1.05-1.15	3.6e-05
NCKAP1L	1.13	1.03-1.24	0.007061
BARD1	1.2	1.07-1.34	0.001458
COQ2	1.2	1.06-1.36	0.004162
NMNAT2	0.88	0.83-0.95	0.000406
HEXB	1.28	1.18-1.38	0
EHD4	1.14	1.04-1.26	0.007848
MXRA8	1.22	1.13-1.32	0
KCNB1	0.79	0.73-0.85	0
SEC61G	1.14	1.09-1.18	0
PILRA	1.17	1.06-1.3	0.001956
CD84	1.16	1.04-1.3	0.007174
ANXA2	1.18	1.12-1.24	0
CALU	1.17	1.09-1.26	2.1e-05
ELN	1.16	1.08-1.24	7.9e-05
CSTA	1.18	1.1-1.27	1e-06
ZC3HAV1	1.3	1.15-1.47	1.9e-05
LPXN	1.2	1.08-1.34	0.001161
LDB1	0.8	0.74-0.87	0
RPRM	0.84	0.78-0.89	0
LOXL2	1.12	1.04-1.2	0.001972
PPP2R2D	0.77	0.69-0.87	2.1e-05
TBC1D1	1.35	1.23-1.49	0
TAPBP	1.19	1.07-1.32	0.001433
RPS27L	1.17	1.08-1.27	0.000152
POPDC2	1.36	1.15-1.62	0.000325
NMI	1.27	1.17-1.38	0
SDCBP	1.15	1.06-1.26	0.001291
CASP4	1.27	1.17-1.37	0
NUSAP1	1.1	1.04-1.17	0.000745
WNT7B	0.84	0.77-0.91	2.3e-05
ARAF	1.15	1.04-1.28	0.006578
MYO7A	1.23	1.09-1.38	0.000671
EFHC1	1.26	1.14-1.39	4e-06
MAP3K1	1.22	1.11-1.35	6.2e-05
TGFB3	1.22	1.1-1.35	0.000222
ZNF35	1.28	1.08-1.51	0.003748
RRAS	1.14	1.05-1.23	0.001305
CDH18	0.85	0.79-0.92	1.8e-05
GPNMB	1.11	1.06-1.16	1.2e-05
PDCD1LG2	1.51	1.31-1.75	0
VAV1	1.15	1.03-1.27	0.009856
REXO2	1.29	1.18-1.41	0
SH3GL2	0.88	0.84-0.92	0
FLNC	1.18	1.11-1.25	0
TWSG1	1.23	1.13-1.34	1e-06
LYN	1.15	1.05-1.25	0.001799
IL17RA	1.23	1.08-1.4	0.002129
BAK1	1.26	1.09-1.46	0.002165
CRYAB	0.94	0.91-0.98	0.003934
TMEM176A	1.17	1.1-1.25	0
CORO2B	1.13	1.04-1.22	0.002198
DDOST	1.19	1.09-1.3	0.000109
MEN1	1.19	1.06-1.33	0.003043
C1RL	1.28	1.19-1.37	0
ADRM1	1.2	1.09-1.32	0.000129
GALNT14	0.75	0.67-0.84	0
YIPF1	1.35	1.19-1.52	1e-06
RASSF1	1.31	1.17-1.47	5e-06
PSMB8	1.17	1.09-1.26	2.1e-05
PKD2	1.25	1.13-1.39	1e-05
TGFBI	1.07	1.02-1.12	0.009325
RUNX1T1	0.78	0.7-0.88	1.9e-05
FLII	1.18	1.08-1.28	0.00013
LOX	1.14	1.08-1.2	1e-06
AKAP13	1.17	1.05-1.31	0.004309
UROD	1.14	1.04-1.25	0.00617
CPM	1.13	1.04-1.22	0.002372
MEST	1.14	1.07-1.21	6.3e-05
SAMD9	1.29	1.18-1.42	0
SLC22A6	0.84	0.74-0.95	0.004156
ELK3	1.26	1.13-1.39	1.4e-05
TCIRG1	1.22	1.14-1.31	0
RPS6KA6	0.76	0.64-0.91	0.003122
TTC23	1.22	1.07-1.39	0.002438
HLA-C	1.14	1.07-1.21	1.7e-05
5	1.11	1.03-1.2	0.007011
MICALL2	1.23	1.15-1.32	0
LAMP2	1.14	1.06-1.24	0.000684
KCNK12	0.84	0.75-0.93	0.001417
20	0.79	0.71-0.89	4.5e-05
SPTBN2	0.85	0.78-0.91	2.5e-05
ACP2	1.18	1.06-1.31	0.002451
UPF1	1.17	1.04-1.31	0.008244
NAP1L2	0.92	0.87-0.98	0.00846
MMP9	1.06	1.02-1.11	0.00347
CHRNB1	1.16	1.04-1.3	0.009613
TEX264	1.16	1.05-1.28	0.004785
CC2D1A	1.15	1.05-1.26	0.002079
IL1RAP	1.2	1.11-1.29	1e-06
RUNDC3A	0.91	0.86-0.96	0.000514
TYMS	1.14	1.07-1.21	4.4e-05
NAGLU	1.19	1.08-1.33	0.000925
FANCF	1.22	1.06-1.4	0.006015
IFRD2	1.16	1.05-1.29	0.002692
COL6A1	1.2	1.11-1.28	1e-06
HDAC3	1.2	1.08-1.33	0.000693
TSPYL1	0.88	0.81-0.97	0.006256
LMNB2	1.14	1.04-1.25	0.003677
RTP4	1.21	1.1-1.34	0.0001
VAMP3	1.14	1.04-1.24	0.004119
LILRB2	1.19	1.07-1.33	0.001404
RAB8A	1.19	1.07-1.33	0.001149
LEF1	1.23	1.12-1.36	2.4e-05
PLSCR1	1.24	1.16-1.32	0
KCNN1	0.88	0.8-0.97	0.007098
LRRC20	0.76	0.67-0.85	2e-06
SFRP4	1.12	1.06-1.19	8.6e-05
GLB1	1.32	1.18-1.47	1e-06
SH3BGR	1.18	1.09-1.27	3.1e-05
RBMS1	1.21	1.11-1.31	9e-06
IL13RA2	1.13	1.08-1.18	0
FOXJ1	1.13	1.06-1.2	7.4e-05
MGP	1.07	1.03-1.12	0.001682
FRS3	0.81	0.71-0.93	0.00202
CLIC1	1.26	1.18-1.34	0
TRIB2	1.11	1.04-1.18	0.001875
3	0.69	0.62-0.77	0
IRF5	1.17	1.06-1.29	0.001913
HLA-E	1.15	1.07-1.24	0.000277
HLA-DOA	1.15	1.06-1.25	0.000774
POU6F1	0.83	0.74-0.93	0.001406
KCNJ2	1.17	1.05-1.29	0.004018
HAT1	1.19	1.08-1.31	0.000689
CKAP4	1.24	1.11-1.37	9.6e-05
MYO1E	1.19	1.09-1.29	9.8e-05
CDH22	0.89	0.82-0.97	0.009556
CUL2	0.83	0.75-0.93	0.000833
NCLN	1.15	1.04-1.26	0.005107
TMED10	1.13	1.03-1.23	0.006522
PSMC2	1.22	1.11-1.34	5.7e-05
MGST2	1.23	1.12-1.35	9e-06
CHRNA4	0.82	0.74-0.9	6.7e-05
DERL2	1.27	1.15-1.42	7e-06
SNX24	1.25	1.1-1.42	0.000613
MTMR14	1.22	1.06-1.4	0.004269
VGLL4	1.15	1.04-1.27	0.005941
ABI1	0.79	0.73-0.86	0
SH2B3	1.19	1.07-1.32	0.001221
PRMT2	1.18	1.06-1.3	0.001884
WDR1	1.19	1.09-1.3	0.000194
VPS26A	0.79	0.71-0.88	9e-06
CRELD2	1.17	1.06-1.29	0.002332
CNIH4	1.21	1.1-1.32	6.1e-05
SMC5	1.21	1.09-1.35	0.000393
C1QTNF1	1.15	1.07-1.24	0.000155
RBP1	1.15	1.11-1.21	0
CAPZA1	1.25	1.13-1.38	1.5e-05
CYP19A1	1.19	1.05-1.36	0.007687
TMEM158	1.15	1.09-1.22	3e-06
ZFP36L2	1.16	1.07-1.25	0.000221
SCRT1	0.84	0.78-0.9	6e-06
ZNF473	1.27	1.11-1.46	0.000609
CP	1.12	1.07-1.17	2e-06
DUSP26	0.84	0.78-0.89	0
CD44	1.12	1.06-1.19	4.3e-05
TFEC	1.26	1.13-1.41	3.4e-05
LXN	1.13	1.04-1.22	0.003685
RHBDF1	1.26	1.15-1.36	0
COL5A3	1.17	1.09-1.26	2.8e-05
POLA2	1.16	1.04-1.3	0.00607
NMB	0.94	0.9-0.98	0.004801
PSME2	1.15	1.07-1.24	0.000231
BIN3	1.29	1.14-1.47	6.2e-05
HMGCL	1.18	1.06-1.32	0.002493
H6PD	1.3	1.14-1.48	7.1e-05
ORAI2	1.2	1.08-1.32	0.000388
ARHGDIG	0.91	0.85-0.96	0.001564
PTPN13	1.16	1.06-1.28	0.001549
ARSJ	1.29	1.19-1.4	0
MR1	1.32	1.18-1.47	1e-06
CYBRD1	1.16	1.07-1.26	0.000259
FES	1.35	1.21-1.51	0
GALNS	1.25	1.11-1.4	0.000128
GLUD1	0.81	0.75-0.86	0
ZNF217	1.31	1.2-1.43	0
CTSD	1.12	1.04-1.2	0.00137
TAPBPL	1.23	1.11-1.35	3.8e-05
PPL	1.15	1.06-1.24	0.000592
FBXW4	0.79	0.71-0.87	5e-06
SHC1	1.21	1.12-1.31	1e-06
HUS1	1.27	1.13-1.43	5.4e-05
DPEP2	1.19	1.05-1.35	0.005219
SWAP70	1.34	1.23-1.47	0
ITPKB	1.12	1.03-1.21	0.006694
TACC3	1.14	1.07-1.21	1.9e-05
RAB17	1.24	1.06-1.45	0.008693
PCBP3	0.76	0.69-0.83	0
SECTM1	1.18	1.09-1.29	0.000124
GAPDH	1.14	1.06-1.22	0.000385
PLCB1	0.76	0.7-0.84	0
ANXA7	0.86	0.79-0.95	0.002134
RNPEP	1.15	1.04-1.27	0.008465
ZNF45	1.18	1.05-1.33	0.006264
GLUD2	0.69	0.57-0.83	7.5e-05
RHBDF2	1.14	1.05-1.24	0.002373
ITGA2	1.27	1.15-1.39	1e-06
HEXA	1.24	1.13-1.36	5e-06
ASS1	1.08	1.02-1.14	0.009449
TMCC2	0.85	0.77-0.94	0.001512
PDCL3	1.23	1.09-1.38	0.000603
TBC1D2B	1.24	1.09-1.41	0.001332
STK32B	1.16	1.08-1.26	0.000124
TAP1	1.16	1.08-1.25	0.000107
ADAM19	1.32	1.19-1.47	0
SLC35A2	1.23	1.09-1.39	0.000651
RRM2	1.13	1.06-1.19	3.2e-05
FCGR2B	1.15	1.08-1.22	3e-06
ZMYND11	0.79	0.72-0.86	0
APOBEC3F	1.45	1.29-1.64	0
MREG	1.14	1.05-1.24	0.002169
CASP2	1.17	1.04-1.32	0.008869
IRF7	1.24	1.15-1.34	0
FLOT1	1.17	1.07-1.28	0.000313
ARHGAP4	1.12	1.03-1.22	0.007783
SEMA4G	0.64	0.55-0.74	0
UPP1	1.2	1.13-1.28	0
ARPC1B	1.14	1.07-1.22	0.000127
IGFBP5	1.16	1.1-1.24	1e-06
CD69	1.17	1.08-1.26	0.000202
RRAGC	1.18	1.06-1.33	0.003563
CHPF	1.16	1.07-1.26	0.000223
ITGAX	1.16	1.07-1.27	0.000574
PGAM2	1.08	1.03-1.14	0.003421
SPRY4	1.18	1.11-1.25	0
ITGB1	1.13	1.04-1.22	0.002762
TBPL1	0.79	0.71-0.86	1e-06
CLEC2B	1.23	1.13-1.33	1e-06
P2RX4	1.19	1.07-1.33	0.001804
CNDP2	1.15	1.04-1.27	0.006611
MAST1	0.85	0.79-0.92	0.000111
IFT81	1.18	1.06-1.32	0.002556
WASF1	0.88	0.82-0.94	0.000358
KIF4A	1.18	1.1-1.27	8e-06
CDC20	1.14	1.07-1.2	1.6e-05
RENBP	1.15	1.06-1.25	0.000875
MYBPH	1.28	1.17-1.39	0
EFEMP1	1.08	1.03-1.14	0.001587
ASTE1	1.31	1.11-1.54	0.001183
ALOX5	1.14	1.07-1.22	9.3e-05
SERPINB8	1.33	1.2-1.48	0
KIF15	1.13	1.05-1.22	0.00206
COPZ2	1.16	1.08-1.25	6.6e-05
THBS4	1.19	1.13-1.27	0
TEP1	1.33	1.18-1.5	4e-06
NFIC	1.15	1.04-1.27	0.006634
CMTM6	1.27	1.15-1.41	5e-06
VAV3	1.34	1.23-1.45	0
EXOSC10	1.16	1.06-1.28	0.002041
AEBP1	1.15	1.1-1.2	0
GLA	1.27	1.15-1.39	1e-06
FYCO1	1.41	1.22-1.61	1e-06
LIMS1	1.17	1.07-1.29	0.000602
CDK5R1	0.87	0.81-0.94	0.000291
FUT9	0.81	0.74-0.89	7e-06
CALD1	1.2	1.11-1.29	5e-06
RAB33B	1.31	1.15-1.49	7.3e-05
SOAT1	1.17	1.06-1.28	0.001786
KCNJ9	0.89	0.82-0.97	0.004858
BASP1	0.88	0.83-0.93	7e-06
CASP8	1.34	1.2-1.49	0
NUP85	1.15	1.04-1.27	0.004891
OAS1	1.2	1.12-1.28	0
LMAN2	1.23	1.13-1.35	6e-06
LAMB4	1.64	1.27-2.11	0.000116
ATF3	1.11	1.04-1.18	0.001602
LCP2	1.14	1.05-1.24	0.001723
GPR45	0.75	0.63-0.9	0.001732
MTHFS	1.27	1.15-1.4	1e-06
DENND2D	1.28	1.18-1.4	0
NADK	1.19	1.08-1.32	0.000604
KCNK3	0.83	0.76-0.91	0.000114
SCD5	0.87	0.81-0.94	0.000418
SBNO2	1.26	1.14-1.38	2e-06
NDC80	1.13	1.06-1.21	0.00021
SPRY1	1.21	1.13-1.29	0
CCT6A	1.16	1.08-1.24	3.5e-05
WWTR1	1.17	1.1-1.26	4e-06
LILRB3	1.33	1.19-1.48	0
ETV5	1.1	1.03-1.18	0.004803
SNRPN	0.88	0.81-0.95	0.001534
SLC2A4RG	1.21	1.13-1.31	0
NDRG3	0.81	0.74-0.9	3.9e-05
TNFSF8	1.29	1.11-1.5	0.000737
MTTP	1.21	1.09-1.34	0.000252
WDR41	1.16	1.04-1.3	0.006854
DCP2	1.3	1.11-1.52	0.000935
DHRS7B	1.2	1.07-1.34	0.001727
SSR3	1.18	1.08-1.29	0.000376
CHEK1	1.17	1.07-1.28	0.000493
PSORS1C1	1.16	1.05-1.28	0.002819
NOLC1	0.85	0.76-0.94	0.002549
TBL2	1.21	1.07-1.36	0.001614
KLHDC2	0.87	0.79-0.95	0.003211
ADPGK	1.27	1.13-1.43	8.9e-05
GINS1	1.15	1.06-1.25	0.001277
ELAVL4	0.91	0.86-0.97	0.00524
SLC25A28	0.85	0.78-0.94	0.000788
TRIM5	1.29	1.16-1.44	2e-06
RBCK1	1.14	1.05-1.25	0.00323
AKR1C3	0.86	0.81-0.91	0
TRAM1	1.2	1.11-1.3	9e-06
TPM4	1.14	1.05-1.23	0.001172
DTX2	1.29	1.15-1.44	6e-06
ACTL6B	0.91	0.86-0.96	0.00132
PAFAH2	1.37	1.17-1.61	8.5e-05
CORO1A	1.12	1.04-1.21	0.001986
CYP27A1	1.2	1.11-1.29	3e-06
TPX2	1.11	1.05-1.19	0.00068
ARF4	1.15	1.06-1.24	0.001201
PHACTR1	0.89	0.82-0.97	0.008199
CENPF	1.1	1.04-1.17	0.001152
KHDRBS2	0.76	0.68-0.86	1.8e-05
CSDC2	0.83	0.78-0.89	0
MAP3K14	1.22	1.09-1.37	0.000724
MARCH5	0.82	0.75-0.91	0.00019
SLC26A2	1.27	1.16-1.4	0
ASB13	0.72	0.66-0.8	0
BST2	1.19	1.13-1.27	0
SLC22A18	1.22	1.11-1.33	1.3e-05
SLC30A5	1.26	1.13-1.41	3.1e-05
MELK	1.13	1.06-1.21	0.000204
DHDDS	1.24	1.09-1.41	0.000913
SCD	0.9	0.84-0.96	0.00184
IFITM3	1.19	1.13-1.26	0
BTN2A2	1.18	1.06-1.32	0.002193
TNPO1	1.16	1.05-1.29	0.003103
PLP2	1.24	1.16-1.31	0
RABEP2	1.24	1.1-1.41	0.000474
TIMELESS	1.17	1.06-1.28	0.001046
PPIA	1.13	1.04-1.22	0.002329
ZNF12	1.25	1.1-1.41	0.00074
FAM124B	1.25	1.06-1.47	0.006997
ADAM22	0.78	0.7-0.86	1e-06
MXRA5	1.15	1.08-1.22	3e-05
FRMD4B	1.21	1.09-1.34	0.000312
OLFML2A	1.23	1.13-1.35	8e-06
RAC3	0.82	0.75-0.9	1.4e-05
NIPSNAP3B	1.21	1.06-1.39	0.004001
TOP2A	1.09	1.04-1.15	0.000356
SOD2	1.15	1.09-1.21	0
ORMDL2	1.14	1.04-1.25	0.006822
ENDOD1	1.13	1.03-1.24	0.007909
PCSK5	1.28	1.16-1.42	1e-06
PRPF31	1.17	1.07-1.29	0.000664
CYB5R1	1.19	1.08-1.31	0.0003
TMEM132A	1.13	1.04-1.22	0.002526
GNLY	1.19	1.11-1.27	2e-06
AP2S1	1.14	1.06-1.22	0.000321
TRIO	1.13	1.06-1.22	0.000445
WDR37	0.79	0.7-0.89	0.000159
RAB6B	0.88	0.81-0.95	0.001252
ACTN4	1.17	1.08-1.28	0.000216
PTPN7	1.32	1.19-1.47	0
AFF3	0.76	0.67-0.86	1.3e-05
SOCS2	1.12	1.06-1.19	0.000135
COL1A1	1.08	1.04-1.13	0.000381
ZGPAT	1.18	1.06-1.32	0.002985
CEP135	1.31	1.18-1.45	0
SMC4	1.23	1.15-1.31	0
FBXL7	1.25	1.12-1.4	6.5e-05
PML	1.21	1.08-1.36	0.001453
DCHS1	1.16	1.06-1.28	0.001873
PANK2	1.2	1.06-1.37	0.004831
TRAF3IP3	1.24	1.11-1.38	8.3e-05
PLCD1	1.14	1.04-1.24	0.00583
CCDC6	0.79	0.7-0.89	0.000155
ARPC3	1.13	1.04-1.23	0.004044
BRCA1	1.29	1.15-1.44	2e-05
BACE2	1.25	1.16-1.35	0
PDGFD	1.2	1.11-1.29	7e-06
S100A10	1.1	1.05-1.16	0.000263
HSPA5	1.18	1.09-1.27	5.6e-05
PARP4	1.17	1.04-1.32	0.008317
COL9A3	1.13	1.07-1.19	3e-06
TMEM39B	1.21	1.07-1.36	0.002624
CFD	1.1	1.03-1.18	0.003394
ZNF804A	0.76	0.68-0.84	0
USP4	1.34	1.18-1.52	6e-06
HESX1	1.25	1.07-1.47	0.005013
UNC45A	1.29	1.15-1.44	7e-06
TOMM20	0.86	0.79-0.94	0.000591
2	0.84	0.75-0.95	0.004878
AGA	1.15	1.04-1.28	0.005799
UQCRQ	1.1	1.03-1.18	0.007707
DTL	1.11	1.03-1.19	0.004316
RGR	0.8	0.74-0.86	0
MLLT3	0.85	0.77-0.94	0.002368
UPF2	0.8	0.72-0.9	0.000103
ALG12	1.22	1.08-1.39	0.001935
ZNF230	1.34	1.13-1.59	0.000756
FGF1	1.1	1.03-1.18	0.003568
PRPF18	0.76	0.66-0.87	8.6e-05
TMEM109	1.17	1.06-1.29	0.00163
AKAP1	0.82	0.73-0.91	0.000304
APOL6	1.27	1.14-1.42	1e-05
DEF6	1.16	1.05-1.28	0.002411
TBC1D9B	1.15	1.03-1.28	0.009541
GNS	1.25	1.15-1.37	1e-06
SERPINF1	1.18	1.11-1.25	0
TIMM22	1.23	1.07-1.41	0.003221
STXBP2	1.16	1.06-1.26	0.000704
S100A6	1.15	1.09-1.21	1e-06
LOXL1	1.21	1.15-1.28	0
CEBPD	1.15	1.08-1.23	1.2e-05
OS9	1.14	1.07-1.21	2.3e-05
FOXO4	0.85	0.76-0.96	0.009183
ATRNL1	0.88	0.81-0.96	0.003697
NAT1	1.26	1.11-1.43	0.000279
IGF2BP3	1.22	1.15-1.3	0
DOCK3	0.88	0.8-0.96	0.005593
CD7	1.24	1.09-1.42	0.001439
GSS	1.23	1.1-1.37	0.000212
PCDH11X	0.75	0.66-0.87	8.6e-05
WAC	0.82	0.75-0.89	7e-06
POR	1.18	1.08-1.3	0.000285
TAF12	1.19	1.07-1.33	0.001242
RAPGEF4	0.89	0.83-0.94	0.000164
FLOT2	1.22	1.1-1.35	0.000105
RNF32	0.76	0.65-0.89	0.000508
VASP	1.19	1.08-1.31	0.000581
CHAC1	1.17	1.05-1.3	0.004711
GDAP1	0.87	0.78-0.96	0.004252
BATF	1.21	1.1-1.34	0.000143
COL9A2	1.14	1.05-1.23	0.001393
ITPKC	1.26	1.14-1.39	6e-06
EIF4G1	1.16	1.06-1.26	0.001409
LYZ	1.1	1.05-1.16	0.000246
ARL4C	1.23	1.14-1.31	0
KCNE4	1.18	1.1-1.27	9e-06
USH1C	0.89	0.84-0.95	0.000116
NDN	0.87	0.82-0.92	6e-06
ODF2	1.18	1.07-1.31	0.001237
MCM3	1.17	1.07-1.29	0.000416
ITGA3	1.21	1.13-1.3	0
DALRD3	1.16	1.06-1.27	0.00148
GANAB	1.2	1.09-1.31	0.000178
IL13RA1	1.18	1.09-1.28	9.8e-05
BCL7A	0.79	0.72-0.86	0
SLC31A1	1.2	1.07-1.34	0.001595
TMED5	1.15	1.04-1.26	0.00438
RASL10A	0.86	0.82-0.91	0
MCM2	1.14	1.06-1.23	0.000697
CXCL10	1.15	1.09-1.21	0
ACTN1	1.14	1.08-1.21	5e-06
IGF2BP2	1.25	1.17-1.34	0
UBE2C	1.08	1.03-1.14	0.002967
SREBF2	0.86	0.79-0.95	0.002176
ZNF211	1.19	1.07-1.32	0.001459
TTLL12	0.78	0.7-0.87	8e-06
KRT18	1.11	1.03-1.19	0.006324
UQCRC2	0.86	0.79-0.93	0.000485
PRKD2	1.26	1.14-1.39	6e-06
SERPINA5	1.21	1.13-1.29	0
CHAF1A	1.14	1.04-1.25	0.004314
BAZ1B	1.19	1.06-1.35	0.004289
IFT122	1.31	1.17-1.47	3e-06
BACH1	1.22	1.06-1.42	0.00753
CLCF1	1.27	1.17-1.37	0
CSTB	1.2	1.09-1.32	0.00015
TMBIM1	1.3	1.2-1.4	0
NR2E1	1.18	1.11-1.26	0
GBF1	0.81	0.72-0.91	0.000508
TNFAIP2	1.17	1.09-1.26	1.1e-05
FANCI	1.15	1.07-1.24	0.000278
PTPN6	1.13	1.04-1.22	0.003183
RASSF7	1.16	1.04-1.28	0.005884
ITGB4	1.12	1.06-1.2	0.000245
COL5A1	1.15	1.08-1.21	1e-06
TUSC3	0.87	0.81-0.94	0.000155
PTTG1	1.14	1.07-1.21	1.4e-05
TCF12	0.9	0.85-0.96	0.000794
PLOD2	1.16	1.08-1.25	3.8e-05
EFNB1	1.3	1.16-1.44	2e-06
TMSB10	1.19	1.13-1.26	0
MDM2	1.17	1.09-1.25	5e-06
TAGLN2	1.25	1.18-1.32	0
HK3	1.23	1.12-1.34	5e-06
DAP	1.23	1.12-1.35	8e-06
CREB3L2	1.21	1.06-1.38	0.003966
DENND3	1.2	1.1-1.32	8.7e-05
CBLN1	0.76	0.69-0.84	0
CXCL9	1.16	1.08-1.26	0.000164
SGMS1	0.81	0.74-0.9	6.2e-05
BIRC5	1.11	1.04-1.18	0.001341
FZD7	1.14	1.06-1.22	0.000154
MAP3K6	1.23	1.14-1.34	1e-06
FANCC	1.29	1.13-1.47	0.000142
SCPEP1	1.19	1.09-1.29	7.8e-05
TBCA	1.11	1.03-1.2	0.004624
IL1RAPL1	0.8	0.69-0.92	0.001387
MYH9	1.17	1.07-1.27	0.000282
ACOX2	1.16	1.06-1.27	0.001127
ECE1	1.21	1.1-1.32	6.2e-05
TNIP1	1.16	1.05-1.29	0.0037
TRIP10	1.26	1.15-1.37	1e-06
CLSTN2	0.84	0.77-0.92	0.000135
C5orf15	1.26	1.13-1.4	2.3e-05
MGAT4C	0.79	0.72-0.86	0
RWDD2A	0.76	0.67-0.87	4.9e-05
HLA-F	1.19	1.11-1.28	2e-06
TCTA	1.2	1.08-1.32	0.000406
TNXB	1.23	1.11-1.35	4.8e-05
TTC4	1.18	1.04-1.34	0.008273
REST	1.19	1.05-1.34	0.007372
SLC4A7	1.22	1.09-1.36	0.00062
NUP37	1.28	1.14-1.45	5e-05
DNM3	0.85	0.78-0.92	4.6e-05
H2AFY2	0.76	0.7-0.82	0
POLL	0.71	0.62-0.81	0
PDLIM7	1.13	1.04-1.22	0.003132
KIF20A	1.17	1.09-1.25	1.8e-05
HSP90B1	1.18	1.1-1.27	6e-06
ASCL2	1.32	1.1-1.58	0.003001
BMP4	0.78	0.69-0.87	2.4e-05
TRIM38	1.3	1.16-1.45	9e-06
P2RY6	1.31	1.17-1.46	2e-06
POSTN	1.15	1.11-1.19	0
MGAT4B	1.22	1.11-1.33	2.4e-05
FKBP5	1.15	1.08-1.22	1e-05
SLC38A1	0.91	0.86-0.98	0.007715
PTPN12	1.19	1.08-1.31	0.000316
THSD1	1.18	1.05-1.31	0.003669
CRTAP	1.14	1.03-1.25	0.008316
CISH	1.4	1.24-1.57	0
HIST1H2AC	1.12	1.04-1.21	0.00442
RASSF8	1.19	1.06-1.33	0.002574
OGDH	1.24	1.11-1.38	0.000124
NFE2L3	1.42	1.29-1.57	0
IFITM2	1.15	1.08-1.23	7e-06
F3	1.19	1.12-1.27	0
ZC3H12A	1.21	1.07-1.35	0.00146
GPR27	0.87	0.8-0.94	0.000746
HSPB6	1.15	1.08-1.22	8e-06
CTBS	1.23	1.11-1.37	7.3e-05
EYA4	1.31	1.21-1.42	0
MYBL2	1.13	1.06-1.21	0.000338
SLC2A9	1.48	1.26-1.73	1e-06
BST1	1.28	1.15-1.44	1.4e-05
HERC5	1.2	1.11-1.31	7e-06
MARCKS	0.85	0.79-0.91	4e-06
PON1	0.76	0.63-0.92	0.004723
SMPDL3A	1.17	1.04-1.31	0.009099
HS3ST3B1	1.31	1.19-1.44	0
MEIS1	1.28	1.18-1.39	0
RCAN3	1.42	1.24-1.64	1e-06
DTNA	1.1	1.03-1.18	0.008133
GFRA1	0.8	0.73-0.88	8e-06
TUBB6	1.14	1.07-1.22	2.6e-05
CDC25B	1.14	1.04-1.24	0.005848
KCNH1	0.83	0.73-0.94	0.004052
TGFB2	1.14	1.07-1.21	2.8e-05
B4GALT4	1.26	1.12-1.41	0.000118
DYRK3	1.29	1.15-1.44	1.4e-05
CLCC1	1.22	1.08-1.37	0.000915
NOD1	1.42	1.24-1.62	0
PRKACA	1.15	1.04-1.27	0.007421
RBBP8	1.17	1.07-1.28	0.000508
CD58	1.33	1.23-1.44	0
NASP	1.12	1.04-1.22	0.003715
CCDC15	1.26	1.07-1.48	0.00469
FOXM1	1.13	1.06-1.2	0.000206
HLA-DQA1	1.06	1.02-1.11	0.008214
LYST	1.21	1.09-1.35	0.000507
TRIM8	0.81	0.74-0.89	5e-06
PBK	1.1	1.04-1.16	0.000648
PPP1R15A	1.2	1.1-1.3	2.7e-05
DDR2	1.12	1.04-1.21	0.002166
IFRD1	1.2	1.09-1.32	0.000171
PARD3	0.84	0.75-0.93	0.001681
RND2	0.9	0.85-0.96	0.002046
THBS3	1.17	1.08-1.28	0.000329
STAC	1.29	1.2-1.39	0
PLCG1	1.16	1.06-1.27	0.000938
SLC6A9	1.13	1.04-1.22	0.002445
MCC	1.21	1.09-1.34	0.000448
NT5C2	0.88	0.8-0.96	0.004409
AKAP6	0.79	0.72-0.87	1e-06
NGLY1	1.2	1.06-1.35	0.003633
NFKB1	1.21	1.07-1.36	0.002572
DDB2	1.3	1.19-1.42	0
TSPO	1.1	1.03-1.18	0.004711
CASP6	1.23	1.11-1.37	0.000108
OAS2	1.22	1.13-1.33	1e-06
PLK1	1.14	1.05-1.24	0.001117
PHEX	1.29	1.1-1.52	0.001796
CHIC2	1.17	1.07-1.26	0.000204
GLRX	1.19	1.1-1.28	1.3e-05
MORC4	1.2	1.07-1.35	0.001749
TRIM29	1.19	1.04-1.36	0.009411
CD300C	1.31	1.13-1.52	0.000333
NFE2L2	1.16	1.05-1.29	0.004391
GABBR1	0.86	0.8-0.92	6e-06
ASL	1.28	1.16-1.41	1e-06
FZD1	1.33	1.2-1.47	0
KIF2C	1.14	1.06-1.23	0.000228
PNKP	1.21	1.1-1.32	8.1e-05
NPEPL1	1.2	1.11-1.29	5e-06
OXTR	1.17	1.09-1.25	3e-06
FAH	1.19	1.1-1.3	5.5e-05
GINS4	1.29	1.15-1.44	7e-06
TOR1B	1.18	1.05-1.33	0.004333
PLAU	1.13	1.07-1.19	4e-06
SLC2A11	0.82	0.72-0.93	0.002869
CHGB	0.92	0.87-0.97	0.001225
THBS1	1.09	1.02-1.17	0.007774
TRIB1	1.17	1.06-1.3	0.001815
RNF128	1.12	1.03-1.2	0.005563
CCNB2	1.12	1.05-1.2	0.000475
EXTL3	1.23	1.11-1.37	0.000136
NNMT	1.12	1.09-1.16	0
RUNX1	1.27	1.16-1.39	0
MAN2A1	1.18	1.08-1.29	0.000232
NUAK2	1.46	1.31-1.63	0
GTSE1	1.16	1.07-1.26	0.000528
LRRC1	0.82	0.74-0.9	8.6e-05
NCAPH	1.13	1.04-1.22	0.003673
TMEM59	1.16	1.06-1.27	0.000904
CLN5	1.15	1.04-1.28	0.00623
PUF60	0.88	0.81-0.97	0.006446
PARG	0.78	0.68-0.9	0.000534
CLEC7A	1.21	1.11-1.32	7e-06
HK2	1.17	1.07-1.28	0.000929
ADORA1	1.17	1.08-1.27	0.000169
CHD1	1.2	1.08-1.34	0.000624
DMPK	1.13	1.05-1.21	0.001384
MUTYH	1.16	1.04-1.29	0.007165
CDK2	1.14	1.06-1.23	0.000467
FMO4	1.28	1.09-1.49	0.00259
LCP1	1.13	1.04-1.23	0.003049
OIP5	1.14	1.04-1.24	0.003266
SFT2D2	1.25	1.09-1.42	0.001052
IL17RC	1.34	1.22-1.47	0
NTAN1	1.29	1.16-1.43	2e-06
PPP1CB	1.13	1.04-1.23	0.003801
DMC1	1.26	1.07-1.49	0.006435
IPP	1.21	1.06-1.39	0.004847
DCTD	1.25	1.16-1.36	0
LIMK2	1.16	1.06-1.28	0.001746
SLC24A1	1.27	1.06-1.52	0.008814
ARHGEF1	1.14	1.05-1.23	0.001732
SUPV3L1	0.77	0.69-0.85	1e-06
SP140	1.28	1.12-1.46	0.000242
SLC1A6	0.81	0.74-0.88	1e-06
ACADVL	1.12	1.05-1.2	0.001091
MCOLN1	1.13	1.04-1.24	0.006256
WIPI1	1.23	1.13-1.35	3e-06
BET1	1.26	1.14-1.4	6e-06
PDIA6	1.17	1.08-1.26	8.7e-05
SOCS1	1.38	1.23-1.54	0
MAB21L1	1.31	1.17-1.46	1e-06
PAICS	1.12	1.04-1.21	0.004158
RCN1	1.17	1.07-1.27	0.000309
FBLN5	1.16	1.09-1.24	2e-06
MYCBP	1.23	1.11-1.37	0.000159
BCCIP	0.79	0.72-0.87	3e-06
FDFT1	0.86	0.79-0.94	0.000549
TBKBP1	0.84	0.76-0.94	0.002149
ABHD11	1.22	1.11-1.35	9.4e-05
POLD1	1.12	1.03-1.22	0.008591
SORCS3	0.81	0.73-0.89	1.3e-05
RCN3	1.13	1.05-1.22	0.000813
RARS	1.24	1.08-1.42	0.001891
SOX9	1.12	1.04-1.21	0.002276
KPNA2	1.16	1.07-1.26	0.000459
NCAPG	1.14	1.06-1.22	0.000212
SLC2A3	1.12	1.04-1.2	0.00164
TMEM50B	1.2	1.08-1.34	0.000819
ZNF593	1.19	1.07-1.31	0.00099
GCLC	0.87	0.79-0.95	0.001787
RPL31	0.88	0.83-0.93	1e-06
PRDX6	1.12	1.04-1.2	0.003405
TRAF2	1.21	1.06-1.38	0.004696
EPHB2	1.14	1.05-1.25	0.003166
RPAP2	1.21	1.05-1.4	0.009807
OSMR	1.25	1.17-1.35	0
SLC25A23	0.85	0.78-0.92	0.000168
MXI1	0.8	0.74-0.86	0
CA12	1.09	1.03-1.16	0.002526
SLC1A1	0.86	0.8-0.93	0.000209
TXNDC15	1.23	1.11-1.37	0.000159
IFI6	1.13	1.07-1.19	1.3e-05
TRPM8	1.26	1.16-1.38	0
SIGLEC1	1.18	1.09-1.29	6.3e-05
SSBP2	1.22	1.11-1.34	4.2e-05
UBB	1.11	1.04-1.19	0.00153
HSPA14	0.84	0.76-0.94	0.001982
CENPE	1.25	1.13-1.38	7e-06
ADAMTS1	1.12	1.05-1.2	0.000741
POFUT2	1.19	1.06-1.32	0.002135
PLEK2	1.26	1.14-1.4	1.3e-05
RPL39L	1.16	1.08-1.25	2e-05
CWF19L1	0.69	0.59-0.8	2e-06
WDR19	1.2	1.08-1.32	0.000401
RYR3	1.22	1.14-1.3	0
BTG3	1.16	1.07-1.27	0.000482
NEK11	1.14	1.04-1.26	0.006851
EXO1	1.18	1.07-1.3	0.000737
PDE4A	0.85	0.76-0.96	0.008608
FAM120A	1.19	1.05-1.34	0.00663
GINS2	1.16	1.06-1.27	0.001278
MCM6	1.15	1.04-1.27	0.004949
DNAJC12	0.78	0.71-0.85	0
IL4R	1.16	1.05-1.28	0.003664
LAMB1	1.12	1.06-1.19	5e-05
KLF6	1.14	1.05-1.24	0.002174
ECD	0.83	0.73-0.94	0.004071
SCYL2	1.16	1.04-1.29	0.009601
CYFIP2	0.9	0.83-0.97	0.005222
RAI14	1.2	1.09-1.33	0.000313
CRYZ	1.16	1.07-1.27	0.000623
GDPD2	1.22	1.12-1.32	3e-06
GNAO1	0.87	0.8-0.94	0.000237
CSF2RB	1.22	1.09-1.38	0.00078
ADCY2	0.85	0.79-0.92	4.3e-05
SGCD	0.78	0.67-0.9	0.000656
RBM38	1.16	1.05-1.28	0.003054
SYNGR2	1.12	1.03-1.21	0.005419
MMP14	1.17	1.1-1.24	0
CENPM	1.13	1.04-1.22	0.003556
SERPINE1	1.14	1.08-1.19	0
DUSP5	1.16	1.08-1.24	8.3e-05
TGIF1	1.26	1.16-1.36	0
CLDN1	1.3	1.15-1.48	4.7e-05
CFLAR	1.34	1.2-1.49	0
ATP6V1G2	0.86	0.81-0.91	0
ZNF528	1.24	1.1-1.4	0.000413
PLAC8	1.15	1.07-1.24	8.6e-05
MARCKSL1	0.91	0.86-0.96	0.001495
C1orf112	1.22	1.07-1.38	0.002475
HIST1H2BK	1.19	1.1-1.29	1.1e-05
CCNB1IP1	0.86	0.79-0.93	0.00035
TANK	1.22	1.09-1.36	0.000419
TNK2	0.84	0.78-0.9	2e-06
UTP20	1.32	1.13-1.55	0.000526
POLM	1.19	1.04-1.35	0.009341
BEX4	0.88	0.82-0.94	7.5e-05
ABCB8	1.22	1.1-1.35	0.000132
C1orf61	0.93	0.89-0.98	0.003245
TSPAN4	1.2	1.09-1.31	0.000116
FADS3	1.17	1.07-1.28	0.000324
PDE6B	1.21	1.1-1.32	7.1e-05
PER3	0.85	0.78-0.94	0.001445
IFIH1	1.27	1.16-1.4	1e-06
EPHB4	1.24	1.11-1.38	0.000163
CCNA2	1.13	1.05-1.22	0.001088
GPR3	1.39	1.24-1.56	0
GDAP1L1	0.84	0.8-0.9	0
IFNAR1	1.18	1.06-1.31	0.002883
PRC1	1.13	1.06-1.2	0.000154
CDH20	0.81	0.75-0.89	4e-06
ALDH5A1	0.82	0.75-0.89	3e-06
CISD1	0.83	0.76-0.91	6.4e-05
ANKRD46	0.83	0.76-0.91	3.8e-05
TACR1	0.8	0.71-0.91	0.000668
MDK	1.14	1.08-1.21	2e-06
ASPM	1.17	1.08-1.26	6.7e-05
LTBR	1.26	1.14-1.38	2e-06
SLC38A6	1.17	1.08-1.27	9.3e-05
IRAK4	1.32	1.16-1.51	2.9e-05
SAT1	1.16	1.08-1.24	2e-05
SHMT1	1.25	1.12-1.41	0.000124
ICMT	1.21	1.08-1.35	0.001038
GRWD1	1.17	1.04-1.31	0.00701
CTSW	1.32	1.14-1.54	0.000338
RPA3	1.26	1.15-1.37	0
GNAI1	0.87	0.81-0.93	5.4e-05
PLCH2	0.89	0.82-0.97	0.009136
