# Supplementary material for: Immune Infiltrating Cells-Derived Risk Signature Based on Large-scale Analysis Defines Immune Landscape and Predicts Immunotherapy Responses in Glioma Tumor Microenvironment
Source: Front Immunol. 2021 Aug 13;12:691811. doi: 10.3389/fimmu.2021.691811 (PMC8418124; doi:10.3389/fimmu.2021.691811)
Supplement: Supplementary file 1 [file DataSheet_1.zip › Supplementary Tables/Table S9.xlsx]

## Sheet: Sheet1
Table S9: Previous immune related prognostic models in gliomas
Title	Author	Year	IF index	Classification	Outcome events	Genetic classifications	Genetic classifications	coefficient	model	training/testing/validating	validating and performance
Immune genes are associated with human glioblastoma pathology and patient survival	Elodie Vauléon1,2*, Avril Tony2,3, Abderrahmane Hamlat4, Amandine Etcheverry2,5,6, Dan Cristian Chiforeanu7, Philippe Menei8, Jean Mosser2,5,6, Véronique Quillien2,3 and Marc Aubry6	2012	2.568	GBMs	OS	6 genes	mRNA	6 IA genes((0.744 × CD22)+(2.109 × ACVR2A) + (0.860 × MNX1) +(−1.328 x RPS19) + (−1.028 × FGF2) + (0.913 × ARG1).)	Risk score formula	115/-/471	no
Tumor Endothelial Inflammation Predicts Clinical Outcome in Diverse Human Cancers	Sean P. Pitroda1,Tong Zhou2,Randy F. Sweis1.,Matthew Filippo1,Edwardine Labay1,Michael A. Beckett1,Helena J. Mauceri1,Hua Liang1,Thomas E. Darga1,Samantha Perakis1,Sajid A. Khan3,Harold G. Sutton1,Wei Zhang2,Nikolai N. Khodarev1 " , Joe G. N. Garcia2", Ralph R. Weichselbaum1"*	2012	2.776	gliomas	OS	6 genes	mRNA	6 genes(IFI44：1.481, TAP1：1.047, SPP1：0.965,ANXA3:0.538,RGS2：1.108,PDK1：2.442)	Risk score formula	77/-/50	no
A Fourteen Gene GBM Prognostic Signature Identifies Association of Immune Response Pathway and Mesenchymal Subtype with High Risk Group	Arivazhagan Arimappamagan1., Kumaravel Somasundaram2., Kandavel Thennarasu3., Sreekanthreddy Peddagangannagari2, Harish Srinivasan2, Bangalore C. Shailaja1, Cini Samuel5, Irene Rosita Pia Patric2, Sudhanshu Shukla2, Balaram Thota4, Krishnarao Venkatesh Prasanna5, Paritosh Pandey1, Anandh Balasubramaniam1, Vani Santosh4, Bangalore Ashwathnarayanara Chandramouli1, Alangar Sathyaranjandas Hegde5, Pa…	2013	2.776	GBMs	OS	14 genes	mRNA	14 genes(AGT：0.03190， EGFR：-0.05152 ， CHI3L1：0.00442， SOD2：-0.08050， CCL2：0.13690， IGFBPL1：-0.07953， MBP：0.07308， CPE：0.03070， OLFM1：0.09206， MCF：-0.20973， PACSIN1：0.01182， CALCRL：-0.08132， SNCA：0.17266， TOP2A：-0.12357)	Risk score formula	123/-/130	auc=0.771,random subset sampling ,1000 bootstrap analysis
Identification of a 6-Cytokine Prognostic Signature in Patients with Primary Glioblastoma Harboring M2 Microglia/ Macrophage Phenotype Relevance	Jinquan Cai1,5☯, Wei Zhang2,4,5☯, Pei Yang2,4,5☯, Yinyan Wang2,4,5☯, Mingyang Li2,4,5, Chuanbao Zhang2,4,5, Zheng Wang2,4,5, Huimin Hu2,5, Yanwei Liu2,4,5, Qingbin Li1,5, Jinchong Wen1,5,BoSun1,5, Xiaofeng Wang1,5, Tao Jiang2,3,4,5*, Chuanlu Jiang1,5*	2015	2.776	pGBMs	OS PFS	6 genes	mRNA	6 genes(CCL2:0.001, CCR2:0.589,CXCL10:0.016, IL10RB:0.054,IL17B:0.167, IL17R:0.154)	risk-score model	214/-/518	NO
Bioinformatic profiling identifies an immune-related risk signature for glioblastoma	Wen Cheng, MD, PhD Xiufang Ren, MM Chuanbao Zhang, MD, PhD Jinquan Cai, MD, PhD Yang Liu, MM Sheng Han, MD, PhD Anhua Wu, MD, PhD Jinquan Cai, MD, PhD Yang Liu, MM Sheng Han, MD, PhD Anhua Wu, MD, PhD	2016	8.689	glioma	OS、PFS	8 genes	mRNA	8 genes(-0.6718 × FOXO3)+ (0.1658 × IL6 )+ (0.2584 × IL10) - (0.1811 × ZBTB16 ) + (0.1165 × CCL18) - (0.4046 × AIMP1 ) +(0.1543 × FCGR2B) + (0.1223×MMP9)	risk-score model	127/-/536	NO
Identification of a five B cell-associated gene prognostic and predictive signature for advanced glioma patients harboring immunosuppressive subtype preference	Chuanbao Zhang1,* , Jiye Li1,2,3,* , Haoyuan Wang4, Sonya Wei Song1,2,3	2016	×(oncotarget)	HGGs,	OS	5 mRNA	mRNA	5 genes(BACE2:0.362, FCGR2B:0.220, ISG20:0.490, QRSL1:-1.162, SWAP70:0.527)	risk-score model	Prognosis：survival/death,210/-/572；with/withoutTMZ:175/-/360	NO
An Immune-Related Six-lncRNA Signature to Improve Prognosis Prediction of Glioblastoma Multiforme	Meng Zhou1 & Zhaoyue Zhang1 & Hengqiang Zhao1 & Siqi Bao1 & Liang Cheng1 & Jie Sun1	2017	4.586	GBMs	OS	6 lncRNAs	lncRNA	six-lncRNA signature((−0.5923 × AC005013.5)+ (0.3662×AC073115.6)+(−0.3275× UBE2R2-AS1) + (0.2891 ×ENTPD1-AS1)+(−0.3909 × RP11-89C21.2) + (0.2657 × XLOC_004803).)	risk-score model	200/219/-	Time-dependent ROC analysis(training/test/entire:0.902/0.842/0.883)
An immune-related lncRNA signature for patients with anaplastic gliomas.	Wen Wang1,2,5,6 · Zheng Zhao3,5 · Fan Yang1,3,5 · Haoyuan Wang4,5 · Fan Wu3,5 · Tingyu Liang1,3,5 · Xiaoyan Yan3,5 · Jiye Li3 · Qing Lan2 · Jiangfei Wang1,5,6 · Jizong Zhao1,2,6	2018	3.129	anaplastic gliomas	OS PFS	9 lncRNAs	lncRNA	9 immune-related lncRNAs were (SNHG8：-0.880, PGM5-AS1：0.553, ST20-AS1：1.003, LINC00937：-0.571, AGAP2-AS1：0.324, MIR155HG：0.481, TUG1：-1.111, MAPKAPK5-AS1：-0.939, and HCG18：-0.822)	RISK score model	51/-/147	NO
A signature based on survival-related genes identifies high-risk glioblastomas harboring immunosuppressive and aggressive ECM characteristics	CHEN Di1 , CHEN Dikang1 , CAO Dongqing2, HU Jian3, YAO Yu1, 2	2018	×	recurrent GBMs	2 years survival ,OS ,PFS	17 genes	mRNA	17 genes(PDE8B：–7.47， FXYD6 ：–4.09， SEZ6L ： –1.71，ABCG2： –0.74 ，NCKAP5：–0.68， SLC25A48： –0.42， FREM3： –0.39， HES6： –0.32， BMP2： –0.20， MSTN： –0.19，FERMT1： –0.15， HOXB2： 0.19， ANXA1： 0.20， HOXB7： 0.25， WDR63： 0.32， DSG2： 0.49，TNNT1： 1.55)	risk score formula	39/-/147	AUC=0.720/0.706
Molecular and clinical characterization of IDH associated immune signature in lower-grade gliomas	Zenghui Qiana,b, Yiming Lia,b, Xing Fana,b, Chuanbao Zhanga,b, Yinyan Wanga,b, Tao Jiang a,b,d, and Xing Liua,b,c	2018	5.333	LGGs	clinical end point event, OS	11/5 mRNA	mRNA	minimum criteria ：11 genes(APLN, BCL10, CCRL1, CD276, CEBPG, COLEC12, HAMP, HDAC4, LIG1, MADCAM1, and SECTM1) 1 SE criteria ：5 genes (BCL10, CD276, SECTM1, HDAC4, MADCAM1)	risk score formula	172/-/836	ten-fold cross-validation,
An immunoevasive strategy through clinically-relevant pan-cancer genomic and transcriptomic alterations of JAK-STAT signaling components	Wai Hoong Chang and Alvina G. Lai*	2019	2.991	gliomas	OS	28 genes	mRNA	28 genes【IL15RA, IL17D, IL13, PTPN6, IL11RA, IL20RB, BCL2, TSLP, EPO, IFNLR1, PIAS3, IL23A, IL24, STAT2(gain:0.788), IL10RA, IL10, SOCS1, CISH, CDKN1A, IFNGR1, IL20RA, IL11, MPL, IFNG, IL7】	risk score	664/-/-	AUC for all glioma,astrocytoma,oligoastrocytoma=0.853,0878,0.951
Development and validation of an interferon signature predicting prognosis and treatment response for glioblastoma	Chen Zhu, Cunyi Zou, Gefei Guan, Qing Guo, Zihao Yan, Tianqi Liu, Shuai Shen, Xiaoyan Xu, Chen Chen, Zhiguo Lin, Wen Cheng & Anhua Wu	2019	5.333	GBM	1,2,3 years OS	5 mRNA	mRNA	5 interferon genes【(0.1730 × SOCS3 expression) + (0.2370 × ISG20 expression) + (−0.4303 × IFIT5 expression) + (−0.2914 × NLRC5 expression) + (−0.2829 × IRF9 expression).】	nomogram model	306/325/1957	①2,3-year survival (AUC = 0.781,0.771) in discovery and in 5 validation cohort:(AUC = CGGA seq: 0.66,0.66/TCGA sequence :0.7,0.69/TCGA microarray:0.6057,0.5892/GSE16011:0.613,0.591/REMBRANDT:0.656,0.697)②c-index of Nomogram，risk score=(discovery:0.704,0.613/CGGA seq:0.698,0.657/TCGA seq:0.695,0.581/GSE16011: 0.613,0.5985) ;③calibration plot:wonderful of 2 or 3 year OS
Multicellular gene network analysis identifies a macrophage-related gene signature predictive of therapeutic response and prognosis of gliomas	Xiaoqiang Sun1,2* , Xiaoping Liu3, Mengxue Xia1, Yongzhao Shao4* and Xiaohua Douglas Zhang5*	2019	4.098	gliomas	3、 5-year and OS	12 macrophage-related gene	mRNA	12 genes:(0.001695826 × ANPEP ) + (0.001351164 × DPP4) + (0.828492221 × PRRG1) + (0 .002693736 × GPNMB) + (0.572250065 × TMEM26) + (0.011112329 × PXDN) + (0.000861924 × CDH6) − (0.8772 96902 × SCN3A) − (0.042307865 × SEMA6B) + (0.01967 3956 × CCDC37) + (1.184362541 × FANCA) + (0.101032 334 × NETO2)	risk score formula	310/-/690	AUC at 3 year,5 years: (0.92,0.891/0.818,0.836) at OS:0.777 10 folds cross-validation
Identification of a Tumor Microenvironment-Related Eight-Gene Signature for Predicting Prognosis in Lower-Grade Gliomas.	Jun Su,1 Wenyong Long,1 Qianquan Ma,2 Kai Xiao,1 Yang Li,1 Qun Xiao,1 Gang Peng,1 Jian Yuan,1 and Qing Liu1,3,*	2019	3.517	gradeⅡⅢ	1,3,5-year survival	8 genes	mRNA	(-0.1880 * expression level of ARHGDIB) + (0.3131 * expression level of CLIC1) + (0.0546 * expression level of OAS3) + (0.2527 * expression level of PARP9) + (0.1052 * expression level of STAT1) + (0.1776 * expression level of PDIA4) + (0.2479 * expression level of TAGLN2) + (-0.2525 * expression level of TAP2)	risk score	511/-/172	AUC for 1,3,5-year survival=0.882/0.831/0.711 in training and 0.878/0.909/0.892 in external validation
Prognostic and predictive value of an immune infiltration signature in diffuse lower-grade gliomas		2020	6.104	LGGs	OS	20 immune metagenes	mRNA	20 genes(CD37,SIGLEC1,FABP5,PDCD1LG2,EMP1,ANKRD22,TMPRSS3,BIRC5,CENPF,HEY1,GPR27,CRYBB1,ADAMTS3,SIGLEC8,IGFBP5,CD101,SPP1,CBX6,PROK2,CD300LF)	nomogram	329/140/(405+118+88+136)	nomogram C-index: 0.873, 0.881, 0.781, 0.765, 0.721, and 0.753
Predictive Analyses of Prognostic-Related Immune Genes and Immune Infiltrates for Glioblastoma.	Ping Liang 1, Yi Chai 1, He Zhao 2,* and Guihuai Wang 1,*	2020	2.489	GBM	OS	9 immune-related genes	mRNA	CCL1,DEFA3,NOD2 ,LPA,FABP5,CHIT1 ,BMP1,TNFSF14 ,OSMR coef 2.40 ,0.03,-0.15,1.50 ,0.00,0.06 ,0.01,0.08 ,.02	risk score	132/-/220	AUC=0.869
