# Supplementary material for: Immune Infiltrating Cells-Derived Risk Signature Based on Large-scale Analysis Defines Immune Landscape and Predicts Immunotherapy Responses in Glioma Tumor Microenvironment
Source: Front Immunol. 2021 Aug 13;12:691811. doi: 10.3389/fimmu.2021.691811 (PMC8418124; doi:10.3389/fimmu.2021.691811)
Supplement: Supplementary file 1 [file DataSheet_1.zip › Supplementary Tables/Table S11.txt]

Gene	Stat	Pvalue	adjPvalue	chr	start	end
ACAP3	70.7849511886261	3.98364177583206e-17	9.20579777977031e-13	chr1	1227764	1244989
ACTRT2	70.7849511886261	3.98364177583206e-17	9.20579777977031e-13	chr1	2938046	2939467
AGRN	70.7849511886261	3.98364177583206e-17	9.20579777977031e-13	chr1	955503	991499
ANKRD65	70.7849511886261	3.98364177583206e-17	9.20579777977031e-13	chr1	1353800	1356824
ATAD3A	70.7849511886261	3.98364177583206e-17	9.20579777977031e-13	chr1	1447523	1470067
ATAD3B	70.7849511886261	3.98364177583206e-17	9.20579777977031e-13	chr1	1407164	1444689
ATAD3C	70.7849511886261	3.98364177583206e-17	9.20579777977031e-13	chr1	1385069	1405538
AURKAIP1	70.7849511886261	3.98364177583206e-17	9.20579777977031e-13	chr1	1309110	1310818
B3GALT6	70.7849511886261	3.98364177583206e-17	9.20579777977031e-13	chr1	1167629	1170420
C1orf159	70.7849511886261	3.98364177583206e-17	9.20579777977031e-13	chr1	1017198	1051736
CALML6	70.7849511886261	3.98364177583206e-17	9.20579777977031e-13	chr1	1846266	1848733
CCNL2	70.7849511886261	3.98364177583206e-17	9.20579777977031e-13	chr1	1321091	1334718
CDK11A	70.7849511886261	3.98364177583206e-17	9.20579777977031e-13	chr1	1634170	1655791
CDK11B	70.7849511886261	3.98364177583206e-17	9.20579777977031e-13	chr1	1571100	1655775
DVL1	70.7849511886261	3.98364177583206e-17	9.20579777977031e-13	chr1	1270658	1284492
FAM41C	70.7849511886261	3.98364177583206e-17	9.20579777977031e-13	chr1	803451	812182
GABRD	70.7849511886261	3.98364177583206e-17	9.20579777977031e-13	chr1	1950768	1962192
GNB1	70.7849511886261	3.98364177583206e-17	9.20579777977031e-13	chr1	1716725	1822526
HES4	70.7849511886261	3.98364177583206e-17	9.20579777977031e-13	chr1	934342	935552
HES5	70.7849511886261	3.98364177583206e-17	9.20579777977031e-13	chr1	2460184	2461684
ISG15	70.7849511886261	3.98364177583206e-17	9.20579777977031e-13	chr1	948847	949919
KLHL17	70.7849511886261	3.98364177583206e-17	9.20579777977031e-13	chr1	895967	901099
LINC00115	70.7849511886261	3.98364177583206e-17	9.20579777977031e-13	chr1	761586	762902
LOC100129534	70.7849511886261	3.98364177583206e-17	9.20579777977031e-13	chr1	2281853	2284100
LOC100288069	70.7849511886261	3.98364177583206e-17	9.20579777977031e-13	chr1	700245	714068
LOC729737	70.7849511886261	3.98364177583206e-17	9.20579777977031e-13	chr1	134773	140566
MIB2	70.7849511886261	3.98364177583206e-17	9.20579777977031e-13	chr1	1550795	1565990
MIR200A	70.7849511886261	3.98364177583206e-17	9.20579777977031e-13	chr1	1103243	1103332
MIR200B	70.7849511886261	3.98364177583206e-17	9.20579777977031e-13	chr1	1102484	1102578
MIR4251	70.7849511886261	3.98364177583206e-17	9.20579777977031e-13	chr1	3044539	3044599
MIR429	70.7849511886261	3.98364177583206e-17	9.20579777977031e-13	chr1	1104385	1104467
MMEL1	70.7849511886261	3.98364177583206e-17	9.20579777977031e-13	chr1	2522081	2564481
MMP23A	70.7849511886261	3.98364177583206e-17	9.20579777977031e-13	chr1	1631378	1633247
MMP23B	70.7849511886261	3.98364177583206e-17	9.20579777977031e-13	chr1	1567560	1570030
MORN1	70.7849511886261	3.98364177583206e-17	9.20579777977031e-13	chr1	2252696	2322993
MRPL20	70.7849511886261	3.98364177583206e-17	9.20579777977031e-13	chr1	1337276	1342693
MXRA8	70.7849511886261	3.98364177583206e-17	9.20579777977031e-13	chr1	1288071	1297157
NADK	70.7849511886261	3.98364177583206e-17	9.20579777977031e-13	chr1	1682671	1711508
NOC2L	70.7849511886261	3.98364177583206e-17	9.20579777977031e-13	chr1	879583	894679
OR4F5	70.7849511886261	3.98364177583206e-17	9.20579777977031e-13	chr1	69091	70008
PANK4	70.7849511886261	3.98364177583206e-17	9.20579777977031e-13	chr1	2439975	2458035
PEX10	70.7849511886261	3.98364177583206e-17	9.20579777977031e-13	chr1	2336241	2344010
PLCH2	70.7849511886261	3.98364177583206e-17	9.20579777977031e-13	chr1	2407754	2436969
PLEKHN1	70.7849511886261	3.98364177583206e-17	9.20579777977031e-13	chr1	901877	910484
PRDM16	70.7849511886261	3.98364177583206e-17	9.20579777977031e-13	chr1	2985742	3355185
PRKCZ	70.7849511886261	3.98364177583206e-17	9.20579777977031e-13	chr1	1981909	2116834
PUSL1	70.7849511886261	3.98364177583206e-17	9.20579777977031e-13	chr1	1243994	1247057
RER1	70.7849511886261	3.98364177583206e-17	9.20579777977031e-13	chr1	2323214	2336885
RNF223	70.7849511886261	3.98364177583206e-17	9.20579777977031e-13	chr1	1007126	1009687
SAMD11	70.7849511886261	3.98364177583206e-17	9.20579777977031e-13	chr1	860530	879961
SCNN1D	70.7849511886261	3.98364177583206e-17	9.20579777977031e-13	chr1	1215816	1227409
SDF4	70.7849511886261	3.98364177583206e-17	9.20579777977031e-13	chr1	1152288	1167447
SKI	70.7849511886261	3.98364177583206e-17	9.20579777977031e-13	chr1	2160134	2241652
SLC35E2B	70.7849511886261	3.98364177583206e-17	9.20579777977031e-13	chr1	1590988	1677438
SSU72	70.7849511886261	3.98364177583206e-17	9.20579777977031e-13	chr1	1477053	1510262
TAS1R3	70.7849511886261	3.98364177583206e-17	9.20579777977031e-13	chr1	1266726	1269844
TMEM240	70.7849511886261	3.98364177583206e-17	9.20579777977031e-13	chr1	1470158	1475740
TMEM52	70.7849511886261	3.98364177583206e-17	9.20579777977031e-13	chr1	1849029	1850740
TMEM88B	70.7849511886261	3.98364177583206e-17	9.20579777977031e-13	chr1	1361508	1363167
TNFRSF14	70.7849511886261	3.98364177583206e-17	9.20579777977031e-13	chr1	2487805	2495267
TNFRSF18	70.7849511886261	3.98364177583206e-17	9.20579777977031e-13	chr1	1138888	1142089
TNFRSF4	70.7849511886261	3.98364177583206e-17	9.20579777977031e-13	chr1	1146706	1149548
TTC34	70.7849511886261	3.98364177583206e-17	9.20579777977031e-13	chr1	2572807	2706230
TTLL10	70.7849511886261	3.98364177583206e-17	9.20579777977031e-13	chr1	1109286	1133313
UBE2J2	70.7849511886261	3.98364177583206e-17	9.20579777977031e-13	chr1	1189292	1209234
VWA1	70.7849511886261	3.98364177583206e-17	9.20579777977031e-13	chr1	1370903	1378262
WASH7P	70.7849511886261	3.98364177583206e-17	9.20579777977031e-13	chr1	14362	29961
ARHGEF16	71.109069862312	3.38012645570932e-17	7.81113422649867e-13	chr1	3371147	3397677
MEGF6	69.1778535300409	8.99726947534689e-17	2.07917900305791e-12	chr1	3404506	3528059
MIR551A	71.109069862312	3.38012645570932e-17	7.81113422649867e-13	chr1	3477260	3477354
TPRG1L	67.2802754387211	2.35526029981022e-16	5.44277102683144e-12	chr1	3541556	3546694
WRAP73	66.3439649663475	3.78716626458526e-16	8.75176252083008e-12	chr1	3547331	3566671
TP73	64.4960355994896	9.67267723691797e-16	2.23525898267937e-11	chr1	3569129	3652765
TP73-AS1	64.7707345954302	8.41395599163624e-16	1.94438109010722e-11	chr1	3652548	3663937
CCDC27	64.7707345954302	8.41395599163624e-16	1.94438109010722e-11	chr1	3668965	3688209
LRRC47	64.7707345954302	8.41395599163624e-16	1.94438109010722e-11	chr1	3696784	3713068
CEP104	62.6806820204422	2.43088341687168e-15	5.61752848804877e-11	chr1	3728645	3773797
DFFB	60.5752587433359	7.08185265944706e-15	1.63654533107162e-10	chr1	3773845	3801993
C1orf174	60.5752587433359	7.08185265944706e-15	1.63654533107162e-10	chr1	3805697	3816857
AJAP1	58.605242944969	1.92702272299083e-14	4.45315681055951e-10	chr1	4715105	4843851
MIR4689	51.4871586099853	7.2066947463893e-13	1.6653950889431e-08	chr1	5922732	5922801
NPHP4	51.0169705770686	9.15708419701414e-13	2.116110587088e-08	chr1	5922870	6052533
KCNAB2	50.2333850070529	1.36505599870008e-12	3.15450790739601e-08	chr1	6052358	6161253
CHD5	50.2333850070529	1.36505599870008e-12	3.15450790739601e-08	chr1	6161847	6240194
RPL22	49.1393908161068	2.38404301965942e-12	5.50928501413095e-08	chr1	6245080	6259679
RNF207	48.056870291478	4.14034332376128e-12	9.56791938687994e-08	chr1	6266189	6281359
ICMT	48.056870291478	4.14034332376128e-12	9.56791938687994e-08	chr1	6281253	6296044
GPR153	50.3798087607192	1.2669102763864e-12	2.92770295770133e-08	chr1	6307406	6321035
HES3	50.3798087607192	1.2669102763864e-12	2.92770295770133e-08	chr1	6304252	6305638
ACOT7	48.823929283294	2.80002683421707e-12	6.47058201119223e-08	chr1	6324332	6453826
HES2	48.9716790420805	2.59685110811362e-12	6.00106322573976e-08	chr1	6472498	6484730
ESPN	45.9262705782429	1.22788264794949e-11	2.83751401114648e-07	chr1	6484848	6521004
MIR4252	48.9716790420805	2.59685110811362e-12	6.00106322573976e-08	chr1	6489894	6489956
PLEKHG5	44.446869890527	2.61354501020209e-11	6.03964116407601e-07	chr1	6526152	6580121
TNFRSF25	45.9262705782429	1.22788264794949e-11	2.83751401114648e-07	chr1	6521214	6526255
NOL9	43.7178582198071	3.79294886322488e-11	8.76512552802638e-07	chr1	6581407	6614658
TAS1R1	42.6947205338885	6.39847483559609e-11	1.4786235497579e-06	chr1	6615338	6639817
ZBTB48	42.6947205338885	6.39847483559609e-11	1.4786235497579e-06	chr1	6640056	6649340
KLHL21	42.6947205338885	6.39847483559609e-11	1.4786235497579e-06	chr1	6650779	6662929
PHF13	42.6947205338885	6.39847483559609e-11	1.4786235497579e-06	chr1	6673756	6684093
THAP3	42.6947205338885	6.39847483559609e-11	1.4786235497579e-06	chr1	6684925	6695646
DNAJC11	42.6947205338885	6.39847483559609e-11	1.4786235497579e-06	chr1	6694228	6761966
CAMTA1	38.0570220043463	6.87069924039255e-10	1.58774988746231e-05	chr1	6845384	7829766
VAMP3	41.4727925111648	1.19522861801048e-10	2.76205381336042e-06	chr1	7831329	7841492
PER3	41.4727925111648	1.19522861801048e-10	2.76205381336042e-06	chr1	7844380	7905237
UTS2	42.1764091949532	8.34000367345781e-11	1.92729144889937e-06	chr1	7903143	7973294
TNFRSF9	41.4727925111648	1.19522861801048e-10	2.76205381336042e-06	chr1	7975931	8003225
PARK7	39.4910621531336	3.29564376646283e-10	7.61590317991895e-06	chr1	8021714	8045342
ERRFI1	38.1373645313466	6.59353356161248e-10	1.52369967075303e-05	chr1	8071779	8086393
SLC45A1	38.9038475088329	4.4520227385955e-10	1.02881793466203e-05	chr1	8384390	8404227
RERE	38.5176395282883	5.4261039238511e-10	1.25391835576275e-05	chr1	8412464	8877699
ENO1	44.8782030484742	2.09678973844077e-11	4.84547140656278e-07	chr1	8921059	8939151
ENO1-AS1	44.8782030484742	2.09678973844077e-11	4.84547140656278e-07	chr1	8938894	8939943
CA6	43.8416325093234	3.56050100148337e-11	8.22796176432792e-07	chr1	9005893	9035148
SLC2A7	44.575441386088	2.44742423783455e-11	5.65575267121186e-07	chr1	9063359	9086404
SLC2A5	44.575441386088	2.44742423783455e-11	5.65575267121186e-07	chr1	9097005	9148510
GPR157	44.2746908290329	2.85382085211487e-11	6.59489460715225e-07	chr1	9164476	9189229
MIR34A	43.5420218364563	4.14952468731669e-11	9.58913659992014e-07	chr1	9211727	9211836
H6PD	41.8030123504935	1.0094777252281e-10	2.33280207522962e-06	chr1	9294863	9331394
SPSB1	42.5200983106377	6.99596430427231e-11	1.61669739107429e-06	chr1	9352941	9429590
SLC25A33	44.4168983072941	2.65386455278701e-11	6.1328155950355e-07	chr1	9599528	9642831
TMEM201	47.441967911574	5.66566178856747e-12	1.30927778272006e-07	chr1	9648932	9674935
PIK3CD	48.2169694082261	3.81571871720184e-12	8.81774438358173e-08	chr1	9711790	9789172
CLSTN1	49.7897627931801	1.71134554916907e-12	3.9547484295748e-08	chr1	9789079	9884550
CTNNBIP1	49.7897627931801	1.71134554916907e-12	3.9547484295748e-08	chr1	9908334	9970316
LZIC	50.5876454299002	1.13960164474518e-12	2.63350544084164e-08	chr1	9989776	10003427
NMNAT1	50.5876454299002	1.13960164474518e-12	2.63350544084164e-08	chr1	10003486	10045556
RBP7	52.2066139311777	4.99575898586743e-13	1.1544699440441e-08	chr1	10057255	10076078
UBE4B	52.5132343496412	4.27358720987792e-13	9.87583268330689e-09	chr1	10093041	10241296
KIF1B	54.1647293120489	1.84366667096491e-13	4.26052930993281e-09	chr1	10270764	10441661
PGD	57.8136178689624	2.88167825222792e-14	6.6592702730735e-10	chr1	10459085	10480201
CORT	57.5077767079944	3.3664562030346e-14	7.77954363959266e-10	chr1	10509776	10512060
DFFA	57.5077767079944	3.3664562030346e-14	7.77954363959266e-10	chr1	10520603	10532613
PEX14	58.3843953597877	2.15594275153629e-14	4.98216810452521e-10	chr1	10535003	10690815
CASZ1	59.8582825428345	1.01939453150009e-14	2.35571882284356e-10	chr1	10696666	10856733
C1orf127	58.0661312495791	2.53452565673486e-14	5.85703534014859e-10	chr1	11006530	11042094
TARDBP	61.9864628938964	3.45826533530978e-15	7.99170536336737e-11	chr1	11072679	11085549
MASP2	61.9864628938964	3.45826533530978e-15	7.99170536336737e-11	chr1	11086580	11107296
SRM	61.9864628938964	3.45826533530978e-15	7.99170536336737e-11	chr1	11114649	11120091
EXOSC10	61.9864628938964	3.45826533530978e-15	7.99170536336737e-11	chr1	11126676	11159938
MTOR	58.9588093024866	1.61007397632642e-14	3.72071995189272e-10	chr1	11166588	11322608
ANGPTL7	58.6634545464298	1.87084393428836e-14	4.32333324774697e-10	chr1	11249346	11256038
UBIAD1	62.9139113864362	2.159416330595e-15	4.99019519837199e-11	chr1	11333255	11348491
FBXO2	66.0487223374917	4.39912930284982e-16	1.01659479059556e-11	chr1	11708418	11714888
FBXO44	66.0487223374917	4.39912930284982e-16	1.01659479059556e-11	chr1	11714432	11723384
FBXO6	66.0487223374917	4.39912930284982e-16	1.01659479059556e-11	chr1	11724150	11734409
MAD2L2	67.0115066618156	2.69927014190223e-16	6.23774337092186e-12	chr1	11734537	11751678
AGTRAP	67.0115066618156	2.69927014190223e-16	6.23774337092186e-12	chr1	11796142	11810828
MTHFR	67.0115066618156	2.69927014190223e-16	6.23774337092186e-12	chr1	11845787	11866160
CLCN6	67.0115066618156	2.69927014190223e-16	6.23774337092186e-12	chr1	11866153	11903201
NPPA-AS1	67.0115066618156	2.69927014190223e-16	6.23774337092186e-12	chr1	11900376	11907674
NPPA	67.0115066618156	2.69927014190223e-16	6.23774337092186e-12	chr1	11905767	11907840
NPPB	67.0115066618156	2.69927014190223e-16	6.23774337092186e-12	chr1	11917521	11918992
KIAA2013	65.749383945667	5.12065730094977e-16	1.18333269567648e-11	chr1	11979645	11986485
PLOD1	67.0115066618156	2.69927014190223e-16	6.23774337092186e-12	chr1	11994724	12035599
MFN2	67.9832981866611	1.64886279376718e-16	3.81035703011658e-12	chr1	12040238	12073572
MIIP	67.9832981866611	1.64886279376718e-16	3.81035703011658e-12	chr1	12079299	12092106
TNFRSF8	66.7124593385075	3.1414328265898e-16	7.25953711896637e-12	chr1	12123434	12204264
TNFRSF1B	64.4981295432773	9.66240319010888e-16	2.23288475320226e-11	chr1	12227060	12269277
MIR4632	64.2033302647664	1.12218906145125e-15	2.59326670210769e-11	chr1	12251762	12251839
VPS13D	62.0282799910305	3.38560107928574e-15	7.82378553412142e-11	chr1	12290113	12572098
DHRS3	60.8097136460677	6.28669538140783e-15	1.45279243568954e-10	chr1	12627939	12677820
AADACL4	62.6747093810343	2.43826639065928e-15	5.63458980217453e-11	chr1	12704566	12727097
AADACL3	62.6747093810343	2.43826639065928e-15	5.63458980217453e-11	chr1	12776118	12788726
C1orf158	63.6208315420189	1.50825770050733e-15	3.48543272010239e-11	chr1	12806163	12821102
HNRNPCL1	62.9650674746933	2.1040530861439e-15	4.86225627676994e-11	chr1	12907261	12908578
PRAMEF10	62.9650674746933	2.1040530861439e-15	4.86225627676994e-11	chr1	12952727	12958094
PRAMEF11	62.9650674746933	2.1040530861439e-15	4.86225627676994e-11	chr1	12884468	12891264
PRAMEF12	62.9650674746933	2.1040530861439e-15	4.86225627676994e-11	chr1	12834984	12838048
PRAMEF13	62.9650674746933	2.1040530861439e-15	4.86225627676994e-11	chr1	13447414	13452656
PRAMEF17	62.9650674746933	2.1040530861439e-15	4.86225627676994e-11	chr1	13716088	13719064
PRAMEF19	62.9650674746933	2.1040530861439e-15	4.86225627676994e-11	chr1	13474053	13698405
PRAMEF1	62.9650674746933	2.1040530861439e-15	4.86225627676994e-11	chr1	12851546	12856777
PRAMEF20	62.0282799910305	3.38560107928574e-15	7.82378553412142e-11	chr1	13516066	13747803
PRAMEF22	62.9650674746933	2.1040530861439e-15	4.86225627676994e-11	chr1	13035543	13038381
PRAMEF2	62.9650674746933	2.1040530861439e-15	4.86225627676994e-11	chr1	12916941	12921764
PRAMEF4	62.9650674746933	2.1040530861439e-15	4.86225627676994e-11	chr1	12939033	12946025
PRAMEF6	62.9650674746933	2.1040530861439e-15	4.86225627676994e-11	chr1	12998302	13007406
PRAMEF9	62.9650674746933	2.1040530861439e-15	4.86225627676994e-11	chr1	13421176	13648988
LRRC38	64.5761247474752	9.28739353916757e-16	2.14622377296623e-11	chr1	13801445	13840242
PDPN	63.9109010617245	1.30175350171895e-15	3.00822216712232e-11	chr1	13910252	13944452
PRDM2	64.865846155074	8.01747362210539e-16	1.85275797933233e-11	chr1	14026735	14151574
KAZN	68.076809220128	1.57249244068753e-16	3.63387278118481e-12	chr1	14925213	15444544
TMEM51	67.4977076701256	2.10932194397844e-16	4.87443208033978e-12	chr1	15479028	15546974
FHAD1	64.5761247474752	9.28739353916757e-16	2.14622377296623e-11	chr1	15573768	15726778
EFHD2	65.253753173781	6.58486602242899e-16	1.52169668912312e-11	chr1	15736391	15756839
CTRC	66.2280925371763	4.01647126853393e-16	9.28166345445506e-12	chr1	15764938	15773153
CELA2A	66.2280925371763	4.01647126853393e-16	9.28166345445506e-12	chr1	15783223	15798586
CELA2B	66.2280925371763	4.01647126853393e-16	9.28166345445506e-12	chr1	15802596	15817895
CASP9	68.2051590194166	1.4733975826887e-16	3.40487447383532e-12	chr1	15817324	15851285
DNAJC16	67.2118708030068	2.43841459839292e-16	5.6349322954262e-12	chr1	15853352	15918874
AGMAT	67.2118708030068	2.43841459839292e-16	5.6349322954262e-12	chr1	15898194	15911605
DDI2	67.2118708030068	2.43841459839292e-16	5.6349322954262e-12	chr1	15943953	15987552
RSC1A1	68.2051590194166	1.4733975826887e-16	3.40487447383532e-12	chr1	15986364	15988217
PLEKHM2	68.2051590194166	1.4733975826887e-16	3.40487447383532e-12	chr1	16010827	16061264
FBLIM1	69.2080291983115	8.86065900183682e-17	2.04760968873447e-12	chr1	16083154	16113084
SLC25A34	69.2080291983115	8.86065900183682e-17	2.04760968873447e-12	chr1	16062809	16067884
TMEM82	69.2080291983115	8.86065900183682e-17	2.04760968873447e-12	chr1	16068987	16074292
UQCRHL	70.2205543295072	5.30309857995453e-17	1.22549305084169e-12	chr1	16133657	16134194
FLJ37453	71.5257312035576	2.73665937867242e-17	6.3241461581741e-13	chr1	16160710	16174642
SPEN	71.5257312035576	2.73665937867242e-17	6.3241461581741e-13	chr1	16174359	16266950
ZBTB17	71.5257312035576	2.73665937867242e-17	6.3241461581741e-13	chr1	16268364	16302627
HSPB7	71.5257312035576	2.73665937867242e-17	6.3241461581741e-13	chr1	16340523	16346089
CLCNKA	72.5568915165477	1.62285528840408e-17	3.75025628597299e-13	chr1	16345370	16360545
CLCNKB	72.5568915165477	1.62285528840408e-17	3.75025628597299e-13	chr1	16355621	16383821
FAM131C	72.5568915165477	1.62285528840408e-17	3.75025628597299e-13	chr1	16384264	16400127
EPHA2	72.5568915165477	1.62285528840408e-17	3.75025628597299e-13	chr1	16450832	16482582
ARHGEF19	72.2748663843789	1.87216693232367e-17	4.32639056390677e-13	chr1	16524599	16539104
FBXO42	70.9624910451846	3.64081320306916e-17	8.41355523097252e-13	chr1	16576559	16678948
SPATA21	73.3168043083489	1.10423769512355e-17	2.55178288966101e-13	chr1	16722176	16763919
NECAP2	73.3168043083489	1.10423769512355e-17	2.55178288966101e-13	chr1	16767167	16786584
CROCCP3	70.9624910451846	3.64081320306916e-17	8.41355523097252e-13	chr1	16793931	16819196
ATP13A2	70.9624910451846	3.64081320306916e-17	8.41355523097252e-13	chr1	17312453	17338423
CROCCP2	70.9624910451846	3.64081320306916e-17	8.41355523097252e-13	chr1	16944751	16971178
CROCC	70.9624910451846	3.64081320306916e-17	8.41355523097252e-13	chr1	17066768	17299474
ESPNP	70.9624910451846	3.64081320306916e-17	8.41355523097252e-13	chr1	17017713	17046652
MFAP2	70.9624910451846	3.64081320306916e-17	8.41355523097252e-13	chr1	17300999	17308081
MST1P2	70.9624910451846	3.64081320306916e-17	8.41355523097252e-13	chr1	16972069	16976915
NBPF1	70.9624910451846	3.64081320306916e-17	8.41355523097252e-13	chr1	16888922	16940100
SDHB	68.369666473741	1.3554665409368e-16	3.13234762945085e-12	chr1	17345225	17380665
PADI2	69.3846905548634	8.10150759430457e-17	1.87217738996784e-12	chr1	17393256	17445948
PADI1	68.0952514893655	1.55785371196572e-16	3.60004414298158e-12	chr1	17531621	17572501
PADI3	68.0952514893655	1.55785371196572e-16	3.60004414298158e-12	chr1	17575593	17610727
PADI4	68.0952514893655	1.55785371196572e-16	3.60004414298158e-12	chr1	17634690	17690495
PADI6	68.0952514893655	1.55785371196572e-16	3.60004414298158e-12	chr1	17698741	17728195
RCC2	67.0892518274652	2.59489281764878e-16	5.99653781230457e-12	chr1	17733251	17766250
ARHGEF10L	68.0952514893655	1.55785371196572e-16	3.60004414298158e-12	chr1	17846827	18024370
ACTL8	70.1371225960088	5.53220090995813e-17	1.27843630828222e-12	chr1	18081808	18153558
IGSF21	68.6465974315265	1.1778776040041e-16	2.72195735509307e-12	chr1	18434240	18704977
KLHDC7A	71.9954841993143	2.15690398361984e-17	4.98438941574709e-13	chr1	18807424	18812480
PAX7	69.3846905548634	8.10150759430457e-17	1.87217738996784e-12	chr1	18957500	19075360
TAS1R2	69.3846905548634	8.10150759430457e-17	1.87217738996784e-12	chr1	19166093	19186155
ALDH4A1	71.4446309517766	2.85148664398117e-17	6.58950048557609e-13	chr1	19197924	19229293
MIR4695	71.4446309517766	2.85148664398117e-17	6.58950048557609e-13	chr1	19209696	19209769
IFFO2	71.4446309517766	2.85148664398117e-17	6.58950048557609e-13	chr1	19230774	19282826
UBR4	71.4446309517766	2.85148664398117e-17	6.58950048557609e-13	chr1	19401000	19536746
MRTO4	71.1731523393947	3.27210447114526e-17	7.56150622236958e-13	chr1	19578075	19586622
AKR7L	71.1731523393947	3.27210447114526e-17	7.56150622236958e-13	chr1	19592476	19600568
AKR7A3	71.1731523393947	3.27210447114526e-17	7.56150622236958e-13	chr1	19609057	19615280
LOC100506730	71.1731523393947	3.27210447114526e-17	7.56150622236958e-13	chr1	19619741	19622230
AKR7A2	70.1371225960088	5.53220090995813e-17	1.27843630828222e-12	chr1	19629202	19638640
PQLC2	69.1111822106827	9.30661914710758e-17	2.15066661870509e-12	chr1	19638740	19658922
CAPZB	70.409652554019	4.81835847754427e-17	1.11347446057571e-12	chr1	19665267	19812066
NBL1	70.1371225960088	5.53220090995813e-17	1.27843630828222e-12	chr1	19969723	19984949
HTR6	70.1371225960088	5.53220090995813e-17	1.27843630828222e-12	chr1	19991780	20006055
TMCO4	68.369666473741	1.3554665409368e-16	3.13234762945085e-12	chr1	20008706	20126758
RNF186	70.409652554019	4.81835847754427e-17	1.11347446057571e-12	chr1	20140522	20141771
OTUD3	67.3645028980791	2.25675808121542e-16	5.21514224988071e-12	chr1	20208888	20239437
PLA2G2E	67.3645028980791	2.25675808121542e-16	5.21514224988071e-12	chr1	20246800	20250110
PLA2G2A	67.3645028980791	2.25675808121542e-16	5.21514224988071e-12	chr1	20301924	20306932
PLA2G5	66.3691234673745	3.73913595307962e-16	8.64076927397169e-12	chr1	20354672	20418394
PLA2G2D	66.3691234673745	3.73913595307962e-16	8.64076927397169e-12	chr1	20439143	20446059
PLA2G2F	66.3691234673745	3.73913595307962e-16	8.64076927397169e-12	chr1	20465823	20476879
PLA2G2C	66.3691234673745	3.73913595307962e-16	8.64076927397169e-12	chr1	20490484	20501687
UBXN10	66.3691234673745	3.73913595307962e-16	8.64076927397169e-12	chr1	20512578	20519942
VWA5B1	69.9393715970315	6.11555339696634e-17	1.41324323450495e-12	chr1	20617412	20681387
CAMK2N1	67.6422337547619	1.96023346796774e-16	4.52990352112665e-12	chr1	20808884	20812728
MUL1	67.6422337547619	1.96023346796774e-16	4.52990352112665e-12	chr1	20825941	20834674
FAM43B	68.9260497260511	1.02225594561653e-16	2.36233126472524e-12	chr1	20878932	20881513
CDA	68.9260497260511	1.02225594561653e-16	2.36233126472524e-12	chr1	20915444	20945400
PINK1	69.9393715970315	6.11555339696634e-17	1.41324323450495e-12	chr1	20959948	20978004
DDOST	69.9393715970315	6.11555339696634e-17	1.41324323450495e-12	chr1	20978260	20988037
KIF17	68.9260497260511	1.02225594561653e-16	2.36233126472524e-12	chr1	20990507	21044317
SH2D5	69.9393715970315	6.11555339696634e-17	1.41324323450495e-12	chr1	21046225	21059330
HP1BP3	68.6465974315265	1.1778776040041e-16	2.72195735509307e-12	chr1	21069171	21113799
EIF4G3	67.9224503302322	1.70053886960555e-16	3.92977527377147e-12	chr1	21132785	21503381
ECE1	66.9284993192673	2.81535275156766e-16	6.50599867359771e-12	chr1	21543740	21672034
LOC100506801	68.9260497260511	1.02225594561653e-16	2.36233126472524e-12	chr1	21619783	21626362
NBPF3	67.9224503302322	1.70053886960555e-16	3.92977527377147e-12	chr1	21766583	21811393
ALPL	67.9224503302322	1.70053886960555e-16	3.92977527377147e-12	chr1	21835858	21904905
RAP1GAP	67.9224503302322	1.70053886960555e-16	3.92977527377147e-12	chr1	21922708	21995856
USP48	67.9224503302322	1.70053886960555e-16	3.92977527377147e-12	chr1	22004792	22109688
LDLRAD2	68.9260497260511	1.02225594561653e-16	2.36233126472524e-12	chr1	22138758	22151714
HSPG2	67.9224503302322	1.70053886960555e-16	3.92977527377147e-12	chr1	22148737	22263750
CDC42	67.9224503302322	1.70053886960555e-16	3.92977527377147e-12	chr1	22379120	22419436
CELA3A	67.9224503302322	1.70053886960555e-16	3.92977527377147e-12	chr1	22328149	22339035
CELA3B	67.9224503302322	1.70053886960555e-16	3.92977527377147e-12	chr1	22303418	22333141
LINC00339	67.9224503302322	1.70053886960555e-16	3.92977527377147e-12	chr1	22351707	22357715
WNT4	67.9224503302322	1.70053886960555e-16	3.92977527377147e-12	chr1	22443798	22470385
ZBTB40	72.0994163486814	2.04624265698564e-17	4.72866215602812e-13	chr1	22778344	22857650
EPHA8	75.5051420398547	3.64456523340858e-18	8.42222579788389e-14	chr1	22890004	22930087
C1QA	74.168039726053	7.17424651198582e-18	1.6578966264548e-13	chr1	22963118	22966175
C1QC	74.168039726053	7.17424651198582e-18	1.6578966264548e-13	chr1	22970118	22974603
C1QB	74.168039726053	7.17424651198582e-18	1.6578966264548e-13	chr1	22979682	22988029
EPHB2	73.1288914256836	1.21453581475107e-17	2.80667081430825e-13	chr1	23037331	23241823
MIR4684	74.168039726053	7.17424651198582e-18	1.6578966264548e-13	chr1	23046010	23046091
MIR4253	75.2169349004763	4.21734234808658e-18	9.74585643219328e-14	chr1	23189652	23189719
KDM1A	78.7078699765071	7.20081320718246e-19	1.66403592404779e-14	chr1	23345941	23410184
MIR3115	77.0609267943071	1.65764558681142e-18	3.83065318656251e-14	chr1	23370798	23370865
LUZP1	77.3442654539252	1.43611080810857e-18	3.31870846645809e-14	chr1	23410516	23504301
HTR1D	75.9912101111929	2.84930240941627e-18	6.58445293792006e-14	chr1	23518388	23521222
HNRNPR	75.9912101111929	2.84930240941627e-18	6.58445293792006e-14	chr1	23636276	23670853
ZNF436	77.0609267943071	1.65764558681142e-18	3.83065318656251e-14	chr1	23685941	23696357
TCEA3	75.9912101111929	2.84930240941627e-18	6.58445293792006e-14	chr1	23707555	23751261
ASAP3	77.3442654539252	1.43611080810857e-18	3.31870846645809e-14	chr1	23755056	23811057
E2F2	76.2756515926553	2.46707080076821e-18	5.70115391349526e-14	chr1	23832920	23857712
ID3	74.9314618913537	4.87341713047423e-18	1.12619796468129e-13	chr1	23884421	23886285
MDS2	73.3168043083489	1.10423769512355e-17	2.55178288966101e-13	chr1	23907985	23967056
RPL11	77.3442654539252	1.43611080810857e-18	3.31870846645809e-14	chr1	24018269	24022915
PITHD1	75.7095372210194	3.28616554649766e-18	7.59399996140144e-14	chr1	24104876	24114722
LYPLA2	75.7095372210194	3.28616554649766e-18	7.59399996140144e-14	chr1	24117646	24122029
GALE	75.7095372210194	3.28616554649766e-18	7.59399996140144e-14	chr1	24122089	24127294
HMGCL	75.7095372210194	3.28616554649766e-18	7.59399996140144e-14	chr1	24128367	24165110
FUCA1	74.3686992154314	6.48084714159783e-18	1.49765896595184e-13	chr1	24171572	24194859
CNR2	74.3686992154314	6.48084714159783e-18	1.49765896595184e-13	chr1	24200460	24239817
MIR378F	74.3686992154314	6.48084714159783e-18	1.49765896595184e-13	chr1	24255560	24255637
PNRC2	74.3686992154314	6.48084714159783e-18	1.49765896595184e-13	chr1	24286301	24289949
MYOM3	75.4306292067875	3.78473124092453e-18	8.7461354246525e-14	chr1	24382531	24438665
IL22RA1	76.5026734522074	2.19915067230925e-18	5.08201728863945e-14	chr1	24446261	24469775
LOC284632	76.5026734522074	2.19915067230925e-18	5.08201728863945e-14	chr1	24526730	24538180
GRHL3	74.3686992154314	6.48084714159783e-18	1.49765896595184e-13	chr1	24645812	24690970
NIPAL3	77.8613769152276	1.10531671447965e-18	2.55427639549102e-14	chr1	24742245	24799473
RCAN3AS	80.0540175764336	3.64312648007996e-19	8.41890098281678e-15	chr1	24822823	24828850
RCAN3	80.0540175764336	3.64312648007996e-19	8.41890098281678e-15	chr1	24828841	24863510
SRRM1	77.8613769152276	1.10531671447965e-18	2.55427639549102e-14	chr1	24969594	24999772
CLIC4	77.8613769152276	1.10531671447965e-18	2.55427639549102e-14	chr1	25071760	25170815
RUNX3	77.5849122062599	1.27137592594826e-18	2.93802262727383e-14	chr1	25226002	25291612
SYF2	80.8936146854899	2.38202104768641e-19	5.50461243909852e-15	chr1	25548767	25559013
RHD	80.8936146854899	2.38202104768641e-19	5.50461243909852e-15	chr1	25598981	25656936
TMEM50A	80.8936146854899	2.38202104768641e-19	5.50461243909852e-15	chr1	25664789	25688852
RHCE	79.7802997815135	4.18444151814909e-19	9.66982590429073e-15	chr1	25688740	25756683
LDLRAP1	80.8936146854899	2.38202104768641e-19	5.50461243909852e-15	chr1	25870076	25895377
MAN1C1	77.5849122062599	1.27137592594826e-18	2.93802262727383e-14	chr1	25943959	26111258
LOC646471	79.7802997815135	4.18444151814909e-19	9.66982590429073e-15	chr1	26146445	26150097
PAQR7	79.7802997815135	4.18444151814909e-19	9.66982590429073e-15	chr1	26187975	26197744
STMN1	79.7802997815135	4.18444151814909e-19	9.66982590429073e-15	chr1	26210677	26233368
MIR3917	79.7802997815135	4.18444151814909e-19	9.66982590429073e-15	chr1	26232853	26232945
PAFAH2	78.6774268247532	7.31263988306479e-19	1.68987795057744e-14	chr1	26286258	26324648
EXTL1	80.0540175764336	3.64312648007996e-19	8.41890098281678e-15	chr1	26348271	26362954
SLC30A2	80.0540175764336	3.64312648007996e-19	8.41890098281678e-15	chr1	26364514	26372604
TRIM63	80.0540175764336	3.64312648007996e-19	8.41890098281678e-15	chr1	26377796	26394125
PDIK1L	80.0540175764336	3.64312648007996e-19	8.41890098281678e-15	chr1	26437656	26452039
FAM110D	80.0540175764336	3.64312648007996e-19	8.41890098281678e-15	chr1	26485511	26489119
CNKSR1	80.0540175764336	3.64312648007996e-19	8.41890098281678e-15	chr1	26503981	26516375
ZNF593	80.0540175764336	3.64312648007996e-19	8.41890098281678e-15	chr1	26496388	26497364
CATSPER4	80.0540175764336	3.64312648007996e-19	8.41890098281678e-15	chr1	26517119	26529033
CEP85	81.165841998977	2.07548520944231e-19	4.79623877050023e-15	chr1	26560693	26605299
SH3BGRL3	79.7802997815135	4.18444151814909e-19	9.66982590429073e-15	chr1	26606213	26608013
UBXN11	79.7802997815135	4.18444151814909e-19	9.66982590429073e-15	chr1	26608773	26644756
CD52	80.8936146854899	2.38202104768641e-19	5.50461243909852e-15	chr1	26644411	26647014
ZNF683	79.7802997815135	4.18444151814909e-19	9.66982590429073e-15	chr1	26688125	26699266
LIN28A	79.7802997815135	4.18444151814909e-19	9.66982590429073e-15	chr1	26737269	26756219
DHDDS	79.7802997815135	4.18444151814909e-19	9.66982590429073e-15	chr1	26758773	26797795
HMGN2	80.8936146854899	2.38202104768641e-19	5.50461243909852e-15	chr1	26798902	26803133
RPS6KA1	78.6774268247532	7.31263988306479e-19	1.68987795057744e-14	chr1	26856249	26901520
MIR1976	78.6774268247532	7.31263988306479e-19	1.68987795057744e-14	chr1	26881033	26881084
ARID1A	70.6847739860442	4.1911468247002e-17	9.68532119719969e-13	chr1	27022522	27108601
PIGV	71.7187404014531	2.48164389097438e-17	5.7348308676527e-13	chr1	27114454	27124894
ZDHHC18	70.6847739860442	4.1911468247002e-17	9.68532119719969e-13	chr1	27153201	27182211
SFN	71.7187404014531	2.48164389097438e-17	5.7348308676527e-13	chr1	27189633	27190947
GPN2	71.7187404014531	2.48164389097438e-17	5.7348308676527e-13	chr1	27205873	27216869
GPATCH3	71.7187404014531	2.48164389097438e-17	5.7348308676527e-13	chr1	27216979	27226962
NR0B2	72.7627296950526	1.4621210096409e-17	3.37881544117916e-13	chr1	27237975	27240567
NUDC	72.7627296950526	1.4621210096409e-17	3.37881544117916e-13	chr1	27248213	27273362
TRNP1	72.7627296950526	1.4621210096409e-17	3.37881544117916e-13	chr1	27320195	27327377
SLC9A1	71.7187404014531	2.48164389097438e-17	5.7348308676527e-13	chr1	27425300	27481621
WDTC1	76.2277532588118	2.52764247209903e-18	5.84112898877365e-14	chr1	27561007	27635124
TMEM222	77.3112939056866	1.46028615294834e-18	3.37457527084832e-14	chr1	27648636	27662891
SYTL1	77.3112939056866	1.46028615294834e-18	3.37457527084832e-14	chr1	27668483	27680423
MAP3K6	77.3112939056866	1.46028615294834e-18	3.37457527084832e-14	chr1	27681670	27693337
FCN3	77.3112939056866	1.46028615294834e-18	3.37457527084832e-14	chr1	27695601	27701315
CD164L2	76.2277532588118	2.52764247209903e-18	5.84112898877365e-14	chr1	27705596	27709805
GPR3	79.5095177339837	4.79907875880643e-19	1.10901911037258e-14	chr1	27719148	27722317
WASF2	79.7802997815135	4.18444151814909e-19	9.66982590429073e-15	chr1	27730734	27816678
AHDC1	80.8936146854899	2.38202104768641e-19	5.50461243909852e-15	chr1	27860756	27930361
FGR	80.8936146854899	2.38202104768641e-19	5.50461243909852e-15	chr1	27938801	27961727
IFI6	79.5095177339837	4.79907875880643e-19	1.10901911037258e-14	chr1	27992572	27998724
FAM76A	78.1358382304666	9.61927997226482e-19	2.22291940879068e-14	chr1	28052490	28089423
STX12	79.2416718462866	5.49585442812671e-19	1.2700369997958e-14	chr1	28099694	28150963
PPP1R8	82.6231388922747	9.92879462301621e-20	2.29444514943282e-15	chr1	28157252	28178183
SCARNA1	82.6231388922747	9.92879462301621e-20	2.29444514943282e-15	chr1	28160912	28161077
RPA2	81.4852341020074	1.76575932242e-19	4.08049321818038e-15	chr1	28218049	28241236
SMPDL3B	79.2416718462866	5.49585442812671e-19	1.2700369997958e-14	chr1	28261504	28285663
XKR8	79.2416718462866	5.49585442812671e-19	1.2700369997958e-14	chr1	28286504	28294604
EYA3	79.5095177339837	4.79907875880643e-19	1.10901911037258e-14	chr1	28296855	28415148
PTAFR	79.7802997815135	4.18444151814909e-19	9.66982590429073e-15	chr1	28473677	28520447
DNAJC8	80.8936146854899	2.38202104768641e-19	5.50461243909852e-15	chr1	28526790	28559542
SESN2	80.8936146854899	2.38202104768641e-19	5.50461243909852e-15	chr1	28585963	28609002
MED18	83.1519105514592	7.59838894503395e-20	1.7559117013079e-15	chr1	28655513	28662478
PHACTR4	79.5095177339837	4.79907875880643e-19	1.10901911037258e-14	chr1	28696093	28826881
RCC1	78.9767631917196	6.28447835930142e-19	1.45228010405096e-14	chr1	28832455	28865708
SNHG3	78.9767631917196	6.28447835930142e-19	1.45228010405096e-14	chr1	28832455	28837404
TRNAU1AP	77.8693793462009	1.10084773794175e-18	2.54394903760959e-14	chr1	28879529	28905057
SNHG12	80.0948317442504	3.56864617617453e-19	8.24678444852172e-15	chr1	28905050	28908383
SNORA16A	80.0948317442504	3.56864617617453e-19	8.24678444852172e-15	chr1	28907432	28907565
SNORA44	80.0948317442504	3.56864617617453e-19	8.24678444852172e-15	chr1	28906893	28907024
SNORA61	80.0948317442504	3.56864617617453e-19	8.24678444852172e-15	chr1	28906276	28906405
SNORD99	80.0948317442504	3.56864617617453e-19	8.24678444852172e-15	chr1	28905255	28905334
RAB42	80.0948317442504	3.56864617617453e-19	8.24678444852172e-15	chr1	28918712	28921088
TAF12	80.0948317442504	3.56864617617453e-19	8.24678444852172e-15	chr1	28929609	28969604
RNU11	80.0948317442504	3.56864617617453e-19	8.24678444852172e-15	chr1	28975112	28975246
GMEB1	81.2236738661604	2.01562873552183e-19	4.6579164449174e-15	chr1	28995240	29042115
YTHDF2	82.3633796652021	1.13232380775333e-19	2.61668708733717e-15	chr1	29063133	29096287
OPRD1	82.3633796652021	1.13232380775333e-19	2.61668708733717e-15	chr1	29138654	29190208
EPB41	83.5140405142337	6.32650365497761e-20	1.46199172962878e-15	chr1	29213603	29446558
TMEM200B	85.8485993003091	1.94252951605322e-20	4.48899145864739e-16	chr1	29445937	29450421
SRSF4	85.8485993003091	1.94252951605322e-20	4.48899145864739e-16	chr1	29474250	29508637
MECR	83.5140405142337	6.32650365497761e-20	1.46199172962878e-15	chr1	29519385	29557454
PTPRU	80.7096727196518	2.61439300147654e-19	6.04160078711214e-15	chr1	29563028	29653325
LAPTM5	80.4572410686003	2.9706399181789e-19	6.86485178691962e-15	chr1	31205315	31230683
MATN1	80.4572410686003	2.9706399181789e-19	6.86485178691962e-15	chr1	31184124	31196432
MIR4420	80.4572410686003	2.9706399181789e-19	6.86485178691962e-15	chr1	31212003	31212079
SDC3	81.8531366913386	1.46584104794775e-19	3.38741207770246e-15	chr1	31342313	31381480
PUM1	85.1066619126943	2.82696471846917e-20	6.5328327679104e-16	chr1	31404353	31538763
SNORD103A	85.1066619126943	2.82696471846917e-20	6.5328327679104e-16	chr1	31408536	31422052
NKAIN1	83.9272765902458	5.13313952727629e-20	1.18621721335828e-15	chr1	31652592	31712734
SNRNP40	86.5392786528655	1.3698931578403e-20	3.16568609845315e-16	chr1	31732415	31769644
ZCCHC17	85.3507060889381	2.49872746238115e-20	5.7743092928166e-16	chr1	31769842	31837780
FABP3	85.1066619126943	2.82696471846917e-20	6.5328327679104e-16	chr1	31838100	31845923
SERINC2	83.9272765902458	5.13313952727629e-20	1.18621721335828e-15	chr1	31882412	31907527
TINAGL1	83.9272765902458	5.13313952727629e-20	1.18621721335828e-15	chr1	32042086	32053287
HCRTR1	83.9272765902458	5.13313952727629e-20	1.18621721335828e-15	chr1	32083301	32098119
PEF1	83.9272765902458	5.13313952727629e-20	1.18621721335828e-15	chr1	32095463	32110838
COL16A1	85.1066619126943	2.82696471846917e-20	6.5328327679104e-16	chr1	32117848	32169768
MIR4254	85.1066619126943	2.82696471846917e-20	6.5328327679104e-16	chr1	32224261	32224336
SPOCD1	83.9272765902458	5.13313952727629e-20	1.18621721335828e-15	chr1	32256025	32281580
PTP4A2	83.0077328752926	8.17330254871157e-20	1.88876848598176e-15	chr1	32372022	32403988
KHDRBS1	83.0077328752926	8.17330254871157e-20	1.88876848598176e-15	chr1	32479295	32526460
TMEM39B	83.0077328752926	8.17330254871157e-20	1.88876848598176e-15	chr1	32538503	32568467
KPNA6	82.7593102326158	9.26782614370176e-20	2.14170194354804e-15	chr1	32573644	32642168
TXLNA	82.7593102326158	9.26782614370176e-20	2.14170194354804e-15	chr1	32645345	32663886
CCDC28B	85.1066619126943	2.82696471846917e-20	6.5328327679104e-16	chr1	32666202	32670991
IQCC	85.1066619126943	2.82696471846917e-20	6.5328327679104e-16	chr1	32671236	32674288
DCDC2B	85.1066619126943	2.82696471846917e-20	6.5328327679104e-16	chr1	32674695	32681797
TMEM234	86.2975662998187	1.54798918618884e-20	3.57724821036379e-16	chr1	32680078	32687926
EIF3I	86.2975662998187	1.54798918618884e-20	3.57724821036379e-16	chr1	32687185	32697205
MTMR9LP	86.2975662998187	1.54798918618884e-20	3.57724821036379e-16	chr1	32697261	32707311
FAM167B	86.2975662998187	1.54798918618884e-20	3.57724821036379e-16	chr1	32712818	32714461
LCK	85.1066619126943	2.82696471846917e-20	6.5328327679104e-16	chr1	32716840	32751766
HDAC1	83.9272765902458	5.13313952727629e-20	1.18621721335828e-15	chr1	32757708	32799224
MARCKSL1	85.1066619126943	2.82696471846917e-20	6.5328327679104e-16	chr1	32799430	32801840
BSDC1	83.9272765902458	5.13313952727629e-20	1.18621721335828e-15	chr1	32830705	32860062
TSSK3	85.1066619126943	2.82696471846917e-20	6.5328327679104e-16	chr1	32827862	32829924
ZBTB8B	85.3507060889381	2.49872746238115e-20	5.7743092928166e-16	chr1	32930658	32953459
ZBTB8A	85.1066619126943	2.82696471846917e-20	6.5328327679104e-16	chr1	32930658	33071542
ZBTB8OS	85.1066619126943	2.82696471846917e-20	6.5328327679104e-16	chr1	33065773	33116185
RBBP4	85.1066619126943	2.82696471846917e-20	6.5328327679104e-16	chr1	33116749	33151812
SYNC	86.2975662998187	1.54798918618884e-20	3.57724821036379e-16	chr1	33145507	33168361
KIAA1522	85.1066619126943	2.82696471846917e-20	6.5328327679104e-16	chr1	33207512	33240571
YARS	86.5392786528655	1.3698931578403e-20	3.16568609845315e-16	chr1	33240840	33283633
S100PBP	86.5392786528655	1.3698931578403e-20	3.16568609845315e-16	chr1	33283043	33324480
FNDC5	86.5392786528655	1.3698931578403e-20	3.16568609845315e-16	chr1	33327869	33338082
HPCA	85.3507060889381	2.49872746238115e-20	5.7743092928166e-16	chr1	33352098	33360247
TMEM54	85.3507060889381	2.49872746238115e-20	5.7743092928166e-16	chr1	33360196	33366953
RNF19B	84.1735569829885	4.53191752740062e-20	1.04728082140701e-15	chr1	33402050	33430286
AK2	81.8531366913386	1.46584104794775e-19	3.38741207770246e-15	chr1	33473541	33502512
TRIM62	82.7593102326158	9.26782614370176e-20	2.14170194354804e-15	chr1	33611003	33647671
ZNF362	82.7593102326158	9.26782614370176e-20	2.14170194354804e-15	chr1	33722174	33766320
PHC2	84.4230505049924	3.99463315611259e-20	9.23119776046058e-16	chr1	33789224	33896615
MIR3605	83.0077328752926	8.17330254871157e-20	1.88876848598176e-15	chr1	33797994	33798093
ZSCAN20	85.3507060889381	2.49872746238115e-20	5.7743092928166e-16	chr1	33938232	33961995
CSMD2	79.5772465900609	4.63735378450448e-19	1.07164608606114e-14	chr1	33979609	34631443
HMGB4	80.7096727196518	2.61439300147654e-19	6.04160078711214e-15	chr1	34326076	34330392
C1orf94	84.1735569829885	4.53191752740062e-20	1.04728082140701e-15	chr1	34632624	34684731
GJB5	88.9510950558333	4.04694508588393e-21	9.35208539896917e-17	chr1	35220648	35224113
GJB4	88.9510950558333	4.04694508588393e-21	9.35208539896917e-17	chr1	35225342	35229325
GJB3	88.9510950558333	4.04694508588393e-21	9.35208539896917e-17	chr1	35246790	35251967
GJA4	88.9510950558333	4.04694508588393e-21	9.35208539896917e-17	chr1	35258171	35261348
DLGAP3	90.1745429463459	2.18049689556801e-21	5.03891027596811e-17	chr1	35331037	35370984
LOC653160	90.1745429463459	2.18049689556801e-21	5.03891027596811e-17	chr1	35441300	35450948
ZMYM6	88.9510950558333	4.04694508588393e-21	9.35208539896917e-17	chr1	35449368	35497569
ZMYM1	87.5000912905881	8.42759095901251e-21	1.9475319947182e-16	chr1	35544972	35581455
SFPQ	86.059196353033	1.74629148600585e-20	4.03550499501092e-16	chr1	35649201	35658743
ZMYM4	83.6842182700202	5.80467745109103e-20	1.34140291217263e-15	chr1	35734568	35887545
KIAA0319L	84.8658991625739	3.19302878097377e-20	7.37877020995229e-16	chr1	35899091	36023551
NCDN	84.8658991625739	3.19302878097377e-20	7.37877020995229e-16	chr1	36023393	36032380
TFAP2E	84.8658991625739	3.19302878097377e-20	7.37877020995229e-16	chr1	36038971	36060927
PSMB2	84.8658991625739	3.19302878097377e-20	7.37877020995229e-16	chr1	36035413	36107445
C1orf216	86.2975662998187	1.54798918618884e-20	3.57724821036379e-16	chr1	36179477	36184790
CLSPN	86.2975662998187	1.54798918618884e-20	3.57724821036379e-16	chr1	36197713	36235551
TEKT2	88.9510950558333	4.04694508588393e-21	9.35208539896917e-17	chr1	36549676	36553876
ADPRHL2	88.9510950558333	4.04694508588393e-21	9.35208539896917e-17	chr1	36554453	36559533
COL8A2	88.9510950558333	4.04694508588393e-21	9.35208539896917e-17	chr1	36560844	36565850
TRAPPC3	88.9510950558333	4.04694508588393e-21	9.35208539896917e-17	chr1	36602170	36621654
MAP7D1	88.9510950558333	4.04694508588393e-21	9.35208539896917e-17	chr1	36621803	36646441
THRAP3	88.9510950558333	4.04694508588393e-21	9.35208539896917e-17	chr1	36690017	36770957
SH3D21	90.1745429463459	2.18049689556801e-21	5.03891027596811e-17	chr1	36771994	36790484
STK40	90.1745429463459	2.18049689556801e-21	5.03891027596811e-17	chr1	36805225	36851485
LSM10	88.7143398868636	4.56146585385089e-21	1.0541091441664e-16	chr1	36859031	36863493
OSCP1	88.7143398868636	4.56146585385089e-21	1.0541091441664e-16	chr1	36883507	36916086
MRPS15	89.9404165776687	2.45441503349075e-21	5.67190770089377e-17	chr1	36921362	36930040
CSF3R	89.9404165776687	2.45441503349075e-21	5.67190770089377e-17	chr1	36931644	36948915
GRIK3	87.0317533980269	1.06792762363079e-20	2.46787394544839e-16	chr1	37261128	37499844
MIR4255	84.3942628341034	4.05322268849031e-20	9.36659231083226e-16	chr1	37627164	37627235
ZC3H12A	84.1634140616548	4.55522764352404e-20	1.05266755614197e-15	chr1	37940119	37949978
MEAF6	85.3642678293924	2.48164845019855e-20	5.73484140356383e-16	chr1	37955561	37980420
SNIP1	85.3642678293924	2.48164845019855e-20	5.73484140356383e-16	chr1	38000050	38019945
DNALI1	85.3642678293924	2.48164845019855e-20	5.73484140356383e-16	chr1	38022520	38032458
GNL2	84.1634140616548	4.55522764352404e-20	1.05266755614197e-15	chr1	38032413	38061586
RSPO1	84.1634140616548	4.55522764352404e-20	1.05266755614197e-15	chr1	38076951	38100595
C1orf109	84.1634140616548	4.55522764352404e-20	1.05266755614197e-15	chr1	38147242	38157888
CDCA8	84.1634140616548	4.55522764352404e-20	1.05266755614197e-15	chr1	38158073	38175391
EPHA10	82.9744784788181	8.31196499732138e-20	1.920811991231e-15	chr1	38179553	38230824
MANEAL	82.744415768582	9.33792458321169e-20	2.15790099193439e-15	chr1	38259774	38267278
YRDC	82.744415768582	9.33792458321169e-20	2.15790099193439e-15	chr1	38268614	38273865
C1orf122	82.744415768582	9.33792458321169e-20	2.15790099193439e-15	chr1	38273473	38275126
MTF1	82.744415768582	9.33792458321169e-20	2.15790099193439e-15	chr1	38275239	38325292
INPP5B	82.744415768582	9.33792458321169e-20	2.15790099193439e-15	chr1	38326369	38412729
SF3A3	82.744415768582	9.33792458321169e-20	2.15790099193439e-15	chr1	38422652	38455761
FHL3	82.744415768582	9.33792458321169e-20	2.15790099193439e-15	chr1	38462442	38471187
POU3F1	82.744415768582	9.33792458321169e-20	2.15790099193439e-15	chr1	38509523	38512450
MIR3659	82.744415768582	9.33792458321169e-20	2.15790099193439e-15	chr1	38554903	38555001
RRAGC	82.744415768582	9.33792458321169e-20	2.15790099193439e-15	chr1	39303869	39340166
GJA9-MYCBP	82.744415768582	9.33792458321169e-20	2.15790099193439e-15	chr1	39328162	39347298
MYCBP	82.744415768582	9.33792458321169e-20	2.15790099193439e-15	chr1	39328162	39339050
RHBDL2	82.744415768582	9.33792458321169e-20	2.15790099193439e-15	chr1	39351479	39407456
AKIRIN1	82.744415768582	9.33792458321169e-20	2.15790099193439e-15	chr1	39456916	39471737
NDUFS5	82.744415768582	9.33792458321169e-20	2.15790099193439e-15	chr1	39491967	39500308
MACF1	82.9744784788181	8.31196499732138e-20	1.920811991231e-15	chr1	39547089	39952810
KIAA0754	84.1634140616548	4.55522764352404e-20	1.05266755614197e-15	chr1	39875176	39882154
BMP8A	85.3642678293924	2.48164845019855e-20	5.73484140356383e-16	chr1	39957318	39995541
PPIEL	85.3642678293924	2.48164845019855e-20	5.73484140356383e-16	chr1	39987952	40025370
PABPC4	85.3642678293924	2.48164845019855e-20	5.73484140356383e-16	chr1	40026485	40042521
SNORA55	85.3642678293924	2.48164845019855e-20	5.73484140356383e-16	chr1	40033046	40033182
HEYL	85.3642678293924	2.48164845019855e-20	5.73484140356383e-16	chr1	40089103	40105348
NT5C1A	85.3642678293924	2.48164845019855e-20	5.73484140356383e-16	chr1	40124793	40137710
HPCAL4	85.3642678293924	2.48164845019855e-20	5.73484140356383e-16	chr1	40144645	40157089
PPIE	84.1634140616548	4.55522764352404e-20	1.05266755614197e-15	chr1	40204517	40229586
BMP8B	84.1634140616548	4.55522764352404e-20	1.05266755614197e-15	chr1	40223903	40254533
OXCT2	86.5771484141323	1.34391084062751e-20	3.10564356160611e-16	chr1	40235197	40237020
TRIT1	86.8027266732702	1.19904106612386e-20	2.77086399970563e-16	chr1	40306706	40349177
MFSD2A	89.2593159790685	3.463082557941e-21	8.00283748314586e-17	chr1	40420784	40435628
CAP1	89.2593159790685	3.463082557941e-21	8.00283748314586e-17	chr1	40506255	40538321
PPT1	89.2593159790685	3.463082557941e-21	8.00283748314586e-17	chr1	40538382	40563142
RLF	87.8021660488726	7.23396765386065e-21	1.67169758513066e-16	chr1	40627041	40706593
TMCO2	87.8021660488726	7.23396765386065e-21	1.67169758513066e-16	chr1	40713573	40717365
ZMPSTE24	87.8021660488726	7.23396765386065e-21	1.67169758513066e-16	chr1	40723722	40759856
COL9A2	86.5771484141323	1.34391084062751e-20	3.10564356160611e-16	chr1	40766163	40783060
SMAP2	89.0394325948883	3.87020623549586e-21	8.94365958960738e-17	chr1	40839378	40888998
ZNF684	89.0394325948883	3.87020623549586e-21	8.94365958960738e-17	chr1	40997233	41013841
RIMS3	87.8021660488726	7.23396765386065e-21	1.67169758513066e-16	chr1	41086352	41131324
NFYC	87.8021660488726	7.23396765386065e-21	1.67169758513066e-16	chr1	41157242	41237276
MIR30E	87.8021660488726	7.23396765386065e-21	1.67169758513066e-16	chr1	41220027	41220118
MIR30C1	87.8021660488726	7.23396765386065e-21	1.67169758513066e-16	chr1	41222956	41223044
KCNQ4	86.5771484141323	1.34391084062751e-20	3.10564356160611e-16	chr1	41249684	41306124
CITED4	87.8021660488726	7.23396765386065e-21	1.67169758513066e-16	chr1	41326728	41328018
SLFNL1	86.3550351798198	1.50365196203305e-20	3.47478931906218e-16	chr1	41481269	41487427
SCMH1	85.1393993406329	2.78054475386781e-20	6.42556087171312e-16	chr1	41492871	41707815
EDN2	86.3550351798198	1.50365196203305e-20	3.47478931906218e-16	chr1	41944446	41950344
HIVEP3	87.582916044359	8.08197086621527e-21	1.86766264747369e-16	chr1	41972036	42501596
GUCA2B	90.0758698180389	2.29200102723997e-21	5.29658517384885e-17	chr1	42619092	42621495
GUCA2A	90.0758698180389	2.29200102723997e-21	5.29658517384885e-17	chr1	42628362	42630395
FOXJ3	90.0758698180389	2.29200102723997e-21	5.29658517384885e-17	chr1	42642210	42801548
RIMKLA	90.0758698180389	2.29200102723997e-21	5.29658517384885e-17	chr1	42846468	42889900
ZMYND12	90.0758698180389	2.29200102723997e-21	5.29658517384885e-17	chr1	42896001	42921938
PPCS	90.0758698180389	2.29200102723997e-21	5.29658517384885e-17	chr1	42922173	42926086
CCDC30	90.0758698180389	2.29200102723997e-21	5.29658517384885e-17	chr1	42929025	43120335
PPIH	91.3411754789209	1.20918148441368e-21	2.79429749233157e-17	chr1	43124048	43142429
YBX1	91.3411754789209	1.20918148441368e-21	2.79429749233157e-17	chr1	43148066	43168020
CLDN19	91.3411754789209	1.20918148441368e-21	2.79429749233157e-17	chr1	43198764	43205925
C1orf50	91.3411754789209	1.20918148441368e-21	2.79429749233157e-17	chr1	43232916	43241413
ERMAP	91.3411754789209	1.20918148441368e-21	2.79429749233157e-17	chr1	43282776	43310660
ZNF691	91.3411754789209	1.20918148441368e-21	2.79429749233157e-17	chr1	43312244	43318146
SLC2A1	90.0758698180389	2.29200102723997e-21	5.29658517384885e-17	chr1	43391046	43424847
FAM183A	91.3411754789209	1.20918148441368e-21	2.79429749233157e-17	chr1	43613594	43622067
EBNA1BP2	91.3411754789209	1.20918148441368e-21	2.79429749233157e-17	chr1	43629845	43736607
TMEM125	90.0758698180389	2.29200102723997e-21	5.29658517384885e-17	chr1	43735665	43739673
C1orf210	90.0758698180389	2.29200102723997e-21	5.29658517384885e-17	chr1	43747557	43751288
TIE1	90.0758698180389	2.29200102723997e-21	5.29658517384885e-17	chr1	43766566	43791552
MPL	90.0758698180389	2.29200102723997e-21	5.29658517384885e-17	chr1	43803475	43820135
CDC20	90.0758698180389	2.29200102723997e-21	5.29658517384885e-17	chr1	43824626	43828873
ELOVL1	90.0758698180389	2.29200102723997e-21	5.29658517384885e-17	chr1	43829068	43833745
MED8	90.0758698180389	2.29200102723997e-21	5.29658517384885e-17	chr1	43849579	43855483
SZT2	90.0758698180389	2.29200102723997e-21	5.29658517384885e-17	chr1	43855556	43919918
HYI	90.0758698180389	2.29200102723997e-21	5.29658517384885e-17	chr1	43916674	43919660
PTPRF	90.0758698180389	2.29200102723997e-21	5.29658517384885e-17	chr1	43996547	44089343
KDM4A	90.0758698180389	2.29200102723997e-21	5.29658517384885e-17	chr1	44115797	44171189
ST3GAL3	91.5511681756036	1.08743638476107e-21	2.51295674154436e-17	chr1	44171495	44396837
ARTN	91.5511681756036	1.08743638476107e-21	2.51295674154436e-17	chr1	44398992	44402912
IPO13	93.0363807949063	5.13418487181793e-22	1.18645878202841e-17	chr1	44412478	44433694
ATP6V0B	93.0363807949063	5.13418487181793e-22	1.18645878202841e-17	chr1	44440602	44443972
DPH2	93.0363807949063	5.13418487181793e-22	1.18645878202841e-17	chr1	44435653	44439043
B4GALT2	93.0363807949063	5.13418487181793e-22	1.18645878202841e-17	chr1	44444874	44456843
CCDC24	93.0363807949063	5.13418487181793e-22	1.18645878202841e-17	chr1	44457280	44462198
SLC6A9	93.0363807949063	5.13418487181793e-22	1.18645878202841e-17	chr1	44457172	44497164
KLF17	91.5511681756036	1.08743638476107e-21	2.51295674154436e-17	chr1	44514030	44600809
DMAP1	90.0758698180389	2.29200102723997e-21	5.29658517384885e-17	chr1	44679125	44686351
ERI3	88.8231557525854	4.31732617908434e-21	9.976909067246e-17	chr1	44686742	44820939
RNF220	90.0758698180389	2.29200102723997e-21	5.29658517384885e-17	chr1	44870960	45117396
TMEM53	92.6191917281836	6.33897285695708e-22	1.46487323751421e-17	chr1	45119501	45140099
KIF2C	92.6191917281836	6.33897285695708e-22	1.46487323751421e-17	chr1	45205490	45233438
RPS8	92.6191917281836	6.33897285695708e-22	1.46487323751421e-17	chr1	45241246	45244412
SNORD38A	92.6191917281836	6.33897285695708e-22	1.46487323751421e-17	chr1	45243514	45243584
SNORD38B	92.6191917281836	6.33897285695708e-22	1.46487323751421e-17	chr1	45244062	45244130
SNORD46	92.6191917281836	6.33897285695708e-22	1.46487323751421e-17	chr1	45242164	45242261
SNORD55	92.6191917281836	6.33897285695708e-22	1.46487323751421e-17	chr1	45241537	45241610
BEST4	92.6191917281836	6.33897285695708e-22	1.46487323751421e-17	chr1	45249257	45253426
BTBD19	92.6191917281836	6.33897285695708e-22	1.46487323751421e-17	chr1	45274154	45279801
PLK3	92.6191917281836	6.33897285695708e-22	1.46487323751421e-17	chr1	45266036	45271667
TCTEX1D4	92.6191917281836	6.33897285695708e-22	1.46487323751421e-17	chr1	45271586	45272957
PTCH2	94.1132836896047	2.97972864588529e-22	6.88585492777632e-18	chr1	45285516	45308616
EIF2B3	94.1132836896047	2.97972864588529e-22	6.88585492777632e-18	chr1	45316194	45452394
HECTD3	94.1132836896047	2.97972864588529e-22	6.88585492777632e-18	chr1	45468220	45477027
UROD	94.1132836896047	2.97972864588529e-22	6.88585492777632e-18	chr1	45477805	45481341
ZSWIM5	94.1132836896047	2.97972864588529e-22	6.88585492777632e-18	chr1	45482076	45672250
HPDL	94.1132836896047	2.97972864588529e-22	6.88585492777632e-18	chr1	45792545	45794346
MUTYH	94.1132836896047	2.97972864588529e-22	6.88585492777632e-18	chr1	45794914	45806142
TOE1	94.1132836896047	2.97972864588529e-22	6.88585492777632e-18	chr1	45805342	45809650
TESK2	92.825869328894	5.71038408411137e-22	1.3196126579973e-17	chr1	45809555	45956840
MMACHC	91.3411754789209	1.20918148441368e-21	2.79429749233157e-17	chr1	45965856	45976739
PRDX1	91.3411754789209	1.20918148441368e-21	2.79429749233157e-17	chr1	45976707	45988562
AKR1A1	91.3411754789209	1.20918148441368e-21	2.79429749233157e-17	chr1	46016455	46035723
NASP	91.3411754789209	1.20918148441368e-21	2.79429749233157e-17	chr1	46049660	46084578
CCDC17	91.3411754789209	1.20918148441368e-21	2.79429749233157e-17	chr1	46085716	46089731
GPBP1L1	90.0758698180389	2.29200102723997e-21	5.29658517384885e-17	chr1	46092976	46152302
RPS15AP10	91.3411754789209	1.20918148441368e-21	2.79429749233157e-17	chr1	46111452	46112357
TMEM69	88.6105060843221	4.80729218035228e-21	1.11091714995761e-16	chr1	46153847	46160108
IPP	88.6105060843221	4.80729218035228e-21	1.11091714995761e-16	chr1	46159998	46216485
MAST2	88.6105060843221	4.80729218035228e-21	1.11091714995761e-16	chr1	46269285	46501796
PIK3R3	88.6105060843221	4.80729218035228e-21	1.11091714995761e-16	chr1	46505812	46642160
TSPAN1	90.0758698180389	2.29200102723997e-21	5.29658517384885e-17	chr1	46640749	46651634
POMGNT1	90.0758698180389	2.29200102723997e-21	5.29658517384885e-17	chr1	46654353	46685977
LURAP1	90.0758698180389	2.29200102723997e-21	5.29658517384885e-17	chr1	46669006	46686928
RAD54L	88.8231557525854	4.31732617908434e-21	9.976909067246e-17	chr1	46713367	46744145
LRRC41	88.8231557525854	4.31732617908434e-21	9.976909067246e-17	chr1	46744072	46769038
UQCRH	88.8231557525854	4.31732617908434e-21	9.976909067246e-17	chr1	46769380	46782447
NSUN4	90.2890615696945	2.05787158337766e-21	4.75553544202743e-17	chr1	46805849	46830824
FAAH	91.5511681756036	1.08743638476107e-21	2.51295674154436e-17	chr1	46859939	46879520
DMBX1	91.5511681756036	1.08743638476107e-21	2.51295674154436e-17	chr1	46972668	46979886
KNCN	90.2890615696945	2.05787158337766e-21	4.75553544202743e-17	chr1	47011316	47016887
MKNK1	90.2890615696945	2.05787158337766e-21	4.75553544202743e-17	chr1	47023079	47082563
MOB3C	91.5511681756036	1.08743638476107e-21	2.51295674154436e-17	chr1	47073387	47082563
ATPAF1	91.5511681756036	1.08743638476107e-21	2.51295674154436e-17	chr1	47100711	47134099
CYP4B1	91.7649168903265	9.76097082513669e-22	2.25566274798084e-17	chr1	47264670	47285021
CYP4Z2P	91.7649168903265	9.76097082513669e-22	2.25566274798084e-17	chr1	47308767	47366147
CYP4A11	91.7649168903265	9.76097082513669e-22	2.25566274798084e-17	chr1	47394846	47407156
CYP4X1	91.7649168903265	9.76097082513669e-22	2.25566274798084e-17	chr1	47427036	47516423
CYP4Z1	93.0363807949063	5.13418487181793e-22	1.18645878202841e-17	chr1	47533160	47583992
CYP4A22	93.0363807949063	5.13418487181793e-22	1.18645878202841e-17	chr1	47603107	47614526
PDZK1IP1	93.0363807949063	5.13418487181793e-22	1.18645878202841e-17	chr1	47649261	47655771
TAL1	93.0363807949063	5.13418487181793e-22	1.18645878202841e-17	chr1	47681963	47697892
STIL	93.0363807949063	5.13418487181793e-22	1.18645878202841e-17	chr1	47694868	47779819
CMPK1	93.0363807949063	5.13418487181793e-22	1.18645878202841e-17	chr1	47799469	47844511
FOXE3	94.3204418892622	2.68364502843196e-22	6.20163529620342e-18	chr1	47881744	47883724
FOXD2	93.0363807949063	5.13418487181793e-22	1.18645878202841e-17	chr1	47901689	47906363
SLC5A9	86.8027266732702	1.19904106612386e-20	2.77086399970563e-16	chr1	48688357	48714316
SPATA6	85.5925334492323	2.21108768312719e-20	5.10960252693862e-16	chr1	48761044	48937876
AGBL4	78.823348017702	6.79195909762441e-19	1.56955382787002e-14	chr1	48998527	50489626
BEND5	87.0317533980269	1.06792762363079e-20	2.46787394544839e-16	chr1	49193540	49242547
ELAVL4	84.6284288283357	3.60050776124973e-20	8.320413385472e-16	chr1	50513686	50667540
DMRTA2	84.6284288283357	3.60050776124973e-20	8.320413385472e-16	chr1	50883223	50889119
FAF1	67.3645028980791	2.25675808121542e-16	5.21514224988071e-12	chr1	50906935	51425936
CDKN2C	67.3645028980791	2.25675808121542e-16	5.21514224988071e-12	chr1	51433608	51440309
C1orf185	80.2078628076862	3.37023423251933e-19	7.78827428792892e-15	chr1	51567906	51613754
RNF11	79.9615444947871	3.81768057704641e-19	8.82227804549655e-15	chr1	51701945	51739119
TTC39A	82.2719665623031	1.1859226135301e-19	2.74054856760671e-15	chr1	51752930	51810785
EPS15	82.5140518968454	1.04921573099195e-19	2.4246326327493e-15	chr1	51819935	51984995
OSBPL9	86.059196353033	1.74629148600585e-20	4.03550499501092e-16	chr1	52042851	52254891
MIR761	85.8241810125515	1.9666650558444e-20	4.54476627755082e-16	chr1	52302016	52302074
RAB3B	87.0317533980269	1.06792762363079e-20	2.46787394544839e-16	chr1	52373628	52456436
TXNDC12	88.251252516031	5.76467331094386e-21	1.33215835542602e-16	chr1	52485804	52521843
KTI12	88.251252516031	5.76467331094386e-21	1.33215835542602e-16	chr1	52497777	52499472
BTF3L4	88.251252516031	5.76467331094386e-21	1.33215835542602e-16	chr1	52521857	52556388
ZFYVE9	85.8241810125515	1.9666650558444e-20	4.54476627755082e-16	chr1	52607766	52812358
CC2D1B	89.4827864533881	3.09318145495992e-21	7.14803302426688e-17	chr1	52816265	52831877
ORC1	89.4827864533881	3.09318145495992e-21	7.14803302426688e-17	chr1	52838501	52870143
PRPF38A	89.4827864533881	3.09318145495992e-21	7.14803302426688e-17	chr1	52870219	52883992
GPX7	93.2507019395133	4.60726084228274e-22	1.06469190804312e-17	chr1	53068043	53074723
ZYG11B	94.746397685846	2.16406941807967e-22	5.00094801824031e-18	chr1	53192131	53293013
ZYG11A	93.4688098673705	4.12652320757614e-22	9.5359824803877e-18	chr1	53308183	53360247
ECHDC2	93.4688098673705	4.12652320757614e-22	9.5359824803877e-18	chr1	53361582	53392851
SCP2	92.2035934020087	7.82026404583916e-22	1.80718481835297e-17	chr1	53392901	53517289
PODN	97.3391461223119	5.84139787952519e-23	1.34988863597948e-18	chr1	53527724	53551174
SLC1A7	96.0364711219143	1.12786503154543e-22	2.60638330139833e-18	chr1	53552851	53608289
CPT2	91.9823990696397	8.74508341718313e-22	2.02090132687685e-17	chr1	53662101	53679869
MAGOH	91.9823990696397	8.74508341718313e-22	2.02090132687685e-17	chr1	53692564	53704282
LOC100507564	91.9823990696397	8.74508341718313e-22	2.02090132687685e-17	chr1	53704282	53708455
LRP8	92.2035934020087	7.82026404583916e-22	1.80718481835297e-17	chr1	53708041	53793821
DMRTB1	93.2507019395133	4.60726084228274e-22	1.06469190804312e-17	chr1	53925072	53933158
GLIS1	91.9823990696397	8.74508341718313e-22	2.02090132687685e-17	chr1	53971906	54199877
YIPF1	91.9823990696397	8.74508341718313e-22	2.02090132687685e-17	chr1	54317392	54355487
DIO1	90.5059335818327	1.84423003264261e-21	4.26183118243381e-17	chr1	54359861	54376759
HSPB11	90.5059335818327	1.84423003264261e-21	4.26183118243381e-17	chr1	54387234	54411288
LRRC42	91.7649168903265	9.76097082513669e-22	2.25566274798084e-17	chr1	54411999	54433841
LDLRAD1	93.0363807949063	5.13418487181793e-22	1.18645878202841e-17	chr1	54472971	54483859
TMEM59	93.0363807949063	5.13418487181793e-22	1.18645878202841e-17	chr1	54497349	54519111
MIR4781	93.0363807949063	5.13418487181793e-22	1.18645878202841e-17	chr1	54519752	54519827
TCEANC2	93.0363807949063	5.13418487181793e-22	1.18645878202841e-17	chr1	54519274	54578192
CDCP2	93.0363807949063	5.13418487181793e-22	1.18645878202841e-17	chr1	54604668	54618679
CYB5RL	93.0363807949063	5.13418487181793e-22	1.18645878202841e-17	chr1	54638027	54665746
MRPL37	91.7649168903265	9.76097082513669e-22	2.25566274798084e-17	chr1	54665840	54684056
SSBP3	90.5059335818327	1.84423003264261e-21	4.26183118243381e-17	chr1	54691104	54872068
ACOT11	95.6172184999196	1.39388793575615e-22	3.22113563073889e-18	chr1	55007930	55100417
FAM151A	96.9268307163733	7.19372167589658e-23	1.66239714208294e-18	chr1	55074850	55089200
TTC4	96.9268307163733	7.19372167589658e-23	1.66239714208294e-18	chr1	55181495	55208328
PARS2	98.2494004218706	3.68872058476517e-23	8.52426439933383e-19	chr1	55222571	55230226
TTC22	98.2494004218706	3.68872058476517e-23	8.52426439933383e-19	chr1	55246752	55266941
DHCR24	96.9268307163733	7.19372167589658e-23	1.66239714208294e-18	chr1	55315300	55352921
TMEM61	96.9268307163733	7.19372167589658e-23	1.66239714208294e-18	chr1	55446465	55457966
BSND	96.9268307163733	7.19372167589658e-23	1.66239714208294e-18	chr1	55464617	55474465
PCSK9	96.9268307163733	7.19372167589658e-23	1.66239714208294e-18	chr1	55505149	55530526
USP24	94.3204418892622	2.68364502843196e-22	6.20163529620342e-18	chr1	55532032	55681039
LOC100507634	94.3204418892622	2.68364502843196e-22	6.20163529620342e-18	chr1	55681081	55683128
MIR4422	94.3204418892622	2.68364502843196e-22	6.20163529620342e-18	chr1	55691314	55691396
PRKAA2	93.0363807949063	5.13418487181793e-22	1.18645878202841e-17	chr1	57110990	57181008
C8A	93.0363807949063	5.13418487181793e-22	1.18645878202841e-17	chr1	57320443	57383894
C8B	93.0363807949063	5.13418487181793e-22	1.18645878202841e-17	chr1	57394883	57431688
DAB1	92.2035934020087	7.82026404583916e-22	1.80718481835297e-17	chr1	57463579	59012446
OMA1	95.6172184999196	1.39388793575615e-22	3.22113563073889e-18	chr1	58939504	59012446
TACSTD2	95.6172184999196	1.39388793575615e-22	3.22113563073889e-18	chr1	59041095	59043166
MYSM1	95.6172184999196	1.39388793575615e-22	3.22113563073889e-18	chr1	59120411	59165747
JUN	95.6172184999196	1.39388793575615e-22	3.22113563073889e-18	chr1	59246463	59249785
HSD52	94.3204418892622	2.68364502843196e-22	6.20163529620342e-18	chr1	59597608	59612479
FGGY	93.2507019395133	4.60726084228274e-22	1.06469190804312e-17	chr1	59762625	60228402
MIR4711	95.8248737199945	1.2550886177844e-22	2.90038428683797e-18	chr1	60198899	60198968
HOOK1	94.5314880661344	2.41224500363732e-22	5.57445697890548e-18	chr1	60280463	60342050
CYP2J2	94.5314880661344	2.41224500363732e-22	5.57445697890548e-18	chr1	60358980	60392423
C1orf87	94.5314880661344	2.41224500363732e-22	5.57445697890548e-18	chr1	60454824	60539442
NFIA	97.9875331805674	4.21024915882273e-23	9.72946478112345e-19	chr1	61542946	61928460
TM2D1	97.1309768935613	6.48897267777268e-23	1.49953669610649e-18	chr1	62146719	62191095
L1TD1	98.4499173311155	3.33349585120141e-23	7.70337556254134e-19	chr1	62660474	62678001
KANK4	98.4499173311155	3.33349585120141e-23	7.70337556254134e-19	chr1	62701837	62785083
USP1	96.9268307163733	7.19372167589658e-23	1.66239714208294e-18	chr1	62901975	62917475
DOCK7	96.9268307163733	7.19372167589658e-23	1.66239714208294e-18	chr1	62920397	63154039
ANGPTL3	96.9268307163733	7.19372167589658e-23	1.66239714208294e-18	chr1	63063158	63071976
ATG4C	98.4499173311155	3.33349585120141e-23	7.70337556254134e-19	chr1	63249777	63330941
LINC00466	98.4499173311155	3.33349585120141e-23	7.70337556254134e-19	chr1	63624754	63782901
FOXD3	98.4499173311155	3.33349585120141e-23	7.70337556254134e-19	chr1	63788730	63790797
ALG6	98.4499173311155	3.33349585120141e-23	7.70337556254134e-19	chr1	63833261	63904233
ITGB3BP	96.9268307163733	7.19372167589658e-23	1.66239714208294e-18	chr1	63906441	63988944
EFCAB7	96.9268307163733	7.19372167589658e-23	1.66239714208294e-18	chr1	63989013	64038364
DLEU2L	96.9268307163733	7.19372167589658e-23	1.66239714208294e-18	chr1	64014651	64016307
PGM1	96.9268307163733	7.19372167589658e-23	1.66239714208294e-18	chr1	64058947	64125916
ROR1	98.4499173311155	3.33349585120141e-23	7.70337556254134e-19	chr1	64239690	64647179
UBE2U	98.4499173311155	3.33349585120141e-23	7.70337556254134e-19	chr1	64669490	64710027
CACHD1	97.1309768935613	6.48897267777268e-23	1.49953669610649e-18	chr1	64936476	65158741
MIR4794	97.1309768935613	6.48897267777268e-23	1.49953669610649e-18	chr1	65045530	65045604
RAVER2	95.4135316919698	1.54494040137805e-22	3.57020277354454e-18	chr1	65210778	65298914
JAK1	96.7267355755115	7.95872788080182e-23	1.83918242597449e-18	chr1	65298906	65432619
MIR101-1	96.7267355755115	7.95872788080182e-23	1.83918242597449e-18	chr1	65524117	65524191
MIR3671	96.7267355755115	7.95872788080182e-23	1.83918242597449e-18	chr1	65523438	65523525
AK4	96.7267355755115	7.95872788080182e-23	1.83918242597449e-18	chr1	65613232	65697828
DNAJC6	95.4135316919698	1.54494040137805e-22	3.57020277354454e-18	chr1	65720148	65881552
LEPROT	95.4135316919698	1.54494040137805e-22	3.57020277354454e-18	chr1	65886131	65901690
LEPR	95.4135316919698	1.54494040137805e-22	3.57020277354454e-18	chr1	65886131	66103176
PDE4B	91.7649168903265	9.76097082513669e-22	2.25566274798084e-17	chr1	66258193	66840262
SGIP1	95.8248737199945	1.2550886177844e-22	2.90038428683797e-18	chr1	66999825	67210768
MIR3117	95.6172184999196	1.39388793575615e-22	3.22113563073889e-18	chr1	67094123	67094200
TCTEX1D1	95.6172184999196	1.39388793575615e-22	3.22113563073889e-18	chr1	67218140	67244730
INSL5	95.6172184999196	1.39388793575615e-22	3.22113563073889e-18	chr1	67263424	67266942
WDR78	95.6172184999196	1.39388793575615e-22	3.22113563073889e-18	chr1	67278572	67390570
MIER1	94.3204418892622	2.68364502843196e-22	6.20163529620342e-18	chr1	67390578	67454302
SLC35D1	95.6172184999196	1.39388793575615e-22	3.22113563073889e-18	chr1	67465015	67520080
C1orf141	95.6172184999196	1.39388793575615e-22	3.22113563073889e-18	chr1	67557859	67600654
IL23R	96.9268307163733	7.19372167589658e-23	1.66239714208294e-18	chr1	67604590	67725650
IL12RB2	98.2494004218706	3.68872058476517e-23	8.52426439933383e-19	chr1	67773047	67862583
SERBP1	98.2494004218706	3.68872058476517e-23	8.52426439933383e-19	chr1	67873493	67896123
GADD45A	95.6172184999196	1.39388793575615e-22	3.22113563073889e-18	chr1	68150860	68154021
GNG12	94.3204418892622	2.68364502843196e-22	6.20163529620342e-18	chr1	68167149	68299155
DIRAS3	95.8248737199945	1.2550886177844e-22	2.90038428683797e-18	chr1	68511645	68516481
WLS	95.8248737199945	1.2550886177844e-22	2.90038428683797e-18	chr1	68564142	68698284
MIR1262	95.8248737199945	1.2550886177844e-22	2.90038428683797e-18	chr1	68649201	68649293
RPE65	95.6172184999196	1.39388793575615e-22	3.22113563073889e-18	chr1	68894507	68915642
DEPDC1	95.6172184999196	1.39388793575615e-22	3.22113563073889e-18	chr1	68939835	68962799
LRRC7	95.8248737199945	1.2550886177844e-22	2.90038428683797e-18	chr1	70032868	70589171
PIN1P1	98.4499173311155	3.33349585120141e-23	7.70337556254134e-19	chr1	70385005	70386000
LRRC40	97.1309768935613	6.48897267777268e-23	1.49953669610649e-18	chr1	70610485	70671361
SRSF11	97.1309768935613	6.48897267777268e-23	1.49953669610649e-18	chr1	70671365	70717701
ANKRD13C	97.1309768935613	6.48897267777268e-23	1.49953669610649e-18	chr1	70724685	70820417
HHLA3	95.6172184999196	1.39388793575615e-22	3.22113563073889e-18	chr1	70820493	70833705
CTH	98.4499173311155	3.33349585120141e-23	7.70337556254134e-19	chr1	70876901	70905534
PTGER3	96.9268307163733	7.19372167589658e-23	1.66239714208294e-18	chr1	71318036	71513491
ZRANB2-AS1	96.9268307163733	7.19372167589658e-23	1.66239714208294e-18	chr1	71512189	71532865
ZRANB2	95.6172184999196	1.39388793575615e-22	3.22113563073889e-18	chr1	71528974	71546972
MIR186	96.9268307163733	7.19372167589658e-23	1.66239714208294e-18	chr1	71533314	71533399
ZRANB2-AS2	94.3204418892622	2.68364502843196e-22	6.20163529620342e-18	chr1	71547007	71703406
NEGR1	95.1877156059053	1.73161497269433e-22	4.00158904039933e-18	chr1	71868625	72748405
NEGR1-IT1	95.6172184999196	1.39388793575615e-22	3.22113563073889e-18	chr1	72259915	72302695
LRRIQ3	93.2507019395133	4.60726084228274e-22	1.06469190804312e-17	chr1	74491702	74663871
FPGT-TNNI3K	91.9823990696397	8.74508341718313e-22	2.02090132687685e-17	chr1	74663896	75010116
FPGT	93.2507019395133	4.60726084228274e-22	1.06469190804312e-17	chr1	74663896	74674148
TNNI3K	91.9823990696397	8.74508341718313e-22	2.02090132687685e-17	chr1	74701071	75010116
CRYZ	94.5314880661344	2.41224500363732e-22	5.57445697890548e-18	chr1	75171172	75199092
TYW3	94.5314880661344	2.41224500363732e-22	5.57445697890548e-18	chr1	75198836	75232360
LHX8	94.5314880661344	2.41224500363732e-22	5.57445697890548e-18	chr1	75594119	75627218
SLC44A5	90.9506356792141	1.47301503047572e-21	3.40399043392634e-17	chr1	75667816	76143610
ACADM	90.7264648787867	1.64971881319367e-21	3.81233520540925e-17	chr1	76190043	76229355
RABGGTB	91.9823990696397	8.74508341718313e-22	2.02090132687685e-17	chr1	76251879	76260775
SNORD45A	91.9823990696397	8.74508341718313e-22	2.02090132687685e-17	chr1	76253574	76253657
SNORD45B	91.9823990696397	8.74508341718313e-22	2.02090132687685e-17	chr1	76255162	76255232
SNORD45C	91.9823990696397	8.74508341718313e-22	2.02090132687685e-17	chr1	76252757	76252834
MSH4	91.9823990696397	8.74508341718313e-22	2.02090132687685e-17	chr1	76262556	76378923
ASB17	91.9823990696397	8.74508341718313e-22	2.02090132687685e-17	chr1	76384558	76398116
ST6GALNAC3	88.0249508661273	6.46340000576119e-21	1.49362710733135e-16	chr1	76540389	77096669
ST6GALNAC5	85.1393993406329	2.78054475386781e-20	6.42556087171312e-16	chr1	77333186	77529737
PIGK	86.5771484141323	1.34391084062751e-20	3.10564356160611e-16	chr1	77554667	77685132
AK5	86.5771484141323	1.34391084062751e-20	3.10564356160611e-16	chr1	77747662	78025654
ZZZ3	89.2593159790685	3.463082557941e-21	8.00283748314586e-17	chr1	78030190	78149104
USP33	89.2593159790685	3.463082557941e-21	8.00283748314586e-17	chr1	78161674	78225564
NEXN	90.7264648787867	1.64971881319367e-21	3.81233520540925e-17	chr1	78354200	78409578
FUBP1	90.7264648787867	1.64971881319367e-21	3.81233520540925e-17	chr1	78412167	78444777
DNAJB4	90.7264648787867	1.64971881319367e-21	3.81233520540925e-17	chr1	78444934	78482995
GIPC2	90.7264648787867	1.64971881319367e-21	3.81233520540925e-17	chr1	78511589	78603112
MGC27382	90.7264648787867	1.64971881319367e-21	3.81233520540925e-17	chr1	78695283	78835147
PTGFR	90.7264648787867	1.64971881319367e-21	3.81233520540925e-17	chr1	78956728	79006386
IFI44L	90.7264648787867	1.64971881319367e-21	3.81233520540925e-17	chr1	79086088	79111830
IFI44	90.7264648787867	1.64971881319367e-21	3.81233520540925e-17	chr1	79115477	79129763
TTLL7	84.8658991625739	3.19302878097377e-20	7.37877020995229e-16	chr1	84335057	84464833
PRKACB	84.8658991625739	3.19302878097377e-20	7.37877020995229e-16	chr1	84543745	84704181
SAMD13	83.6842182700202	5.80467745109103e-20	1.34140291217263e-15	chr1	84764049	84816481
UOX	83.6842182700202	5.80467745109103e-20	1.34140291217263e-15	chr1	84830641	84863576
DNASE2B	84.8658991625739	3.19302878097377e-20	7.37877020995229e-16	chr1	84864215	84880691
RPF1	84.8658991625739	3.19302878097377e-20	7.37877020995229e-16	chr1	84944920	84964033
GNG5	84.8658991625739	3.19302878097377e-20	7.37877020995229e-16	chr1	84964006	84972262
CTBS	84.8658991625739	3.19302878097377e-20	7.37877020995229e-16	chr1	85018804	85040163
SSX2IP	84.8658991625739	3.19302878097377e-20	7.37877020995229e-16	chr1	85109390	85156440
LPAR3	84.8658991625739	3.19302878097377e-20	7.37877020995229e-16	chr1	85279086	85358896
MCOLN2	84.8658991625739	3.19302878097377e-20	7.37877020995229e-16	chr1	85391266	85462796
MCOLN3	86.059196353033	1.74629148600585e-20	4.03550499501092e-16	chr1	85483765	85514223
WDR63	84.8658991625739	3.19302878097377e-20	7.37877020995229e-16	chr1	85527993	85598821
MIR4423	86.059196353033	1.74629148600585e-20	4.03550499501092e-16	chr1	85599477	85599556
SYDE2	86.059196353033	1.74629148600585e-20	4.03550499501092e-16	chr1	85623356	85666728
C1orf52	86.059196353033	1.74629148600585e-20	4.03550499501092e-16	chr1	85715637	85725355
BCL10	86.059196353033	1.74629148600585e-20	4.03550499501092e-16	chr1	85731460	85742587
LOC646626	86.059196353033	1.74629148600585e-20	4.03550499501092e-16	chr1	85742041	85865646
DDAH1	87.26421309126	9.49504891125445e-21	2.19421085290179e-16	chr1	85784168	86044046
ZNHIT6	88.4810541229496	5.13240977140532e-21	1.18604857407406e-16	chr1	86115106	86174116
COL24A1	86.059196353033	1.74629148600585e-20	4.03550499501092e-16	chr1	86194916	86622446
ODF2L	86.059196353033	1.74629148600585e-20	4.03550499501092e-16	chr1	86812507	86862025
CLCA2	86.059196353033	1.74629148600585e-20	4.03550499501092e-16	chr1	86889769	86922240
CLCA1	86.059196353033	1.74629148600585e-20	4.03550499501092e-16	chr1	86934395	86965974
CLCA4	86.059196353033	1.74629148600585e-20	4.03550499501092e-16	chr1	87012759	87046432
CLCA3P	84.8658991625739	3.19302878097377e-20	7.37877020995229e-16	chr1	87099959	87121059
SH3GLB1	83.6842182700202	5.80467745109103e-20	1.34140291217263e-15	chr1	87170253	87213867
HS2ST1	83.6842182700202	5.80467745109103e-20	1.34140291217263e-15	chr1	87380335	87575681
LMO4	84.8658991625739	3.19302878097377e-20	7.37877020995229e-16	chr1	87794151	87814607
PKN2	83.6842182700202	5.80467745109103e-20	1.34140291217263e-15	chr1	89149922	89301938
GTF2B	84.8658991625739	3.19302878097377e-20	7.37877020995229e-16	chr1	89318321	89357301
RBMXL1	83.6842182700202	5.80467745109103e-20	1.34140291217263e-15	chr1	89445139	89458643
GBP3	83.6842182700202	5.80467745109103e-20	1.34140291217263e-15	chr1	89472360	89488549
GBP1	84.8658991625739	3.19302878097377e-20	7.37877020995229e-16	chr1	89517987	89531043
GBP2	84.8658991625739	3.19302878097377e-20	7.37877020995229e-16	chr1	89571843	89616258
GBP7	85.1066619126943	2.82696471846917e-20	6.5328327679104e-16	chr1	89597434	89641723
GBP4	85.1066619126943	2.82696471846917e-20	6.5328327679104e-16	chr1	89646831	89664633
GBP5	83.9272765902458	5.13313952727629e-20	1.18621721335828e-15	chr1	89724634	89738544
GBP6	82.5140518968454	1.04921573099195e-19	2.4246326327493e-15	chr1	89829436	89853719
GBP1P1	82.5140518968454	1.04921573099195e-19	2.4246326327493e-15	chr1	89873238	89890493
LRRC8B	83.9272765902458	5.13313952727629e-20	1.18621721335828e-15	chr1	89990397	90063420
LRRC8C	83.9272765902458	5.13313952727629e-20	1.18621721335828e-15	chr1	90098644	90185094
LRRC8D	83.9272765902458	5.13313952727629e-20	1.18621721335828e-15	chr1	90286573	90401989
GEMIN8P4	83.9272765902458	5.13313952727629e-20	1.18621721335828e-15	chr1	90458824	90460525
ZNF326	83.9272765902458	5.13313952727629e-20	1.18621721335828e-15	chr1	90460678	90494094
BARHL2	83.9272765902458	5.13313952727629e-20	1.18621721335828e-15	chr1	91177579	91182794
ZNF644	85.3507060889381	2.49872746238115e-20	5.7743092928166e-16	chr1	91380857	91487812
HFM1	84.1735569829885	4.53191752740062e-20	1.04728082140701e-15	chr1	91726323	91870426
CDC7	84.1735569829885	4.53191752740062e-20	1.04728082140701e-15	chr1	91966404	91991321
TGFBR3	81.8531366913386	1.46584104794775e-19	3.38741207770246e-15	chr1	92145900	92371559
BRDT	86.7843221594311	1.21025138490382e-20	2.79676992537424e-16	chr1	92414928	92479985
EPHX4	86.7843221594311	1.21025138490382e-20	2.79676992537424e-16	chr1	92495533	92529093
BTBD8	85.5980216136944	2.20495946710537e-20	5.0954408325338e-16	chr1	92545862	92613401
KIAA1107	85.5980216136944	2.20495946710537e-20	5.0954408325338e-16	chr1	92632609	92650280
C1orf146	85.5980216136944	2.20495946710537e-20	5.0954408325338e-16	chr1	92683573	92711367
GLMN	87.0326864916388	1.06742390406481e-20	2.46670989990337e-16	chr1	92711955	92764566
RPAP2	84.6757490713321	3.51535847549987e-20	8.12364190103265e-16	chr1	92764522	92853732
GFI1	84.6757490713321	3.51535847549987e-20	8.12364190103265e-16	chr1	92940318	92952433
EVI5	88.9864632780887	3.97523415788794e-21	9.18636861546324e-17	chr1	92974253	93257961
RPL5	88.9864632780887	3.97523415788794e-21	9.18636861546324e-17	chr1	93297594	93307481
SNORD21	88.9864632780887	3.97523415788794e-21	9.18636861546324e-17	chr1	93302846	93302940
SNORA66	88.9864632780887	3.97523415788794e-21	9.18636861546324e-17	chr1	93306276	93306408
MTF2	89.9325499875599	2.46419347668715e-21	5.69450470527633e-17	chr1	93544792	93604638
TMED5	91.1461181499542	1.3344496749699e-21	3.08377975388794e-17	chr1	93615299	93646246
CCDC18	91.1461181499542	1.3344496749699e-21	3.08377975388794e-17	chr1	93646281	93744287
DR1	89.6820446512778	2.79681831837461e-21	6.46316745193189e-17	chr1	93811478	93828148
FNBP1L	88.4775346915082	5.14154937049019e-21	1.18816064402658e-16	chr1	93913688	94020218
BCAR3	89.6820446512778	2.79681831837461e-21	6.46316745193189e-17	chr1	94027343	94312706
LOC100129046	89.6820446512778	2.79681831837461e-21	6.46316745193189e-17	chr1	94057525	94065587
MIR760	88.4775346915082	5.14154937049019e-21	1.18816064402658e-16	chr1	94312388	94312467
DNTTIP2	88.4775346915082	5.14154937049019e-21	1.18816064402658e-16	chr1	94335014	94344762
GCLM	88.4775346915082	5.14154937049019e-21	1.18816064402658e-16	chr1	94352590	94375012
ABCA4	89.9325499875599	2.46419347668715e-21	5.69450470527633e-17	chr1	94458394	94586705
ARHGAP29	92.1254695599501	8.13515939331422e-22	1.87995398420098e-17	chr1	94615403	94740624
ABCD3	93.3645842462616	4.34964628432724e-22	1.00515975984518e-17	chr1	94883933	94984219
F3	95.8781281139944	1.22177742449078e-22	2.82340545025574e-18	chr1	94994732	95007413
SLC44A3	96.9218046365271	7.21200583641845e-23	1.66662242873794e-18	chr1	95285898	95360803
CNN3	96.9218046365271	7.21200583641845e-23	1.66662242873794e-18	chr1	95362507	95392735
LOC729970	96.9218046365271	7.21200583641845e-23	1.66662242873794e-18	chr1	95393584	95428826
ALG14	96.9218046365271	7.21200583641845e-23	1.66662242873794e-18	chr1	95448279	95538507
TMEM56	95.4140812209397	1.54451160586926e-22	3.56921187000327e-18	chr1	95558073	95663161
TMEM56-RWDD3	95.4140812209397	1.54451160586926e-22	3.56921187000327e-18	chr1	95583479	95710509
RWDD3	95.4140812209397	1.54451160586926e-22	3.56921187000327e-18	chr1	95699711	95712781
PTBP2	95.1877156059053	1.73161497269433e-22	4.00158904039933e-18	chr1	97187175	97280605
DPYD	95.1877156059053	1.73161497269433e-22	4.00158904039933e-18	chr1	97543300	98386615
MIR137HG	96.4713942947341	9.0542605232737e-23	2.09234906432332e-18	chr1	98453556	98515249
MIR2682	96.4713942947341	9.0542605232737e-23	2.09234906432332e-18	chr1	98510799	98510907
MIR137	96.4713942947341	9.0542605232737e-23	2.09234906432332e-18	chr1	98511626	98511727
SNX7	96.4713942947341	9.0542605232737e-23	2.09234906432332e-18	chr1	99127236	99226056
LOC100129620	97.7674488047577	4.70519125315565e-23	1.08732264669174e-18	chr1	99469832	99614408
PALMD	97.7674488047577	4.70519125315565e-23	1.08732264669174e-18	chr1	100111431	100160097
FRRS1	96.4713942947341	9.0542605232737e-23	2.09234906432332e-18	chr1	100174259	100231349
AGL	96.4713942947341	9.0542605232737e-23	2.09234906432332e-18	chr1	100315640	100389579
SLC35A3	94.9651475191319	1.93766875519557e-22	4.47775872638144e-18	chr1	100435345	100492534
SASS6	94.9651475191319	1.93766875519557e-22	4.47775872638144e-18	chr1	100549102	100598511
LRRC39	94.9651475191319	1.93766875519557e-22	4.47775872638144e-18	chr1	100614004	100643829
DBT	94.9651475191319	1.93766875519557e-22	4.47775872638144e-18	chr1	100652478	100715409
MIR553	94.9651475191319	1.93766875519557e-22	4.47775872638144e-18	chr1	100746797	100746864
CDC14A	94.9651475191319	1.93766875519557e-22	4.47775872638144e-18	chr1	100810584	100985833
GPR88	93.6906829387819	3.68893309346105e-22	8.52475548567914e-18	chr1	101003728	101007583
VCAM1	93.6906829387819	3.68893309346105e-22	8.52475548567914e-18	chr1	101185196	101204601
EXTL2	93.6906829387819	3.68893309346105e-22	8.52475548567914e-18	chr1	101337928	101360735
SLC30A7	93.6906829387819	3.68893309346105e-22	8.52475548567914e-18	chr1	101361632	101447311
DPH5	93.6906829387819	3.68893309346105e-22	8.52475548567914e-18	chr1	101455180	101491644
S1PR1	94.746397685846	2.16406941807967e-22	5.00094801824031e-18	chr1	101702305	101707076
OLFM3	94.9651475191319	1.93766875519557e-22	4.47775872638144e-18	chr1	102268127	102462790
DNAJA1P5	94.9651475191319	1.93766875519557e-22	4.47775872638144e-18	chr1	102337567	102360299
COL11A1	93.9163007355913	3.29152224532088e-22	7.60637875671202e-18	chr1	103342023	103574052
AMY2A	95.1877156059053	1.73161497269433e-22	4.00158904039933e-18	chr1	104159999	104168400
AMY2B	95.1877156059053	1.73161497269433e-22	4.00158904039933e-18	chr1	104078748	104153092
RNPC3	95.1877156059053	1.73161497269433e-22	4.00158904039933e-18	chr1	104068578	104097859
LOC100129138	95.1877156059053	1.73161497269433e-22	4.00158904039933e-18	chr1	104615645	104619693
PRMT6	96.2519858318788	1.01153657515703e-22	2.33755987153038e-18	chr1	107599267	107601916
NTNG1	94.9651475191319	1.93766875519557e-22	4.47775872638144e-18	chr1	107682629	108024475
VAV3	95.1877156059053	1.73161497269433e-22	4.00158904039933e-18	chr1	108113782	108507545
SLC25A24	93.6906829387819	3.68893309346105e-22	8.52475548567914e-18	chr1	108677344	108742980
NBPF4	94.9651475191319	1.93766875519557e-22	4.47775872638144e-18	chr1	108765963	108786703
NBPF6	96.2519858318788	1.01153657515703e-22	2.33755987153038e-18	chr1	108992904	109013260
FAM102B	96.2519858318788	1.01153657515703e-22	2.33755987153038e-18	chr1	109102971	109181949
HENMT1	96.2519858318788	1.01153657515703e-22	2.33755987153038e-18	chr1	109190910	109204148
PRPF38B	96.2519858318788	1.01153657515703e-22	2.33755987153038e-18	chr1	109234932	109244422
FNDC7	96.2519858318788	1.01153657515703e-22	2.33755987153038e-18	chr1	109255556	109285367
STXBP3	97.7674488047577	4.70519125315565e-23	1.08732264669174e-18	chr1	109289285	109352148
AKNAD1	97.7674488047577	4.70519125315565e-23	1.08732264669174e-18	chr1	109358520	109506121
GPSM2	97.7674488047577	4.70519125315565e-23	1.08732264669174e-18	chr1	109419603	109476957
CLCC1	99.2927697470709	2.17801762099635e-23	5.03318092036047e-19	chr1	109472130	109506121
WDR47	97.9875331805674	4.21024915882273e-23	9.72946478112345e-19	chr1	109512838	109584850
TAF13	97.9875331805674	4.21024915882273e-23	9.72946478112345e-19	chr1	109606998	109618624
TMEM167B	97.9875331805674	4.21024915882273e-23	9.72946478112345e-19	chr1	109633403	109639554
SCARNA2	97.9875331805674	4.21024915882273e-23	9.72946478112345e-19	chr1	109642815	109643234
C1orf194	97.9875331805674	4.21024915882273e-23	9.72946478112345e-19	chr1	109648573	109656479
KIAA1324	99.5135478706939	1.94826031910346e-23	4.50223477141619e-19	chr1	109656585	109749403
SARS	99.5135478706939	1.94826031910346e-23	4.50223477141619e-19	chr1	109756515	109780804
CELSR2	99.5135478706939	1.94826031910346e-23	4.50223477141619e-19	chr1	109792641	109818378
PSRC1	97.9875331805674	4.21024915882273e-23	9.72946478112345e-19	chr1	109822176	109825808
MYBPHL	97.9875331805674	4.21024915882273e-23	9.72946478112345e-19	chr1	109834987	109849663
SORT1	96.694674237835	8.08865399102242e-23	1.86920705078537e-18	chr1	109852188	109940563
PSMA5	96.694674237835	8.08865399102242e-23	1.86920705078537e-18	chr1	109941653	109969108
SYPL2	96.694674237835	8.08865399102242e-23	1.86920705078537e-18	chr1	110009100	110024764
ATXN7L2	96.694674237835	8.08865399102242e-23	1.86920705078537e-18	chr1	110026561	110035420
CYB561D1	96.694674237835	8.08865399102242e-23	1.86920705078537e-18	chr1	110036658	110043063
AMIGO1	96.694674237835	8.08865399102242e-23	1.86920705078537e-18	chr1	110049446	110052336
GNAI3	96.694674237835	8.08865399102242e-23	1.86920705078537e-18	chr1	110091186	110138454
GPR61	96.694674237835	8.08865399102242e-23	1.86920705078537e-18	chr1	110082494	110088455
GNAT2	96.694674237835	8.08865399102242e-23	1.86920705078537e-18	chr1	110145889	110155705
MIR197	96.694674237835	8.08865399102242e-23	1.86920705078537e-18	chr1	110141515	110141589
AMPD2	95.4140812209397	1.54451160586926e-22	3.56921187000327e-18	chr1	110162126	110174677
GSTM4	95.4140812209397	1.54451160586926e-22	3.56921187000327e-18	chr1	110198698	110208123
GSTM2	95.4140812209397	1.54451160586926e-22	3.56921187000327e-18	chr1	110198698	110226619
GSTM1	95.4140812209397	1.54451160586926e-22	3.56921187000327e-18	chr1	110230418	110236367
GSTM5	95.4140812209397	1.54451160586926e-22	3.56921187000327e-18	chr1	110254864	110260890
GSTM3	95.4140812209397	1.54451160586926e-22	3.56921187000327e-18	chr1	110276554	110283660
EPS8L3	95.4140812209397	1.54451160586926e-22	3.56921187000327e-18	chr1	110292702	110306644
CSF1	95.4140812209397	1.54451160586926e-22	3.56921187000327e-18	chr1	110453233	110473616
AHCYL1	94.1456440286106	2.93141032804494e-22	6.77419612707905e-18	chr1	110527387	110566364
ALX3	95.4140812209397	1.54451160586926e-22	3.56921187000327e-18	chr1	110602997	110613322
UBL4B	95.4140812209397	1.54451160586926e-22	3.56921187000327e-18	chr1	110655062	110656569
SLC6A17	96.694674237835	8.08865399102242e-23	1.86920705078537e-18	chr1	110693132	110744823
KCNC4	96.694674237835	8.08865399102242e-23	1.86920705078537e-18	chr1	110753336	110776674
RBM15	96.694674237835	8.08865399102242e-23	1.86920705078537e-18	chr1	110881945	110889303
SLC16A4	96.694674237835	8.08865399102242e-23	1.86920705078537e-18	chr1	110905473	110933704
PROK1	96.694674237835	8.08865399102242e-23	1.86920705078537e-18	chr1	110993788	110999976
CYMP	95.4140812209397	1.54451160586926e-22	3.56921187000327e-18	chr1	111016378	111033891
KCNA10	96.694674237835	8.08865399102242e-23	1.86920705078537e-18	chr1	111059839	111061797
KCNA2	96.694674237835	8.08865399102242e-23	1.86920705078537e-18	chr1	111136202	111174096
KCNA3	97.9875331805674	4.21024915882273e-23	9.72946478112345e-19	chr1	111214310	111217655
CD53	97.9875331805674	4.21024915882273e-23	9.72946478112345e-19	chr1	111413821	111442558
LRIF1	97.9875331805674	4.21024915882273e-23	9.72946478112345e-19	chr1	111489812	111506566
DRAM2	97.9875331805674	4.21024915882273e-23	9.72946478112345e-19	chr1	111659954	111682838
CEPT1	97.9875331805674	4.21024915882273e-23	9.72946478112345e-19	chr1	111682249	111727724
DENND2D	97.9875331805674	4.21024915882273e-23	9.72946478112345e-19	chr1	111728591	111747160
CHI3L2	97.9875331805674	4.21024915882273e-23	9.72946478112345e-19	chr1	111770281	111786062
CHIA	96.694674237835	8.08865399102242e-23	1.86920705078537e-18	chr1	111833474	111863188
PGCP1	98.211542377802	3.75991991365909e-23	8.68879892847479e-19	chr1	111927141	111932473
OVGP1	98.211542377802	3.75991991365909e-23	8.68879892847479e-19	chr1	111956937	111970399
WDR77	98.211542377802	3.75991991365909e-23	8.68879892847479e-19	chr1	111982512	111991830
C1orf162	99.5135478706939	1.94826031910346e-23	4.50223477141619e-19	chr1	112016604	112021134
ADORA3	99.5135478706939	1.94826031910346e-23	4.50223477141619e-19	chr1	112025970	112106597
RAP1A	101.049422758149	8.97167277995403e-24	2.07326386271958e-19	chr1	112085055	112256101
DDX20	101.049422758149	8.97167277995403e-24	2.07326386271958e-19	chr1	112298190	112310199
KCND3	99.738304269139	1.7392469192533e-23	4.01922570570245e-19	chr1	112318454	112531777
CTTNBP2NL	105.057512940898	1.18641764106843e-24	2.74169252674504e-20	chr1	112938800	113003786
MIR4256	105.057512940898	1.18641764106843e-24	2.74169252674504e-20	chr1	113004392	113004455
WNT2B	105.057512940898	1.18641764106843e-24	2.74169252674504e-20	chr1	113010040	113063910
ST7L	105.057512940898	1.18641764106843e-24	2.74169252674504e-20	chr1	113066141	113162405
CAPZA1	105.057512940898	1.18641764106843e-24	2.74169252674504e-20	chr1	113162075	113214241
MOV10	105.057512940898	1.18641764106843e-24	2.74169252674504e-20	chr1	113217048	113243368
RHOC	105.057512940898	1.18641764106843e-24	2.74169252674504e-20	chr1	113243749	113250025
PPM1J	105.057512940898	1.18641764106843e-24	2.74169252674504e-20	chr1	113252616	113257950
SLC16A1	103.494292881517	2.6114531260433e-24	6.03480702897346e-20	chr1	113454470	113498975
AKR7A2P1	103.494292881517	2.6114531260433e-24	6.03480702897346e-20	chr1	113465972	113467295
LRIG2	103.494292881517	2.6114531260433e-24	6.03480702897346e-20	chr1	113615831	113667342
LOC643441	101.940830688669	5.72051779738093e-24	1.32195445779676e-19	chr1	113739404	113748875
MAGI3	101.940830688669	5.72051779738093e-24	1.32195445779676e-19	chr1	113933475	114228545
PHTF1	101.940830688669	5.72051779738093e-24	1.32195445779676e-19	chr1	114239824	114302098
RSBN1	100.397141495164	1.2470794317007e-23	2.88187585871715e-19	chr1	114304454	114355070
PTPN22	100.397141495164	1.2470794317007e-23	2.88187585871715e-19	chr1	114356433	114414375
BCL2L15	100.397141495164	1.2470794317007e-23	2.88187585871715e-19	chr1	114419436	114430169
AP4B1	100.397141495164	1.2470794317007e-23	2.88187585871715e-19	chr1	114437371	114447741
DCLRE1B	100.397141495164	1.2470794317007e-23	2.88187585871715e-19	chr1	114447915	114456708
HIPK1	100.397141495164	1.2470794317007e-23	2.88187585871715e-19	chr1	114471996	114520491
OLFML3	100.397141495164	1.2470794317007e-23	2.88187585871715e-19	chr1	114522030	114524876
SYT6	100.397141495164	1.2470794317007e-23	2.88187585871715e-19	chr1	114631914	114696472
TRIM33	100.187891058859	1.38604302942172e-23	3.20300683669065e-19	chr1	114935399	115053781
BCAS2	101.5253806698	7.05536203321451e-24	1.63042361225554e-19	chr1	115110181	115124265
DENND2C	100.187891058859	1.38604302942172e-23	3.20300683669065e-19	chr1	115064017	115213044
AMPD1	100.187891058859	1.38604302942172e-23	3.20300683669065e-19	chr1	115215720	115238239
NRAS	100.187891058859	1.38604302942172e-23	3.20300683669065e-19	chr1	115247085	115259515
CSDE1	100.187891058859	1.38604302942172e-23	3.20300683669065e-19	chr1	115259534	115300671
SIKE1	100.187891058859	1.38604302942172e-23	3.20300683669065e-19	chr1	115312105	115323308
SYCP1	100.187891058859	1.38604302942172e-23	3.20300683669065e-19	chr1	115397455	115537990
TSHB	101.5253806698	7.05536203321451e-24	1.63042361225554e-19	chr1	115572445	115576930
TSPAN2	101.5253806698	7.05536203321451e-24	1.63042361225554e-19	chr1	115590633	115632121
NGF	98.6545403449589	3.0062455617425e-23	6.94713286863074e-19	chr1	115828537	115880857
VANGL1	99.9827731885008	1.53728377011728e-23	3.55250906436402e-19	chr1	116184574	116240845
CASQ2	99.9827731885008	1.53728377011728e-23	3.55250906436402e-19	chr1	116242626	116311426
NHLH2	99.9827731885008	1.53728377011728e-23	3.55250906436402e-19	chr1	116378999	116383747
SLC22A15	99.9827731885008	1.53728377011728e-23	3.55250906436402e-19	chr1	116519119	116612675
MAB21L3	99.9827731885008	1.53728377011728e-23	3.55250906436402e-19	chr1	116654376	116677861
ATP1A1	98.4499173311155	3.33349585120141e-23	7.70337556254134e-19	chr1	116915004	116947396
CD58	98.4499173311155	3.33349585120141e-23	7.70337556254134e-19	chr1	117057156	117113715
IGSF3	98.4499173311155	3.33349585120141e-23	7.70337556254134e-19	chr1	117117020	117210377
MIR320B1	98.4499173311155	3.33349585120141e-23	7.70337556254134e-19	chr1	117214371	117214449
CD2	94.5314880661344	2.41224500363732e-22	5.57445697890548e-18	chr1	117297086	117311851
PTGFRN	95.8248737199945	1.2550886177844e-22	2.90038428683797e-18	chr1	117452689	117532972
CD101	95.8248737199945	1.2550886177844e-22	2.90038428683797e-18	chr1	117544372	117579173
TTF2	95.8248737199945	1.2550886177844e-22	2.90038428683797e-18	chr1	117602949	117645491
MIR942	95.8248737199945	1.2550886177844e-22	2.90038428683797e-18	chr1	117637265	117637350
TRIM45	95.8248737199945	1.2550886177844e-22	2.90038428683797e-18	chr1	117653677	117664411
VTCN1	95.8248737199945	1.2550886177844e-22	2.90038428683797e-18	chr1	117686209	117753582
MAN1A2	97.1309768935613	6.48897267777268e-23	1.49953669610649e-18	chr1	117910085	118068320
GDAP2	97.1309768935613	6.48897267777268e-23	1.49953669610649e-18	chr1	118406107	118472302
WDR3	97.1309768935613	6.48897267777268e-23	1.49953669610649e-18	chr1	118472372	118503049
SPAG17	94.5314880661344	2.41224500363732e-22	5.57445697890548e-18	chr1	118496288	118727848
TBX15	94.5314880661344	2.41224500363732e-22	5.57445697890548e-18	chr1	119425666	119532179
WARS2	94.5314880661344	2.41224500363732e-22	5.57445697890548e-18	chr1	119573839	119683295
HAO2	95.8248737199945	1.2550886177844e-22	2.90038428683797e-18	chr1	119911402	119936751
HSD3B2	95.8248737199945	1.2550886177844e-22	2.90038428683797e-18	chr1	119957270	119989122
HSD3B1	95.8248737199945	1.2550886177844e-22	2.90038428683797e-18	chr1	120049826	120057681
HSD3BP4	95.8248737199945	1.2550886177844e-22	2.90038428683797e-18	chr1	120106503	120115199
ZNF697	97.3391461223119	5.84139787952519e-23	1.34988863597948e-18	chr1	120162000	120190390
PHGDH	97.3391461223119	5.84139787952519e-23	1.34988863597948e-18	chr1	120254419	120286849
HMGCS2	97.3391461223119	5.84139787952519e-23	1.34988863597948e-18	chr1	120290619	120311555
REG4	98.6545403449589	3.0062455617425e-23	6.94713286863074e-19	chr1	120336641	120354203
NBPF7	98.4499173311155	3.33349585120141e-23	7.70337556254134e-19	chr1	120377388	120387503
ADAM30	98.6545403449589	3.0062455617425e-23	6.94713286863074e-19	chr1	120436156	120439147
NOTCH2	108.650856681989	1.93544405432164e-25	4.47261766513188e-21	chr1	120454176	120612317
ACP6	34.7349069890981	3.77796324422837e-09	8.73049526108734e-05	chr1	147119168	147142634
ANKRD34A	34.7349069890981	3.77796324422837e-09	8.73049526108734e-05	chr1	145470508	145475647
ANKRD35	34.7349069890981	3.77796324422837e-09	8.73049526108734e-05	chr1	145549209	145568526
BCL9	34.7349069890981	3.77796324422837e-09	8.73049526108734e-05	chr1	147013182	147098015
BOLA1	34.7349069890981	3.77796324422837e-09	8.73049526108734e-05	chr1	149871155	149872348
CD160	34.7349069890981	3.77796324422837e-09	8.73049526108734e-05	chr1	145695798	145715565
CHD1L	34.7349069890981	3.77796324422837e-09	8.73049526108734e-05	chr1	146714291	146767447
EMBP1	34.7349069890981	3.77796324422837e-09	8.73049526108734e-05	chr1	121260910	121313686
FAM72B	34.7349069890981	3.77796324422837e-09	8.73049526108734e-05	chr1	120839005	120855681
FAM72D	34.7349069890981	3.77796324422837e-09	8.73049526108734e-05	chr1	143896452	143913143
FCGR1A	34.7349069890981	3.77796324422837e-09	8.73049526108734e-05	chr1	149754250	149764074
FCGR1B	34.7349069890981	3.77796324422837e-09	8.73049526108734e-05	chr1	120926128	120935944
FMO5	34.7349069890981	3.77796324422837e-09	8.73049526108734e-05	chr1	146655884	146697230
GJA5	34.7349069890981	3.77796324422837e-09	8.73049526108734e-05	chr1	147228332	147245484
GJA8	34.7349069890981	3.77796324422837e-09	8.73049526108734e-05	chr1	147374946	147381395
GPR89A	34.7349069890981	3.77796324422837e-09	8.73049526108734e-05	chr1	145764595	145827103
GPR89B	34.7349069890981	3.77796324422837e-09	8.73049526108734e-05	chr1	147400506	147465755
HIST2H2AB	34.7349069890981	3.77796324422837e-09	8.73049526108734e-05	chr1	149859019	149859466
HIST2H2AC	34.7349069890981	3.77796324422837e-09	8.73049526108734e-05	chr1	149858525	149858961
HIST2H2BA	34.7349069890981	3.77796324422837e-09	8.73049526108734e-05	chr1	120906034	120914842
HIST2H2BC	34.7349069890981	3.77796324422837e-09	8.73049526108734e-05	chr1	149821759	149822340
HIST2H2BE	34.7349069890981	3.77796324422837e-09	8.73049526108734e-05	chr1	149856010	149858232
HIST2H2BF	34.7349069890981	3.77796324422837e-09	8.73049526108734e-05	chr1	149754245	149783928
HIST2H3D	34.7349069890981	3.77796324422837e-09	8.73049526108734e-05	chr1	149784780	149785236
ITGA10	34.7349069890981	3.77796324422837e-09	8.73049526108734e-05	chr1	145524990	145543868
LIX1L	34.7349069890981	3.77796324422837e-09	8.73049526108734e-05	chr1	145477085	145499091
LOC653513	34.7349069890981	3.77796324422837e-09	8.73049526108734e-05	chr1	144676437	145039992
LOC728989	34.7349069890981	3.77796324422837e-09	8.73049526108734e-05	chr1	146490895	146514599
NBPF10	34.7349069890981	3.77796324422837e-09	8.73049526108734e-05	chr1	145209111	146467744
NBPF14	34.7349069890981	3.77796324422837e-09	8.73049526108734e-05	chr1	148003642	148346929
NBPF15	34.7349069890981	3.77796324422837e-09	8.73049526108734e-05	chr1	148558188	148596267
NUDT17	34.7349069890981	3.77796324422837e-09	8.73049526108734e-05	chr1	145586493	145589435
PDE4DIP	34.7349069890981	3.77796324422837e-09	8.73049526108734e-05	chr1	144676437	145076186
PDZK1	34.7349069890981	3.77796324422837e-09	8.73049526108734e-05	chr1	145727666	145764206
PEX11B	34.7349069890981	3.77796324422837e-09	8.73049526108734e-05	chr1	145516165	145523732
PFN1P2	34.7349069890981	3.77796324422837e-09	8.73049526108734e-05	chr1	144610815	144612727
PIAS3	34.7349069890981	3.77796324422837e-09	8.73049526108734e-05	chr1	145575290	145586546
POLR3C	34.7349069890981	3.77796324422837e-09	8.73049526108734e-05	chr1	145592605	145610884
POLR3GL	34.7349069890981	3.77796324422837e-09	8.73049526108734e-05	chr1	145456236	145470387
PPIAL4D	34.7349069890981	3.77796324422837e-09	8.73049526108734e-05	chr1	148201752	148202536
PPIAL4E	34.7349069890981	3.77796324422837e-09	8.73049526108734e-05	chr1	148644011	148644795
PPIAL4F	34.7349069890981	3.77796324422837e-09	8.73049526108734e-05	chr1	148806015	148806799
PPIAL4G	34.7349069890981	3.77796324422837e-09	8.73049526108734e-05	chr1	143767144	143767881
PRKAB2	34.7349069890981	3.77796324422837e-09	8.73049526108734e-05	chr1	146626685	146644129
RBM8A	34.7349069890981	3.77796324422837e-09	8.73049526108734e-05	chr1	145507557	145513535
RNF115	34.7349069890981	3.77796324422837e-09	8.73049526108734e-05	chr1	145611036	145688776
SEC22B	34.7349069890981	3.77796324422837e-09	8.73049526108734e-05	chr1	145096407	145116997
SV2A	35.2481103028579	2.90263606265517e-09	6.70770167718983e-05	chr1	149874872	149889434
TXNIP	34.7349069890981	3.77796324422837e-09	8.73049526108734e-05	chr1	145438462	145442628
FAM20C	37.7265429423685	8.1389541431537e-10	1.88083091294139e-05	chr7	192969	300740
LOC442497	37.7265429423685	8.1389541431537e-10	1.88083091294139e-05	chr7	419391	422845
PDGFA	37.7265429423685	8.1389541431537e-10	1.88083091294139e-05	chr7	536897	559481
PRKAR1B	37.7265429423685	8.1389541431537e-10	1.88083091294139e-05	chr7	588834	767313
SUN1	36.1494119707802	1.82753618387286e-09	4.22325336731179e-05	chr7	855194	914557
GET4	36.1494119707802	1.82753618387286e-09	4.22325336731179e-05	chr7	891587	936071
ADAP1	36.1494119707802	1.82753618387286e-09	4.22325336731179e-05	chr7	937537	1015235
C7orf50	36.1494119707802	1.82753618387286e-09	4.22325336731179e-05	chr7	1036623	1177893
COX19	36.1494119707802	1.82753618387286e-09	4.22325336731179e-05	chr7	1004486	1015235
CYP2W1	36.1494119707802	1.82753618387286e-09	4.22325336731179e-05	chr7	1022835	1029276
GPR146	36.1494119707802	1.82753618387286e-09	4.22325336731179e-05	chr7	1097141	1098897
MIR339	36.1494119707802	1.82753618387286e-09	4.22325336731179e-05	chr7	1062569	1062662
ZFAND2A	36.1494119707802	1.82753618387286e-09	4.22325336731179e-05	chr7	1192543	1199855
UNCX	35.5321441056058	2.50876239139345e-09	5.79749901027112e-05	chr7	1272654	1276613
MICALL2	35.2377217978551	2.91816085268296e-09	6.74357791446505e-05	chr7	1473995	1499109
INTS1	35.2377217978551	2.91816085268296e-09	6.74357791446505e-05	chr7	1509913	1544018
MAFK	35.8512691380429	2.1296926024381e-09	4.9215066349742e-05	chr7	1570368	1582679
TMEM184A	35.8512691380429	2.1296926024381e-09	4.9215066349742e-05	chr7	1581871	1596066
PSMG3	35.8512691380429	2.1296926024381e-09	4.9215066349742e-05	chr7	1606970	1609668
TFAMP1	37.0956598408643	1.12473785567529e-09	2.59915671068003e-05	chr7	1654106	1656328
ELFN1	38.0541493841715	6.88082234372524e-10	1.59008923541147e-05	chr7	1748798	1787590
MAD1L1	39.3373469212611	3.56555896199064e-10	8.23965020526417e-06	chr7	1855428	2272583
MIR4655	38.0541493841715	6.88082234372524e-10	1.59008923541147e-05	chr7	1883816	1883889
NUDT1	37.1201567276577	1.11069644668681e-09	2.56670841864855e-05	chr7	2281857	2290780
SNX8	37.1201567276577	1.11069644668681e-09	2.56670841864855e-05	chr7	2291405	2354099
EIF3B	37.1201567276577	1.11069644668681e-09	2.56670841864855e-05	chr7	2394474	2420377
CHST12	37.1201567276577	1.11069644668681e-09	2.56670841864855e-05	chr7	2443195	2474216
LFNG	37.1201567276577	1.11069644668681e-09	2.56670841864855e-05	chr7	2552163	2568810
MIR4648	38.4128329924491	5.72546592916934e-10	1.32309792157174e-05	chr7	2566708	2566786
BRAT1	38.4128329924491	5.72546592916934e-10	1.32309792157174e-05	chr7	2577444	2595392
IQCE	38.4128329924491	5.72546592916934e-10	1.32309792157174e-05	chr7	2598632	2654368
TTYH3	38.4128329924491	5.72546592916934e-10	1.32309792157174e-05	chr7	2671603	2704436
AMZ1	38.4128329924491	5.72546592916934e-10	1.32309792157174e-05	chr7	2719163	2755069
GNA12	38.4128329924491	5.72546592916934e-10	1.32309792157174e-05	chr7	2767741	2883959
CARD11	38.4128329924491	5.72546592916934e-10	1.32309792157174e-05	chr7	2945710	3083509
SDK1	40.3469540590693	2.12636686931131e-10	4.91382119829151e-06	chr7	3341080	4308631
FOXK1	39.3893762740879	3.47180709466483e-10	8.02299901506096e-06	chr7	4683388	4811074
MIR4656	39.3893762740879	3.47180709466483e-10	8.02299901506096e-06	chr7	4828196	4828270
RADIL	39.3893762740879	3.47180709466483e-10	8.02299901506096e-06	chr7	4834285	4923335
PAPOLB	39.3893762740879	3.47180709466483e-10	8.02299901506096e-06	chr7	4897369	4901625
MMD2	39.3893762740879	3.47180709466483e-10	8.02299901506096e-06	chr7	4931876	4998844
RNF216P1	39.3893762740879	3.47180709466483e-10	8.02299901506096e-06	chr7	5013616	5037800
RBAK	39.3893762740879	3.47180709466483e-10	8.02299901506096e-06	chr7	5085452	5109119
ZNF890P	39.3893762740879	3.47180709466483e-10	8.02299901506096e-06	chr7	5160941	5184177
WIPI2	39.3893762740879	3.47180709466483e-10	8.02299901506096e-06	chr7	5229835	5273486
SLC29A4	40.6885581626878	1.78529469142995e-10	4.12563750242547e-06	chr7	5322561	5343704
TNRC18	40.6885581626878	1.78529469142995e-10	4.12563750242547e-06	chr7	5346423	5465045
FBXL18	40.6885581626878	1.78529469142995e-10	4.12563750242547e-06	chr7	5515428	5553399
MIR589	40.6885581626878	1.78529469142995e-10	4.12563750242547e-06	chr7	5535450	5535548
ACTB	40.6885581626878	1.78529469142995e-10	4.12563750242547e-06	chr7	5566779	5570232
FSCN1	39.0517936335891	4.12709784969976e-10	9.53731042087118e-06	chr7	5632436	5646287
RNF216	38.4128329924491	5.72546592916934e-10	1.32309792157174e-05	chr7	5659672	5821361
CCZ1	38.4128329924491	5.72546592916934e-10	1.32309792157174e-05	chr7	5938341	5965603
OCM	38.4128329924491	5.72546592916934e-10	1.32309792157174e-05	chr7	5920429	5925994
PMS2	38.4128329924491	5.72546592916934e-10	1.32309792157174e-05	chr7	6012870	6048737
RSPH10B2	39.6964941232764	2.96657561420165e-10	6.85545958685859e-06	chr7	6793740	6838396
RSPH10B	39.6964941232764	2.96657561420165e-10	6.85545958685859e-06	chr7	5965777	6010314
AIMP2	38.7483755320853	4.8211128738393e-10	1.11411097401552e-05	chr7	6048882	6063465
EIF2AK1	38.7483755320853	4.8211128738393e-10	1.11411097401552e-05	chr7	6061878	6098860
USP42	38.1130760838734	6.67612215207574e-10	1.54278506812318e-05	chr7	6144550	6201195
CYTH3	38.1130760838734	6.67612215207574e-10	1.54278506812318e-05	chr7	6201412	6312242
RAC1	39.0864744448706	4.05443147584722e-10	9.36938569753534e-06	chr7	6414126	6443598
DAGLB	39.0864744448706	4.05443147584722e-10	9.36938569753534e-06	chr7	6448747	6523849
KDELR2	39.0864744448706	4.05443147584722e-10	9.36938569753534e-06	chr7	6500712	6523849
GRID2IP	40.3782739271545	2.09255145232108e-10	4.83567715116878e-06	chr7	6536409	6591067
ZDHHC4	39.7295237112225	2.91682691816125e-10	6.74049532517883e-06	chr7	6617065	6628610
C7orf26	39.7295237112225	2.91682691816125e-10	6.74049532517883e-06	chr7	6629915	6648355
ZNF853	39.7295237112225	2.91682691816125e-10	6.74049532517883e-06	chr7	6655527	6663921
ZNF12	40.3782739271545	2.09255145232108e-10	4.83567715116878e-06	chr7	6728064	6746566
PMS2CL	40.3782739271545	2.09255145232108e-10	4.83567715116878e-06	chr7	6749757	6793493
CCZ1B	40.3782739271545	2.09255145232108e-10	4.83567715116878e-06	chr7	6838566	6865926
LOC100131257	40.3782739271545	2.09255145232108e-10	4.83567715116878e-06	chr7	7115401	7136417
C1GALT1	40.3782739271545	2.09255145232108e-10	4.83567715116878e-06	chr7	7222246	7288280
COL28A1	40.3782739271545	2.09255145232108e-10	4.83567715116878e-06	chr7	7398244	7575460
MIOS	40.3782739271545	2.09255145232108e-10	4.83567715116878e-06	chr7	7606616	7647110
RPA3	39.7295237112225	2.91682691816125e-10	6.74049532517883e-06	chr7	7676575	7758238
GLCCI1	39.0864744448706	4.05443147584722e-10	9.36938569753534e-06	chr7	8008374	8128709
ICA1	40.3782739271545	2.09255145232108e-10	4.83567715116878e-06	chr7	8152815	8302242
NXPH1	39.0864744448706	4.05443147584722e-10	9.36938569753534e-06	chr7	8473585	8792593
PER4	39.4271588262836	3.40527703479534e-10	7.86925469970855e-06	chr7	9673900	9675447
NDUFA4	38.4491073134049	5.62002825389178e-10	1.29873232919185e-05	chr7	10971580	10979813
PHF14	39.0864744448706	4.05443147584722e-10	9.36938569753534e-06	chr7	11013499	11209250
THSD7A	39.0864744448706	4.05443147584722e-10	9.36938569753534e-06	chr7	11410062	11871824
TMEM106B	38.4491073134049	5.62002825389178e-10	1.29873232919185e-05	chr7	12250848	12276890
VWDE	38.4491073134049	5.62002825389178e-10	1.29873232919185e-05	chr7	12370509	12443852
SCIN	36.8595062768573	1.2695555501533e-09	2.93381592084926e-05	chr7	12610203	12693228
ARL4A	37.8174037882376	7.76856213647289e-10	1.79523702411752e-05	chr7	12726452	12730558
ETV1	36.8595062768573	1.2695555501533e-09	2.93381592084926e-05	chr7	13930856	14031050
DGKB	36.2033940585761	1.77760695127103e-09	4.10787190369222e-05	chr7	14184674	14942550
AGMO	35.9560938196998	2.01814214726894e-09	4.66372468812379e-05	chr7	15239943	15601640
MEOX2	36.9031828489434	1.24143122298135e-09	2.8688234131876e-05	chr7	15650837	15726308
SOSTDC1	37.5754933492838	8.79424704971008e-10	2.0322625507175e-05	chr7	16501106	16570205
LRRC72	38.2023445122259	6.37757474575549e-10	1.47379374799664e-05	chr7	16566505	16621114
ANKMY2	38.2023445122259	6.37757474575549e-10	1.47379374799664e-05	chr7	16639401	16685442
BZW2	37.5754933492838	8.79424704971008e-10	2.0322625507175e-05	chr7	16685759	16746148
TSPAN13	37.5754933492838	8.79424704971008e-10	2.0322625507175e-05	chr7	16793351	16824161
AGR2	36.954197736567	1.20937042884755e-09	2.7947341240238e-05	chr7	16832264	16844738
AGR3	36.954197736567	1.20937042884755e-09	2.7947341240238e-05	chr7	16899030	16921613
AHR	38.2023445122259	6.37757474575549e-10	1.47379374799664e-05	chr7	17338276	17385775
SNX13	36.954197736567	1.20937042884755e-09	2.7947341240238e-05	chr7	17830385	17980131
PRPS1L1	36.3384409523864	1.65859982425875e-09	3.83285833387955e-05	chr7	18066400	18067486
HDAC9	40.1164026207572	2.39271442153045e-10	5.52932375671472e-06	chr7	18126572	19036992
FERD3L	39.4727817411665	3.32663993936112e-10	7.68753223586961e-06	chr7	19184405	19185044
MIR3146	39.4727817411665	3.32663993936112e-10	7.68753223586961e-06	chr7	19744981	19745059
TMEM196	40.1164026207572	2.39271442153045e-10	5.52932375671472e-06	chr7	19758938	19813216
TWIST1	39.4727817411665	3.32663993936112e-10	7.68753223586961e-06	chr7	19155091	19157295
TWISTNB	39.4727817411665	3.32663993936112e-10	7.68753223586961e-06	chr7	19735085	19748660
MACC1	39.4727817411665	3.32663993936112e-10	7.68753223586961e-06	chr7	20174279	20257013
ITGB8	39.4727817411665	3.32663993936112e-10	7.68753223586961e-06	chr7	20370325	20455382
ABCB5	41.1163514513137	1.43431364581861e-10	3.31455540412223e-06	chr7	20655245	20796637
SP8	43.1537529860656	5.0602739041869e-11	1.16937869651855e-06	chr7	20821894	20826508
RPL23P8	43.1537529860656	5.0602739041869e-11	1.16937869651855e-06	chr7	20866917	20867439
SP4	40.465022494441	2.00167491430013e-10	4.62567055945617e-06	chr7	21467689	21554151
DNAH11	40.465022494441	2.00167491430013e-10	4.62567055945617e-06	chr7	21582833	21941186
CDCA7L	39.8192998992819	2.78578690638346e-10	6.43767496196154e-06	chr7	21940517	21985542
RAPGEF5	39.4727817411665	3.32663993936112e-10	7.68753223586961e-06	chr7	22157908	22396533
STEAP1B	41.1163514513137	1.43431364581861e-10	3.31455540412223e-06	chr7	22459063	22539901
LOC100506178	41.1163514513137	1.43431364581861e-10	3.31455540412223e-06	chr7	22602956	22613617
IL6	41.1163514513137	1.43431364581861e-10	3.31455540412223e-06	chr7	22766766	22771621
TOMM7	41.1163514513137	1.43431364581861e-10	3.31455540412223e-06	chr7	22852251	22862471
SNORD93	41.1163514513137	1.43431364581861e-10	3.31455540412223e-06	chr7	22896232	22896305
FAM126A	41.1163514513137	1.43431364581861e-10	3.31455540412223e-06	chr7	22980878	23053770
KLHL7	39.8192998992819	2.78578690638346e-10	6.43767496196154e-06	chr7	23145353	23215038
GPNMB	42.1287952669232	8.54555551329588e-11	1.97479242356754e-06	chr7	23286316	23314729
IGF2BP3	41.1163514513137	1.43431364581861e-10	3.31455540412223e-06	chr7	23349828	23509995
RPS2P32	41.4697693905618	1.1970783875354e-10	2.76632844575556e-06	chr7	23530007	23531031
TRA2A	41.4697693905618	1.1970783875354e-10	2.76632844575556e-06	chr7	23544401	23571656
CCDC126	42.7934443206717	6.0835691281802e-11	1.40585198983116e-06	chr7	23636998	23684327
STK31	42.7934443206717	6.0835691281802e-11	1.40585198983116e-06	chr7	23749786	23944365
NPY	42.1287952669232	8.54555551329588e-11	1.97479242356754e-06	chr7	24323807	24331484
MPP6	44.8712506857932	2.1042476748755e-11	4.86270595186979e-07	chr7	24613085	24727498
OSBPL3	42.7934443206717	6.0835691281802e-11	1.40585198983116e-06	chr7	24836164	25019760
CYCS	42.7934443206717	6.0835691281802e-11	1.40585198983116e-06	chr7	25158270	25164980
C7orf31	43.4637347455497	4.31889616451126e-11	9.98053714656907e-07	chr7	25174316	25219817
NPVF	43.4637347455497	4.31889616451126e-11	9.98053714656907e-07	chr7	25264191	25268105
MIR148A	44.1396850147721	3.05758769412753e-11	7.06577940235931e-07	chr7	25989539	25989606
NFE2L3	43.4637347455497	4.31889616451126e-11	9.98053714656907e-07	chr7	26191847	26226756
HNRNPA2B1	43.4637347455497	4.31889616451126e-11	9.98053714656907e-07	chr7	26229556	26240413
CBX3	43.4637347455497	4.31889616451126e-11	9.98053714656907e-07	chr7	26240831	26253227
SNX10	43.4637347455497	4.31889616451126e-11	9.98053714656907e-07	chr7	26331515	26413949
LOC441204	43.4637347455497	4.31889616451126e-11	9.98053714656907e-07	chr7	26438339	26538594
KIAA0087	43.4637347455497	4.31889616451126e-11	9.98053714656907e-07	chr7	26572740	26578444
C7orf71	43.4637347455497	4.31889616451126e-11	9.98053714656907e-07	chr7	26677490	26686924
SKAP2	44.1396850147721	3.05758769412753e-11	7.06577940235931e-07	chr7	26706688	27034858
HOTAIRM1	44.1396850147721	3.05758769412753e-11	7.06577940235931e-07	chr7	27135713	27139877
HOXA1	44.1396850147721	3.05758769412753e-11	7.06577940235931e-07	chr7	27132614	27135625
HOXA2	44.1396850147721	3.05758769412753e-11	7.06577940235931e-07	chr7	27139973	27142394
HOXA3	44.1396850147721	3.05758769412753e-11	7.06577940235931e-07	chr7	27145809	27166639
HOXA4	44.1396850147721	3.05758769412753e-11	7.06577940235931e-07	chr7	27168126	27170399
HOXA5	44.1396850147721	3.05758769412753e-11	7.06577940235931e-07	chr7	27180671	27183287
HOXA6	44.1396850147721	3.05758769412753e-11	7.06577940235931e-07	chr7	27185202	27187393
HOXA7	44.1396850147721	3.05758769412753e-11	7.06577940235931e-07	chr7	27193338	27196296
HOXA10-HOXA9	44.1396850147721	3.05758769412753e-11	7.06577940235931e-07	chr7	27202057	27219880
HOXA9	44.1396850147721	3.05758769412753e-11	7.06577940235931e-07	chr7	27202057	27205149
HOXA10	44.1396850147721	3.05758769412753e-11	7.06577940235931e-07	chr7	27210210	27219880
MIR196B	44.1396850147721	3.05758769412753e-11	7.06577940235931e-07	chr7	27209099	27209182
HOXA11	44.1396850147721	3.05758769412753e-11	7.06577940235931e-07	chr7	27220776	27224842
HOTTIP	44.1396850147721	3.05758769412753e-11	7.06577940235931e-07	chr7	27240040	27246130
HOXA13	44.1396850147721	3.05758769412753e-11	7.06577940235931e-07	chr7	27236499	27239725
EVX1	44.1396850147721	3.05758769412753e-11	7.06577940235931e-07	chr7	27282164	27286192
HIBADH	46.5720099384559	8.83127223732949e-12	2.04081870132447e-07	chr7	27565059	27702620
TAX1BP1	46.9451792233208	7.30003311311748e-12	1.68696465211032e-07	chr7	27778992	27869386
JAZF1	44.8213138827002	2.15860185065808e-11	4.98831301668576e-07	chr7	27870193	28220437
JAZF1-AS1	44.1396850147721	3.05758769412753e-11	7.06577940235931e-07	chr7	28220076	28280996
CREB5	45.1876929403129	1.79026604786794e-11	4.13712581001802e-07	chr7	28338940	28865511
TRIL	46.2481995370197	1.04182239987713e-11	2.40754738387606e-07	chr7	28992974	28998029
LOC100506497	46.2481995370197	1.04182239987713e-11	2.40754738387606e-07	chr7	29019583	29052985
CPVL	46.2481995370197	1.04182239987713e-11	2.40754738387606e-07	chr7	29035247	29234892
CHN2	46.2481995370197	1.04182239987713e-11	2.40754738387606e-07	chr7	29186200	29553944
PRR15	45.5568963057218	1.48268731688463e-11	3.42634212058869e-07	chr7	29603427	29606911
DPY19L2P3	45.5568963057218	1.48268731688463e-11	3.42634212058869e-07	chr7	29724770	29749688
LOC646762	45.5568963057218	1.48268731688463e-11	3.42634212058869e-07	chr7	29685538	29725437
MIR550A3	45.5568963057218	1.48268731688463e-11	3.42634212058869e-07	chr7	29720350	29720444
WIPF3	43.8260865373502	3.58889474007389e-11	8.29357685483675e-07	chr7	29846170	29956682
SCRN1	44.5040603492403	2.53830231564575e-11	5.86576282122576e-07	chr7	29959719	30029905
FKBP14	44.5040603492403	2.53830231564575e-11	5.86576282122576e-07	chr7	30050199	30066417
PLEKHA8	44.5040603492403	2.53830231564575e-11	5.86576282122576e-07	chr7	30067977	30157961
ZNRF2	44.1396850147721	3.05758769412753e-11	7.06577940235931e-07	chr7	30323923	30407308
MIR550A1	44.1396850147721	3.05758769412753e-11	7.06577940235931e-07	chr7	30329410	30329506
MIR550B1	44.1396850147721	3.05758769412753e-11	7.06577940235931e-07	chr7	30329410	30329506
DKFZP586I1420	44.1396850147721	3.05758769412753e-11	7.06577940235931e-07	chr7	30409666	30412410
NOD1	45.8770031096332	1.25915452190973e-11	2.9097801846812e-07	chr7	30464143	30518393
GGCT	44.8213138827002	2.15860185065808e-11	4.98831301668576e-07	chr7	30536237	30544457
GARS	44.8213138827002	2.15860185065808e-11	4.98831301668576e-07	chr7	30634181	30673648
CRHR2	44.8213138827002	2.15860185065808e-11	4.98831301668576e-07	chr7	30691559	30739719
INMT	44.1396850147721	3.05758769412753e-11	7.06577940235931e-07	chr7	30737601	30797218
AQP1	44.8213138827002	2.15860185065808e-11	4.98831301668576e-07	chr7	30893010	30965131
GHRHR	44.8213138827002	2.15860185065808e-11	4.98831301668576e-07	chr7	31003636	31019146
ADCYAP1R1	44.8213138827002	2.15860185065808e-11	4.98831301668576e-07	chr7	31092076	31151093
NEUROD6	44.8213138827002	2.15860185065808e-11	4.98831301668576e-07	chr7	31377075	31380538
PPP1R17	45.8770031096332	1.25915452190973e-11	2.9097801846812e-07	chr7	31726631	31748069
PDE1C	45.8770031096332	1.25915452190973e-11	2.9097801846812e-07	chr7	31792632	32338383
LOC100130673	44.8213138827002	2.15860185065808e-11	4.98831301668576e-07	chr7	32496510	32498106
LSM5	44.8213138827002	2.15860185065808e-11	4.98831301668576e-07	chr7	32524945	32534870
AVL9	45.5086403865511	1.51966967702415e-11	3.51180465663511e-07	chr7	32535176	33079036
DPY19L1P1	45.5086403865511	1.51966967702415e-11	3.51180465663511e-07	chr7	32620553	32758780
ZNRF2P1	45.5086403865511	1.51966967702415e-11	3.51180465663511e-07	chr7	32767562	32769595
MIR550A2	45.5086403865511	1.51966967702415e-11	3.51180465663511e-07	chr7	32772593	32772689
MIR550B2	45.5086403865511	1.51966967702415e-11	3.51180465663511e-07	chr7	32772593	32772689
KBTBD2	45.5086403865511	1.51966967702415e-11	3.51180465663511e-07	chr7	32907778	32931468
RP9P	44.8213138827002	2.15860185065808e-11	4.98831301668576e-07	chr7	32956427	32982782
FKBP9	45.1430790459483	1.83151831284965e-11	4.23245566916426e-07	chr7	32997005	33046543
RP9	44.8213138827002	2.15860185065808e-11	4.98831301668576e-07	chr7	33134410	33149002
BBS9	45.5086403865511	1.51966967702415e-11	3.51180465663511e-07	chr7	33169152	33645680
BMPER	46.2016838481424	1.06685252443409e-11	2.46538949871474e-07	chr7	33944523	34195484
NPSR1	45.5086403865511	1.51966967702415e-11	3.51180465663511e-07	chr7	34697897	34917944
DPY19L1	45.8770031096332	1.25915452190973e-11	2.9097801846812e-07	chr7	34961081	35077653
DPY19L2P1	46.5720099384559	8.83127223732949e-12	2.04081870132447e-07	chr7	35120899	35225774
TBX20	46.5720099384559	8.83127223732949e-12	2.04081870132447e-07	chr7	35242042	35293711
LOC401324	45.8770031096332	1.25915452190973e-11	2.9097801846812e-07	chr7	35353466	35416086
HERPUD2	44.1396850147721	3.05758769412753e-11	7.06577940235931e-07	chr7	35672270	35734772
EEPD1	46.5720099384559	8.83127223732949e-12	2.04081870132447e-07	chr7	36192836	36341152
KIAA0895	45.1876929403129	1.79026604786794e-11	4.13712581001802e-07	chr7	36363759	36429734
ANLN	44.1396850147721	3.05758769412753e-11	7.06577940235931e-07	chr7	36429432	36493400
AOAH	42.7934443206717	6.0835691281802e-11	1.40585198983116e-06	chr7	36552549	36764154
ELMO1	43.4637347455497	4.31889616451126e-11	9.98053714656907e-07	chr7	36892511	37488895
MIR1200	42.7934443206717	6.0835691281802e-11	1.40585198983116e-06	chr7	36958962	36959037
GPR141	42.1287952669232	8.54555551329588e-11	1.97479242356754e-06	chr7	37779996	37780913
SFRP4	45.8770031096332	1.25915452190973e-11	2.9097801846812e-07	chr7	37945535	37956525
EPDR1	45.8770031096332	1.25915452190973e-11	2.9097801846812e-07	chr7	37960163	37991542
STARD3NL	44.8213138827002	2.15860185065808e-11	4.98831301668576e-07	chr7	38217808	38270272
TARP	45.8770031096332	1.25915452190973e-11	2.9097801846812e-07	chr7	38279181	38357589
AMPH	46.9451792233208	7.30003311311748e-12	1.68696465211032e-07	chr7	38423297	38671167
VPS41	42.4870414556321	7.11520682501598e-11	1.64425314519294e-06	chr7	38763543	38948800
POU6F2	42.4870414556321	7.11520682501598e-11	1.64425314519294e-06	chr7	39017609	39504390
LOC646999	41.8259339834867	9.97712579245093e-11	2.30561399937749e-06	chr7	39649086	39651687
RALA	42.4870414556321	7.11520682501598e-11	1.64425314519294e-06	chr7	39663152	39747723
LINC00265	42.4870414556321	7.11520682501598e-11	1.64425314519294e-06	chr7	39773167	39834222
CDK13	41.1163514513137	1.43431364581861e-10	3.31455540412223e-06	chr7	39989959	40136733
INHBA	40.465022494441	2.00167491430013e-10	4.62567055945617e-06	chr7	41728601	41742706
GLI3	41.1163514513137	1.43431364581861e-10	3.31455540412223e-06	chr7	42000548	42276618
C7orf25	43.7780924655167	3.67799075476465e-11	8.49946883518563e-07	chr7	42948872	42971805
HECW1	43.4192509748595	4.41820053195257e-11	1.02100196092892e-06	chr7	43152198	43602938
MIR3943	43.7780924655167	3.67799075476465e-11	8.49946883518563e-07	chr7	43190494	43190593
MRPL32	43.7780924655167	3.67799075476465e-11	8.49946883518563e-07	chr7	42971939	42977453
PSMA2	43.7780924655167	3.67799075476465e-11	8.49946883518563e-07	chr7	42956462	42971805
STK17A	43.1041565775165	5.19018730564872e-11	1.19940038446236e-06	chr7	43622692	43666978
BLVRA	41.7733046390311	1.02493288557691e-10	2.36851740527968e-06	chr7	43798272	43846941
MRPS24	41.7733046390311	1.02493288557691e-10	2.36851740527968e-06	chr7	43906157	43909145
URGCP-MRPS24	41.7733046390311	1.02493288557691e-10	2.36851740527968e-06	chr7	43906157	43946231
URGCP	41.1163514513137	1.43431364581861e-10	3.31455540412223e-06	chr7	43915501	43965996
UBE2D4	41.7733046390311	1.02493288557691e-10	2.36851740527968e-06	chr7	43966035	43995735
POLR2J4	41.7733046390311	1.02493288557691e-10	2.36851740527968e-06	chr7	43980494	44058748
SPDYE1	41.1163514513137	1.43431364581861e-10	3.31455540412223e-06	chr7	44040489	44049723
DBNL	40.7656486808965	1.71623583491357e-10	3.96604939090177e-06	chr7	44084239	44101315
PGAM2	40.7656486808965	1.71623583491357e-10	3.96604939090177e-06	chr7	44102326	44105186
POLM	41.4205380229048	1.22760831861608e-10	2.8368800634899e-06	chr7	44111847	44122129
AEBP1	41.4205380229048	1.22760831861608e-10	2.8368800634899e-06	chr7	44143960	44154164
MIR4649	42.4359002051932	7.30370409421832e-11	1.68781297913291e-06	chr7	44150448	44150511
POLD2	42.4359002051932	7.30370409421832e-11	1.68781297913291e-06	chr7	44154279	44163169
MYL7	42.4359002051932	7.30370409421832e-11	1.68781297913291e-06	chr7	44178463	44180916
GCK	42.4359002051932	7.30370409421832e-11	1.68781297913291e-06	chr7	44183870	44229022
YKT6	42.4359002051932	7.30370409421832e-11	1.68781297913291e-06	chr7	44240578	44253893
CAMK2B	41.7733046390311	1.02493288557691e-10	2.36851740527968e-06	chr7	44256749	44365230
NUDCD3	41.1163514513137	1.43431364581861e-10	3.31455540412223e-06	chr7	44421965	44530385
NPC1L1	41.1163514513137	1.43431364581861e-10	3.31455540412223e-06	chr7	44552135	44580914
DDX56	41.1163514513137	1.43431364581861e-10	3.31455540412223e-06	chr7	44605016	44614137
TMED4	41.7733046390311	1.02493288557691e-10	2.36851740527968e-06	chr7	44618762	44621827
OGDH	42.4359002051932	7.30370409421832e-11	1.68781297913291e-06	chr7	44646121	44748669
ZMIZ2	42.4359002051932	7.30370409421832e-11	1.68781297913291e-06	chr7	44788180	44809479
PPIA	41.7733046390311	1.02493288557691e-10	2.36851740527968e-06	chr7	44836241	44842716
H2AFV	41.7733046390311	1.02493288557691e-10	2.36851740527968e-06	chr7	44866488	44887725
PURB	41.7733046390311	1.02493288557691e-10	2.36851740527968e-06	chr7	44915892	44924960
MYO1G	43.4637347455497	4.31889616451126e-11	9.98053714656907e-07	chr7	45002260	45018704
SNHG15	43.4637347455497	4.31889616451126e-11	9.98053714656907e-07	chr7	45022627	45026259
SNORA9	43.4637347455497	4.31889616451126e-11	9.98053714656907e-07	chr7	45024977	45025109
CCM2	44.8213138827002	2.15860185065808e-11	4.98831301668576e-07	chr7	45039345	45116069
NACAD	44.1396850147721	3.05758769412753e-11	7.06577940235931e-07	chr7	45120036	45128493
SNORA5B	44.1396850147721	3.05758769412753e-11	7.06577940235931e-07	chr7	45145567	45145698
SNORA5C	44.1396850147721	3.05758769412753e-11	7.06577940235931e-07	chr7	45143948	45144641
TBRG4	44.1396850147721	3.05758769412753e-11	7.06577940235931e-07	chr7	45139699	45151346
RAMP3	43.7780924655167	3.67799075476465e-11	8.49946883518563e-07	chr7	45197367	45223850
ADCY1	44.1396850147721	3.05758769412753e-11	7.06577940235931e-07	chr7	45613739	45762714
IGFBP1	42.7934443206717	6.0835691281802e-11	1.40585198983116e-06	chr7	45927959	45933267
IGFBP3	42.7934443206717	6.0835691281802e-11	1.40585198983116e-06	chr7	45951844	45960871
TNS3	39.4727817411665	3.32663993936112e-10	7.68753223586961e-06	chr7	47314752	47621742
C7orf65	39.1791660735616	3.86644050744868e-10	8.93495736866315e-06	chr7	47694842	47701246
LINC00525	39.5262530462712	3.23678595310187e-10	7.47988865902311e-06	chr7	47801074	47806370
PKD1L1	38.5446037002826	5.35165335058891e-10	1.23671357278759e-05	chr7	47814250	47988071
C7orf69	39.5262530462712	3.23678595310187e-10	7.47988865902311e-06	chr7	47834889	47872414
HUS1	36.954197736567	1.20937042884755e-09	2.7947341240238e-05	chr7	48002885	48019222
SUN3	36.954197736567	1.20937042884755e-09	2.7947341240238e-05	chr7	48026746	48068716
C7orf57	36.954197736567	1.20937042884755e-09	2.7947341240238e-05	chr7	48075108	48100894
UPP1	36.954197736567	1.20937042884755e-09	2.7947341240238e-05	chr7	48128355	48148330
ABCA13	37.2380324433106	1.04554657461293e-09	2.41615357927302e-05	chr7	48211057	48687091
CDC14C	40.8751666134251	1.62270070499552e-10	3.74989905917415e-06	chr7	48964157	48967049
VWC2	41.5272467253769	1.16239515167531e-10	2.68617895600647e-06	chr7	49813257	49952138
ZPBP	42.8480752453462	5.91602633757559e-11	1.36713452635034e-06	chr7	49977024	50132860
IKZF1	41.5272467253769	1.16239515167531e-10	2.68617895600647e-06	chr7	50344378	50472798
FIGNL1	42.8480752453462	5.91602633757559e-11	1.36713452635034e-06	chr7	50511832	50518088
DDC	44.1912441134248	2.9781040455663e-11	6.88210063889916e-07	chr7	50526134	50633154
GRB10	42.1287952669232	8.54555551329588e-11	1.97479242356754e-06	chr7	50657760	50861159
COBL	41.8259339834867	9.97712579245093e-11	2.30561399937749e-06	chr7	51083909	51384515
POM121L12	41.2326657452428	1.35145033421469e-10	3.12306657733673e-06	chr7	53103349	53104618
VSTM2A	52.3019822821157	4.75893841016745e-13	1.0997430772056e-08	chr7	54610019	54636948
SEC61G	54.9991443033876	1.20582312014148e-13	2.78653664833495e-09	chr7	54819940	54826939
EGFR	60.6623657620129	6.77531265487472e-15	1.565707001415e-10	chr7	55086725	55275031
LANCL2	59.3519330005168	1.31850607248793e-14	3.04693568291236e-10	chr7	55433141	55501435
VOPP1	63.3915015101461	1.69447489016963e-15	3.915762023693e-11	chr7	55538306	55640200
ZNF713	60.4846911198497	7.41529373833785e-15	1.71360022999249e-10	chr7	55955149	56008433
MRPS17	59.6819831205347	1.11492564321629e-14	2.57648166890852e-10	chr7	56019611	56023033
PSPH	60.4846911198497	7.41529373833785e-15	1.71360022999249e-10	chr7	56078744	56184090
CCT6A	57.7117058378078	3.03491323576124e-14	7.01338099652065e-10	chr7	56119378	56131682
SNORA15	58.9042065880662	1.65537939242726e-14	3.82541623796016e-10	chr7	56128163	56128295
SUMF2	58.9042065880662	1.65537939242726e-14	3.82541623796016e-10	chr7	56131917	56148365
PHKG1	58.1163101496735	2.47069351055573e-14	5.70952563354324e-10	chr7	56147976	56160689
CHCHD2	57.3343598881051	3.67675493339665e-14	8.49661297558632e-10	chr7	56169266	56174187
LOC650226	48.7361935945733	2.92812582937886e-12	6.76660597911161e-08	chr7	56491397	56516068
DKFZp434L192	48.0258618840098	4.20634216232784e-12	9.72043610292341e-08	chr7	56563916	56564977
LOC100130849	51.6348577276952	6.68441976089968e-13	1.54470256254631e-08	chr7	56943078	56949839
ZNF479	51.6348577276952	6.68441976089968e-13	1.54470256254631e-08	chr7	57187326	57207571
GUSBP10	52.8153203586555	3.66431837806524e-13	8.46787333987096e-09	chr7	57233377	57247863
MIR3147	50.950436598505	9.47279405049326e-13	2.18906797712849e-08	chr7	57472731	57472796
ZNF716	50.950436598505	9.47279405049326e-13	2.18906797712849e-08	chr7	57509883	57533265
ZNF727	53.4510091026028	2.65122649767179e-13	6.12671931346974e-09	chr7	63505821	63538927
ZNF679	53.4510091026028	2.65122649767179e-13	6.12671931346974e-09	chr7	63688852	63727309
ZNF735	53.4510091026028	2.65122649767179e-13	6.12671931346974e-09	chr7	63667581	63680668
ZNF736	54.2082975903611	1.80323777513048e-13	4.16710217454903e-09	chr7	63773186	63810017
ZNF680	54.5988096864373	1.47825146158564e-13	3.41609130257826e-09	chr7	63980255	64023505
LOC641746	53.4510091026028	2.65122649767179e-13	6.12671931346974e-09	chr7	64042988	64044129
ZNF107	54.5988096864373	1.47825146158564e-13	3.41609130257826e-09	chr7	64126511	64171401
ZNF138	55.7589476703194	8.19245531845931e-14	1.89319449954276e-09	chr7	64254766	64314178
ZNF273	54.5988096864373	1.47825146158564e-13	3.41609130257826e-09	chr7	64342871	64391955
ZNF117	53.4510091026028	2.65122649767179e-13	6.12671931346974e-09	chr7	64434830	64451414
ERV3-1	53.4510091026028	2.65122649767179e-13	6.12671931346974e-09	chr7	64450733	64467124
CCT6P3	53.0651317159729	3.22669695359442e-13	7.45657399006135e-09	chr7	64498732	64535091
LOC441242	54.2082975903611	1.80323777513048e-13	4.16710217454903e-09	chr7	65111924	65235797
ZNF92	54.2082975903611	1.80323777513048e-13	4.16710217454903e-09	chr7	64838768	64865998
CCT6P1	54.5988096864373	1.47825146158564e-13	3.41609130257826e-09	chr7	65216092	65228662
SNORA22	54.5988096864373	1.47825146158564e-13	3.41609130257826e-09	chr7	65220513	65220646
VKORC1L1	53.4510091026028	2.65122649767179e-13	6.12671931346974e-09	chr7	65338257	65419800
GUSB	53.4510091026028	2.65122649767179e-13	6.12671931346974e-09	chr7	65425673	65447301
ASL	53.4510091026028	2.65122649767179e-13	6.12671931346974e-09	chr7	65540776	65558329
CRCP	53.4510091026028	2.65122649767179e-13	6.12671931346974e-09	chr7	65579805	65619553
TPST1	53.4510091026028	2.65122649767179e-13	6.12671931346974e-09	chr7	65670259	65825438
LINC00174	52.3155280553668	4.72622501083874e-13	1.09218333775472e-08	chr7	65841031	65865395
KCTD7	52.3155280553668	4.72622501083874e-13	1.09218333775472e-08	chr7	66093868	66108216
RABGEF1	53.0651317159729	3.22669695359442e-13	7.45657399006135e-09	chr7	66093868	66276448
SBDS	53.4510091026028	2.65122649767179e-13	6.12671931346974e-09	chr7	66452690	66460588
TYW1	53.4510091026028	2.65122649767179e-13	6.12671931346974e-09	chr7	66461792	66704507
MIR4650-1	46.4636496718402	9.33339219815523e-12	2.15685360307169e-07	chr7	72162874	72162949
MIR4650-2	46.4636496718402	9.33339219815523e-12	2.15685360307169e-07	chr7	66579309	66579384
PMS2P4	52.6996694316157	3.8865651749207e-13	8.98146346272425e-09	chr7	66657747	66767429
STAG3L4	51.571873608991	6.90233735323408e-13	1.59506113895886e-08	chr7	66767625	66786513
AUTS2	53.0651317159729	3.22669695359442e-13	7.45657399006135e-09	chr7	69063905	70257885
MIR3914-1	52.6996694316157	3.8865651749207e-13	8.98146346272425e-09	chr7	70772658	70772756
MIR3914-2	52.6996694316157	3.8865651749207e-13	8.98146346272425e-09	chr7	70772660	70772754
CALN1	50.0814559697549	1.47494304205062e-12	3.40844587587478e-08	chr7	71244476	71912136
TYW1B	48.2623099271352	3.72850203459996e-12	8.61619535175705e-08	chr7	72023729	72298813
SBDSP1	48.2623099271352	3.72850203459996e-12	8.61619535175705e-08	chr7	72299952	72307978
SPDYE7P	48.2623099271352	3.72850203459996e-12	8.61619535175705e-08	chr7	72333318	72339655
POM121	50.815651238784	1.01461414020072e-12	2.34467181658984e-08	chr7	72349936	72421979
NSUN5P2	51.1923492519757	8.37443807235029e-13	1.93524889413943e-08	chr7	72418832	72439870
LOC541473	51.1923492519757	8.37443807235029e-13	1.93524889413943e-08	chr7	72440192	72443668
STAG3L3	51.1923492519757	8.37443807235029e-13	1.93524889413943e-08	chr7	72438647	72476448
GTF2IP1	52.2989289266261	4.76634358146171e-13	1.10145433823999e-08	chr7	74601106	74867341
NCF1B	51.1923492519757	8.37443807235029e-13	1.93524889413943e-08	chr7	72634674	72649979
GTF2IRD2P1	51.1923492519757	8.37443807235029e-13	1.93524889413943e-08	chr7	72656902	72685658
NSUN5	51.1923492519757	8.37443807235029e-13	1.93524889413943e-08	chr7	72716514	72722864
TRIM50	51.1923492519757	8.37443807235029e-13	1.93524889413943e-08	chr7	72726535	72742085
FKBP6	51.1923492519757	8.37443807235029e-13	1.93524889413943e-08	chr7	72440192	72772641
FZD9	51.1923492519757	8.37443807235029e-13	1.93524889413943e-08	chr7	72848109	72850450
BAZ1B	51.1923492519757	8.37443807235029e-13	1.93524889413943e-08	chr7	72854728	72936615
BCL7B	50.0814559697549	1.47494304205062e-12	3.40844587587478e-08	chr7	72950683	72972065
TBL2	50.0814559697549	1.47494304205062e-12	3.40844587587478e-08	chr7	72983277	72993013
MLXIPL	50.815651238784	1.01461414020072e-12	2.34467181658984e-08	chr7	73007524	73038870
VPS37D	51.5558189780276	6.95901241440368e-13	1.60815817884455e-08	chr7	73082174	73086440
DNAJC30	50.815651238784	1.01461414020072e-12	2.34467181658984e-08	chr7	73095248	73097781
STX1A	50.815651238784	1.01461414020072e-12	2.34467181658984e-08	chr7	73113535	73134017
MIR4284	50.815651238784	1.01461414020072e-12	2.34467181658984e-08	chr7	73125647	73125727
ABHD11-AS1	50.815651238784	1.01461414020072e-12	2.34467181658984e-08	chr7	73149399	73150330
ABHD11	50.815651238784	1.01461414020072e-12	2.34467181658984e-08	chr7	73150425	73153190
CLDN3	50.0814559697549	1.47494304205062e-12	3.40844587587478e-08	chr7	73183327	73184600
CLDN4	50.0814559697549	1.47494304205062e-12	3.40844587587478e-08	chr7	73245193	73247015
ELN	50.0814559697549	1.47494304205062e-12	3.40844587587478e-08	chr7	73442427	73484236
LIMK1	49.7093039480053	1.78298396000449e-12	4.12029763317438e-08	chr7	73498107	73536855
EIF4H	49.7093039480053	1.78298396000449e-12	4.12029763317438e-08	chr7	73588706	73611429
MIR590	49.7093039480053	1.78298396000449e-12	4.12029763317438e-08	chr7	73605528	73605624
LAT2	49.7093039480053	1.78298396000449e-12	4.12029763317438e-08	chr7	73624087	73644164
RFC2	49.7093039480053	1.78298396000449e-12	4.12029763317438e-08	chr7	73645832	73668738
CLIP2	51.5558189780276	6.95901241440368e-13	1.60815817884455e-08	chr7	73703805	73820273
GTF2IRD1	52.6821333530054	3.92142236063202e-13	9.06201493318453e-09	chr7	73868120	74016920
GTF2I	52.3019822821157	4.75893841016745e-13	1.0997430772056e-08	chr7	74072030	74175022
NCF1	53.436007015354	2.67155030220647e-13	6.17368559336893e-09	chr7	74188309	74203659
GTF2IRD2	53.8207074425305	2.19645510938142e-13	5.07578811226952e-09	chr7	74210484	74267841
STAG3L2	53.8207074425305	2.19645510938142e-13	5.07578811226952e-09	chr7	74298263	74306731
PMS2P5	53.8207074425305	2.19645510938142e-13	5.07578811226952e-09	chr7	74306894	74336166
GTF2IRD2B	52.3019822821157	4.75893841016745e-13	1.0997430772056e-08	chr7	74508347	74565623
NCF1C	52.3019822821157	4.75893841016745e-13	1.0997430772056e-08	chr7	74572384	74587816
STAG3L1	53.0541645610391	3.24476312922402e-13	7.49832311532379e-09	chr7	74988429	75026252
TRIM73	53.8123895425043	2.20577371954626e-13	5.09732248849945e-09	chr7	75024903	75040279
NSUN5P1	53.8123895425043	2.20577371954626e-13	5.09732248849945e-09	chr7	75044870	75046065
POM121C	55.3470641268973	1.01020637524793e-13	2.33448591256044e-09	chr7	75046065	75115568
SPDYE5	55.3470641268973	1.01020637524793e-13	2.33448591256044e-09	chr7	75124299	75133628
PMS2P3	55.3470641268973	1.01020637524793e-13	2.33448591256044e-09	chr7	75137069	75157453
HIP1	55.3470641268973	1.01020637524793e-13	2.33448591256044e-09	chr7	75162619	75368283
CCL26	54.576681274332	1.49499073933244e-13	3.45477409952334e-09	chr7	75398842	75419064
CCL24	55.3470641268973	1.01020637524793e-13	2.33448591256044e-09	chr7	75441114	75443092
RHBDD2	56.1235627956148	6.80565880757599e-14	1.57271969384274e-09	chr7	75508317	75518244
MIR4651	56.1235627956148	6.80565880757599e-14	1.57271969384274e-09	chr7	75544515	75544587
POR	56.1235627956148	6.80565880757599e-14	1.57271969384274e-09	chr7	75544420	75616173
SNORA14A	56.1235627956148	6.80565880757599e-14	1.57271969384274e-09	chr7	75573101	75573234
TMEM120A	57.296138757849	3.74890505857963e-14	8.66334469987167e-10	chr7	75616155	75623992
STYXL1	57.296138757849	3.74890505857963e-14	8.66334469987167e-10	chr7	75625655	75677321
MDH2	55.7338367304832	8.29777083173815e-14	1.91753186150637e-09	chr7	75677393	75695930
SRRM3	55.7338367304832	8.29777083173815e-14	1.91753186150637e-09	chr7	75831216	75916605
HSPB1	55.7338367304832	8.29777083173815e-14	1.91753186150637e-09	chr7	75931875	75933614
YWHAG	55.7338367304832	8.29777083173815e-14	1.91753186150637e-09	chr7	75956108	75988342
ZP3	56.1235627956148	6.80565880757599e-14	1.57271969384274e-09	chr7	76026841	76071388
DTX2	56.1235627956148	6.80565880757599e-14	1.57271969384274e-09	chr7	76090972	76135312
LOC100133091	56.1235627956148	6.80565880757599e-14	1.57271969384274e-09	chr7	76178658	76257299
POMZP3	56.1235627956148	6.80565880757599e-14	1.57271969384274e-09	chr7	76239303	76256620
DTX2P1-UPK3BP1-PMS2P11	56.1235627956148	6.80565880757599e-14	1.57271969384274e-09	chr7	76610139	76673095
CCDC146	56.1235627956148	6.80565880757599e-14	1.57271969384274e-09	chr7	76751934	76924521
FGL2	56.1235627956148	6.80565880757599e-14	1.57271969384274e-09	chr7	76822688	76829150
PTPN12	56.9062023034665	4.57101919638258e-14	1.05631682609205e-09	chr7	77166773	77269388
RSBN1L	56.9062023034665	4.57101919638258e-14	1.05631682609205e-09	chr7	77325743	77409120
PHTF2	56.9062023034665	4.57101919638258e-14	1.05631682609205e-09	chr7	77428109	77586821
TMEM60	56.1235627956148	6.80565880757599e-14	1.57271969384274e-09	chr7	77423045	77427747
MAGI2	52.3064184893197	4.74819997761707e-13	1.09726153282753e-08	chr7	77646374	79082890
RPL13AP17	53.0538511770936	3.24528085081995e-13	7.49951951815982e-09	chr7	77976559	77988770
MAGI2-AS3	50.4372208787754	1.23038384104053e-12	2.84329401826056e-08	chr7	79082273	79100524
MIR548M	49.3365051305099	2.15612596797597e-12	4.98259149939567e-08	chr7	79400572	79400606
GNAI1	49.3365051305099	2.15612596797597e-12	4.98259149939567e-08	chr7	79764140	79848725
GNAT3	49.3365051305099	2.15612596797597e-12	4.98259149939567e-08	chr7	80087987	80141242
CD36	48.9734796722989	2.59446825300068e-12	5.99555668585927e-08	chr7	79998891	80308593
SEMA3C	49.7051119716342	1.78679756954958e-12	4.12911050347212e-08	chr7	80371854	80551675
HGF	49.3365051305099	2.15612596797597e-12	4.98259149939567e-08	chr7	81331444	81399452
CACNA2D1	47.528459012139	5.42111919471143e-12	1.25276643470586e-07	chr7	81579418	82073031
PCLO	44.3589142983318	2.73364390532437e-11	6.31717770081409e-07	chr7	82383321	82792197
SEMA3E	46.1071912078141	1.11956759006735e-11	2.58720874388664e-07	chr7	82993222	83278479
SEMA3A	44.0148880345927	3.25887635900255e-11	7.53093737801899e-07	chr7	83587659	83824217
SEMA3D	42.6495607597159	6.54791305326211e-11	1.51315722747834e-06	chr7	84624872	84816171
GRM3	41.6378310839045	1.0984698552836e-10	2.53845398857487e-06	chr7	86273230	86494192
KIAA1324L	39.9752691766476	2.57198677577867e-10	5.94360424014693e-06	chr7	86506223	86689014
DMTF1	39.3184457311219	3.60024114139834e-10	8.31979725365742e-06	chr7	86781677	86825648
TP53TG1	39.9752691766476	2.57198677577867e-10	5.94360424014693e-06	chr7	86954664	86974831
CROT	39.9752691766476	2.57198677577867e-10	5.94360424014693e-06	chr7	86974951	87029112
ABCB4	39.9752691766476	2.57198677577867e-10	5.94360424014693e-06	chr7	87031361	87105019
ABCB1	40.638149335138	1.83194903380281e-10	4.23345102221491e-06	chr7	87133179	87342639
RUNDC3B	40.638149335138	1.83194903380281e-10	4.23345102221491e-06	chr7	87257729	87461613
SLC25A40	40.638149335138	1.83194903380281e-10	4.23345102221491e-06	chr7	87463814	87505692
DBF4	39.9752691766476	2.57198677577867e-10	5.94360424014693e-06	chr7	87505544	87538856
ADAM22	40.3115778213492	2.16522023762649e-10	5.00360744713106e-06	chr7	87563566	87832204
SRI	38.9955156930264	4.24780151024271e-10	9.81624451001988e-06	chr7	87834432	87856308
STEAP4	38.9955156930264	4.24780151024271e-10	9.81624451001988e-06	chr7	87905744	87936228
DPY19L2P4	38.3465792692869	5.92318254579659e-10	1.36878825450813e-05	chr7	89748714	89754914
STEAP1	38.3465792692869	5.92318254579659e-10	1.36878825450813e-05	chr7	89783689	89794141
STEAP2	38.3465792692869	5.92318254579659e-10	1.36878825450813e-05	chr7	89796904	89866992
ZNF804B	38.3465792692869	5.92318254579659e-10	1.36878825450813e-05	chr7	88388753	88966346
GTPBP10	38.027806281124	6.97435453133951e-10	1.61170358864725e-05	chr7	89969690	90020769
CLDN12	37.3867688795636	9.6877125387513e-10	2.23873349058004e-05	chr7	90013035	90045268
CDK14	39.3280652058657	3.58254817296489e-10	8.27891057290456e-06	chr7	90095738	90839904
FZD1	38.027806281124	6.97435453133951e-10	1.61170358864725e-05	chr7	90893783	90898132
AKAP9	38.3744125816151	5.83930210674089e-10	1.34940432384675e-05	chr7	91570189	91739987
CYP51A1	38.0610059662729	6.85668444781893e-10	1.58451120904648e-05	chr7	91741463	91808845
LRRD1	38.0610059662729	6.85668444781893e-10	1.58451120904648e-05	chr7	91770957	91808845
KRIT1	38.0610059662729	6.85668444781893e-10	1.58451120904648e-05	chr7	91828283	91875414
ANKIB1	37.1056230581978	1.11900570620395e-09	2.58591028646671e-05	chr7	91875548	92030698
GATAD1	35.5321767627251	2.50872033165881e-09	5.79740181443034e-05	chr7	92076762	92089381
PEX1	34.6086623603008	4.03108468452522e-09	9.31543359746933e-05	chr7	92116337	92157845
RBM48	34.6086623603008	4.03108468452522e-09	9.31543359746933e-05	chr7	92158087	92167319
FAM133B	34.9312639354645	3.41552266562493e-09	7.89293132799265e-05	chr7	92190072	92219706
CDK6	35.5576487297509	2.4761286178535e-09	5.72208562299765e-05	chr7	92234235	92465941
SAMD9	33.9928177294795	5.53158842441927e-09	0.000127829476899905	chr7	92728826	92747336
SAMD9L	33.9928177294795	5.53158842441927e-09	0.000127829476899905	chr7	92759368	92777680
HEPACAM2	34.6086623603008	4.03108468452522e-09	9.31543359746933e-05	chr7	92817899	92855782
CALCR	35.5321767627251	2.50872033165881e-09	5.79740181443034e-05	chr7	93053799	93204042
MIR653	35.5321767627251	2.50872033165881e-09	5.79740181443034e-05	chr7	93112072	93112167
MIR489	35.5321767627251	2.50872033165881e-09	5.79740181443034e-05	chr7	93113248	93113331
MIR4652	34.9083381131558	3.45597682493236e-09	7.98641684473619e-05	chr7	93346240	93346317
TFPI2	36.1621776850983	1.81560356089818e-09	4.1956782688796e-05	chr7	93514709	93520303
GNGT1	36.1621776850983	1.81560356089818e-09	4.1956782688796e-05	chr7	93220885	93540485
GNG11	36.1621776850983	1.81560356089818e-09	4.1956782688796e-05	chr7	93551016	93555826
BET1	35.5321767627251	2.50872033165881e-09	5.79740181443034e-05	chr7	93592082	93633690
COL1A2	38.4001907826762	5.76267623987256e-10	1.33169685227215e-05	chr7	94023873	94060544
CASD1	38.4001907826762	5.76267623987256e-10	1.33169685227215e-05	chr7	94139170	94186328
SGCE	38.4001907826762	5.76267623987256e-10	1.33169685227215e-05	chr7	94214536	94285521
PEG10	38.7131566158977	4.90889072170922e-10	1.13439555687978e-05	chr7	94285637	94299006
PPP1R9A	36.7983662631015	1.3099998180529e-09	3.02727857953845e-05	chr7	94536949	94925727
PON1	37.1056230581978	1.11900570620395e-09	2.58591028646671e-05	chr7	94927669	95025687
PON3	37.1056230581978	1.11900570620395e-09	2.58591028646671e-05	chr7	94989184	95025687
PON2	37.1056230581978	1.11900570620395e-09	2.58591028646671e-05	chr7	95034174	95064384
ASB4	36.467637561927	1.55222162064037e-09	3.58702894313783e-05	chr7	95115213	95169543
PDK4	37.1056230581978	1.11900570620395e-09	2.58591028646671e-05	chr7	95212809	95225925
DYNC1I1	37.7497988741944	8.04250102365856e-10	1.85854156155726e-05	chr7	95401818	95727736
SLC25A13	35.5321767627251	2.50872033165881e-09	5.79740181443034e-05	chr7	95749532	95951459
MIR591	35.5321767627251	2.50872033165881e-09	5.79740181443034e-05	chr7	95848974	95849068
DLX6-AS1	35.5321767627251	2.50872033165881e-09	5.79740181443034e-05	chr7	96597827	96643377
DLX6	35.5321767627251	2.50872033165881e-09	5.79740181443034e-05	chr7	96635290	96640352
DLX5	35.5321767627251	2.50872033165881e-09	5.79740181443034e-05	chr7	96649702	96654143
TAC1	35.2306665062507	2.92875180600417e-09	6.76805254849504e-05	chr7	97361271	97369784
ASNS	36.4932550926103	1.53195449643948e-09	3.54019364582199e-05	chr7	97481429	97501854
OCM2	36.4932550926103	1.53195449643948e-09	3.54019364582199e-05	chr7	97614013	97619416
LMTK2	36.4932550926103	1.53195449643948e-09	3.54019364582199e-05	chr7	97736197	97838944
BHLHA15	35.8588555153025	2.12141619851713e-09	4.90238069315324e-05	chr7	97841568	97842271
TECPR1	35.8588555153025	2.12141619851713e-09	4.90238069315324e-05	chr7	97844755	97881563
BRI3	35.8588555153025	2.12141619851713e-09	4.90238069315324e-05	chr7	97910979	97922275
BAIAP2L1	36.4932550926103	1.53195449643948e-09	3.54019364582199e-05	chr7	97920962	98030427
NPTX2	35.5576487297509	2.4761286178535e-09	5.72208562299765e-05	chr7	98246597	98259181
MIR3609	34.6339470975715	3.97906364068912e-09	9.19521816726849e-05	chr7	98479273	98479352
SMURF1	34.6339470975715	3.97906364068912e-09	9.19521816726849e-05	chr7	98625058	98741743
TMEM130	34.6339470975715	3.97906364068912e-09	9.19521816726849e-05	chr7	98444111	98467673
TRRAP	34.6339470975715	3.97906364068912e-09	9.19521816726849e-05	chr7	98476113	98610866
KPNA7	34.6339470975715	3.97906364068912e-09	9.19521816726849e-05	chr7	98771197	98805089
MYH16	34.6339470975715	3.97906364068912e-09	9.19521816726849e-05	chr7	98870924	98895594
ARPC1A	34.6339470975715	3.97906364068912e-09	9.19521816726849e-05	chr7	98923496	98985884
ARPC1B	34.6339470975715	3.97906364068912e-09	9.19521816726849e-05	chr7	98972298	98992404
PDAP1	34.6339470975715	3.97906364068912e-09	9.19521816726849e-05	chr7	98992298	99006305
BUD31	34.6339470975715	3.97906364068912e-09	9.19521816726849e-05	chr7	99006592	99017239
PTCD1	34.6339470975715	3.97906364068912e-09	9.19521816726849e-05	chr7	99014362	99036462
CPSF4	34.6339470975715	3.97906364068912e-09	9.19521816726849e-05	chr7	99036563	99054996
ZNF789	34.6339470975715	3.97906364068912e-09	9.19521816726849e-05	chr7	99070515	99085217
ZNF394	34.0155894016305	5.46722751240362e-09	0.000126342160584135	chr7	99090854	99097877
ZKSCAN5	34.0155894016305	5.46722751240362e-09	0.000126342160584135	chr7	99102273	99131445
FAM200A	34.0155894016305	5.46722751240362e-09	0.000126342160584135	chr7	99143923	99156115
ZNF655	34.0155894016305	5.46722751240362e-09	0.000126342160584135	chr7	99156045	99174076
CYP3A5	34.0155894016305	5.46722751240362e-09	0.000126342160584135	chr7	99245813	99332819
CYP3A7	34.0155894016305	5.46722751240362e-09	0.000126342160584135	chr7	99302660	99332819
CYP3A4	34.0155894016305	5.46722751240362e-09	0.000126342160584135	chr7	99354583	99381811
CYP3A43	33.1118303666861	8.70077172801737e-09	0.000201066133862753	chr7	99425636	99464173
OR2AE1	33.1118303666861	8.70077172801737e-09	0.000201066133862753	chr7	99473685	99474656
TRIM4	33.1118303666861	8.70077172801737e-09	0.000201066133862753	chr7	99488030	99517223
GJC3	33.1118303666861	8.70077172801737e-09	0.000201066133862753	chr7	99520892	99527243
AZGP1	33.1118303666861	8.70077172801737e-09	0.000201066133862753	chr7	99564350	99573735
AZGP1P1	33.1118303666861	8.70077172801737e-09	0.000201066133862753	chr7	99578385	99591588
ZKSCAN1	33.1118303666861	8.70077172801737e-09	0.000201066133862753	chr7	99613219	99635403
ZSCAN21	33.1118303666861	8.70077172801737e-09	0.000201066133862753	chr7	99647417	99662663
ZNF3	33.1118303666861	8.70077172801737e-09	0.000201066133862753	chr7	99661470	99680171
COPS6	33.1118303666861	8.70077172801737e-09	0.000201066133862753	chr7	99686583	99689822
MCM7	33.1118303666861	8.70077172801737e-09	0.000201066133862753	chr7	99690404	99699427
MIR106B	33.1118303666861	8.70077172801737e-09	0.000201066133862753	chr7	99691616	99691697
MIR25	33.1118303666861	8.70077172801737e-09	0.000201066133862753	chr7	99691183	99691266
MIR93	33.1118303666861	8.70077172801737e-09	0.000201066133862753	chr7	99691391	99691470
AP4M1	33.1118303666861	8.70077172801737e-09	0.000201066133862753	chr7	99699130	99707942
TAF6	33.1118303666861	8.70077172801737e-09	0.000201066133862753	chr7	99704693	99717481
CNPY4	33.1118303666861	8.70077172801737e-09	0.000201066133862753	chr7	99717265	99723128
MBLAC1	33.1118303666861	8.70077172801737e-09	0.000201066133862753	chr7	99724320	99726121
GAL3ST4	33.1118303666861	8.70077172801737e-09	0.000201066133862753	chr7	99756865	99766373
MIR4658	33.1118303666861	8.70077172801737e-09	0.000201066133862753	chr7	99754228	99754292
GPC2	33.1118303666861	8.70077172801737e-09	0.000201066133862753	chr7	99767229	99774990
STAG3	33.1118303666861	8.70077172801737e-09	0.000201066133862753	chr7	99775538	99812010
PVRIG	33.1118303666861	8.70077172801737e-09	0.000201066133862753	chr7	99816243	99819111
SPDYE3	33.1118303666861	8.70077172801737e-09	0.000201066133862753	chr7	99905325	99919819
PMS2P1	33.1118303666861	8.70077172801737e-09	0.000201066133862753	chr7	99918263	99933930
PILRB	33.1118303666861	8.70077172801737e-09	0.000201066133862753	chr7	99933767	99965454
PILRA	33.1118303666861	8.70077172801737e-09	0.000201066133862753	chr7	99971068	99997722
ZCWPW1	33.1118303666861	8.70077172801737e-09	0.000201066133862753	chr7	99998495	100026431
MEPCE	33.1118303666861	8.70077172801737e-09	0.000201066133862753	chr7	100026413	100031749
PPP1R35	33.1118303666861	8.70077172801737e-09	0.000201066133862753	chr7	100032912	100034094
C7orf61	33.1118303666861	8.70077172801737e-09	0.000201066133862753	chr7	100054238	100061894
TSC22D4	32.2199858599008	1.37667350823931e-08	0.000318135481019022	chr7	100064142	100076902
NYAP1	31.6239169750533	1.87110891455891e-08	0.000432394559065419	chr7	100081550	100092424
AGFG2	31.6239169750533	1.87110891455891e-08	0.000432394559065419	chr7	100136834	100165843
LRCH4	31.6239169750533	1.87110891455891e-08	0.000432394559065419	chr7	100171634	100183776
SAP25	31.6239169750533	1.87110891455891e-08	0.000432394559065419	chr7	100169853	100171270
FBXO24	31.6239169750533	1.87110891455891e-08	0.000432394559065419	chr7	100183956	100198740
PCOLCE	31.6239169750533	1.87110891455891e-08	0.000432394559065419	chr7	100199882	100205798
MOSPD3	31.6239169750533	1.87110891455891e-08	0.000432394559065419	chr7	100209725	100213000
TFR2	31.6239169750533	1.87110891455891e-08	0.000432394559065419	chr7	100218039	100240402
ACTL6B	30.7520467328828	2.93194426167641e-08	0.000677542999430802	chr7	100240726	100254084
GIGYF1	30.7520467328828	2.93194426167641e-08	0.000677542999430802	chr7	100277130	100286870
GNB2	30.7520467328828	2.93194426167641e-08	0.000677542999430802	chr7	100271363	100276792
POP7	30.7520467328828	2.93194426167641e-08	0.000677542999430802	chr7	100303676	100305123
EPO	30.7520467328828	2.93194426167641e-08	0.000677542999430802	chr7	100318423	100321323
ZAN	30.7520467328828	2.93194426167641e-08	0.000677542999430802	chr7	100331249	100395419
EPHB4	30.1702069226731	3.95742302502053e-08	0.000914520886851994	chr7	100400187	100425143
SLC12A9	30.1702069226731	3.95742302502053e-08	0.000914520886851994	chr7	100450341	100464634
TRIP6	30.1702069226731	3.95742302502053e-08	0.000914520886851994	chr7	100464950	100471076
SRRT	30.1702069226731	3.95742302502053e-08	0.000914520886851994	chr7	100472701	100486285
ACHE	30.1702069226731	3.95742302502053e-08	0.000914520886851994	chr7	100487615	100494539
UFSP1	30.1702069226731	3.95742302502053e-08	0.000914520886851994	chr7	100486344	100487339
MUC12	29.0249338314924	7.14526789319167e-08	0.00165119995743766	chr7	100612904	100662230
MUC17	28.461451289	9.55827471993979e-08	0.00220882170503089	chr7	100663364	100702140
TRIM56	29.0249338314924	7.14526789319167e-08	0.00165119995743766	chr7	100728786	100735010
SERPINE1	29.0249338314924	7.14526789319167e-08	0.00165119995743766	chr7	100770370	100782547
AP1S1	29.0249338314924	7.14526789319167e-08	0.00165119995743766	chr7	100797686	100804557
MIR4653	29.8726442173498	4.61376725890303e-08	0.0010661954758599	chr7	100802754	100802836
VGF	29.8726442173498	4.61376725890303e-08	0.0010661954758599	chr7	100805790	100808852
NAT16	29.8726442173498	4.61376725890303e-08	0.0010661954758599	chr7	100813774	100823557
MOGAT3	30.4502711787938	3.42535442395718e-08	0.000791565153832265	chr7	100839013	100844302
PLOD3	30.4502711787938	3.42535442395718e-08	0.000791565153832265	chr7	100849258	100861011
ZNHIT1	30.4502711787938	3.42535442395718e-08	0.000791565153832265	chr7	100860985	100867471
CLDN15	30.4502711787938	3.42535442395718e-08	0.000791565153832265	chr7	100875373	100882101
FIS1	30.4502711787938	3.42535442395718e-08	0.000791565153832265	chr7	100882893	100895593
MYL10	30.1527515716988	3.99320232221088e-08	0.000922789124639712	chr7	101256605	101272576
CUX1	30.1527515716988	3.99320232221088e-08	0.000922789124639712	chr7	101459184	101927250
SH2B2	29.5792642031056	5.36760967330973e-08	0.00124040091940515	chr7	101928405	101962178
MIR4285	29.5792642031056	5.36760967330973e-08	0.00124040091940515	chr7	101936369	101936453
SPDYE6	29.5792642031056	5.36760967330973e-08	0.00124040091940515	chr7	101986192	101996889
LOC100289561	30.1527515716988	3.99320232221088e-08	0.000922789124639712	chr7	102004308	102036769
LOC100630923	30.1527515716988	3.99320232221088e-08	0.000922789124639712	chr7	102004308	102067129
PRKRIP1	30.1527515716988	3.99320232221088e-08	0.000922789124639712	chr7	102036804	102067129
ORAI2	30.7323158120418	2.96190911234599e-08	0.000684467576772035	chr7	102073977	102097268
ALKBH4	30.7323158120418	2.96190911234599e-08	0.000684467576772035	chr7	102096667	102105321
LRWD1	30.7323158120418	2.96190911234599e-08	0.000684467576772035	chr7	102105390	102113612
MIR4467	30.7323158120418	2.96190911234599e-08	0.000684467576772035	chr7	102111916	102111978
POLR2J	30.7323158120418	2.96190911234599e-08	0.000684467576772035	chr7	102113548	102119381
POLR2J3	30.7323158120418	2.96190911234599e-08	0.000684467576772035	chr7	102178366	102213068
RASA4	30.7323158120418	2.96190911234599e-08	0.000684467576772035	chr7	102220093	102389144
POLR2J2	30.7323158120418	2.96190911234599e-08	0.000684467576772035	chr7	102277195	102312176
FAM185A	30.4502711787938	3.42535442395718e-08	0.000791565153832265	chr7	102389399	102449672
FBXL13	29.8726442173498	4.61376725890303e-08	0.0010661954758599	chr7	102453308	102715288
LRRC17	29.8726442173498	4.61376725890303e-08	0.0010661954758599	chr7	102553344	102585556
ARMC10	29.8726442173498	4.61376725890303e-08	0.0010661954758599	chr7	102715328	102740210
NAPEPLD	29.8726442173498	4.61376725890303e-08	0.0010661954758599	chr7	102740023	102790007
RPL19P12	29.8726442173498	4.61376725890303e-08	0.0010661954758599	chr7	102781717	102782850
DPY19L2P2	29.8726442173498	4.61376725890303e-08	0.0010661954758599	chr7	102815462	102920913
PMPCB	29.3011151060867	6.19600260940586e-08	0.0014318342430076	chr7	102937873	102969958
DNAJC2	29.3011151060867	6.19600260940586e-08	0.0014318342430076	chr7	102952921	102985320
PSMC2	29.3011151060867	6.19600260940586e-08	0.0014318342430076	chr7	102987971	103009842
SLC26A5	29.3011151060867	6.19600260940586e-08	0.0014318342430076	chr7	102993177	103086624
RELN	29.0249338314924	7.14526789319167e-08	0.00165119995743766	chr7	103112231	103629963
ORC5	29.5945108916267	5.32555385571201e-08	0.00123068224051649	chr7	103766788	103848495
LHFPL3	31.0581670275886	2.5041046618682e-08	0.000578673546311122	chr7	103969104	104549003
SRPK2	30.1702069226731	3.95742302502053e-08	0.000914520886851994	chr7	104755716	105039798
PUS7	30.1702069226731	3.95742302502053e-08	0.000914520886851994	chr7	105096960	105162685
RINT1	30.1702069226731	3.95742302502053e-08	0.000914520886851994	chr7	105172532	105208124
EFCAB10	30.1702069226731	3.95742302502053e-08	0.000914520886851994	chr7	105205580	105221976
ATXN7L1	29.8921027071402	4.56769510301749e-08	0.00105554866135631	chr7	105245221	105517031
CDHR3	29.3183313399239	6.14119785119582e-08	0.00141916941143284	chr7	105517267	105676877
SYPL1	29.8921027071402	4.56769510301749e-08	0.00105554866135631	chr7	105730814	105753093
NAMPT	29.8921027071402	4.56769510301749e-08	0.00105554866135631	chr7	105888732	105925638
CCDC71L	28.4783943569161	9.47499386474805e-08	0.00218957633220463	chr7	106297211	106301634
PIK3CG	29.0440855937439	7.07497690283905e-08	0.00163495641247708	chr7	106505723	106547592
PRKAR2B	29.6159384814578	5.26700632600063e-08	0.00121715249187549	chr7	106685178	106802256
HBP1	29.6159384814578	5.26700632600063e-08	0.00121715249187549	chr7	106809406	106842974
COG5	29.6159384814578	5.26700632600063e-08	0.00121715249187549	chr7	106842189	107204959
GPR22	31.340055488546	2.16565126117594e-08	0.000500460349945148	chr7	107110502	107116125
DUS4L	31.340055488546	2.16565126117594e-08	0.000500460349945148	chr7	107204402	107218968
BCAP29	31.340055488546	2.16565126117594e-08	0.000500460349945148	chr7	107220422	107263762
SLC26A4	30.7520467328828	2.93194426167641e-08	0.000677542999430802	chr7	107301080	107358252
CBLL1	31.340055488546	2.16565126117594e-08	0.000500460349945148	chr7	107384279	107402083
SLC26A3	31.340055488546	2.16565126117594e-08	0.000500460349945148	chr7	107405912	107443678
DLD	31.6239169750533	1.87110891455891e-08	0.000432394559065419	chr7	107531586	107561643
LAMB1	31.6239169750533	1.87110891455891e-08	0.000432394559065419	chr7	107564246	107643804
LAMB4	31.6239169750533	1.87110891455891e-08	0.000432394559065419	chr7	107663996	107770801
NRCAM	31.6239169750533	1.87110891455891e-08	0.000432394559065419	chr7	107788071	108096841
PNPLA8	31.6239169750533	1.87110891455891e-08	0.000432394559065419	chr7	108110866	108168605
THAP5	31.6239169750533	1.87110891455891e-08	0.000432394559065419	chr7	108202671	108210167
DNAJB9	31.6239169750533	1.87110891455891e-08	0.000432394559065419	chr7	108210189	108215294
C7orf66	32.2199858599008	1.37667350823931e-08	0.000318135481019022	chr7	108524038	108524637
EIF3IP1	33.7221487209781	6.35727269551247e-09	0.000146910214720598	chr7	109599284	109600270
IMMP2L	33.7221487209781	6.35727269551247e-09	0.000146910214720598	chr7	110303106	111202573
LRRN3	33.7221487209781	6.35727269551247e-09	0.000146910214720598	chr7	110731062	110765509
DOCK4	33.7221487209781	6.35727269551247e-09	0.000146910214720598	chr7	111366164	111846462
ZNF277	32.8222527011337	1.0098222021873e-08	0.000233359812703463	chr7	111846643	111983989
IFRD1	32.2199858599008	1.37667350823931e-08	0.000318135481019022	chr7	112063199	112117258
TMEM168	33.1118303666861	8.70077172801737e-09	0.000201066133862753	chr7	112405787	112430478
GPR85	33.1118303666861	8.70077172801737e-09	0.000201066133862753	chr7	112720468	112727833
PPP1R3A	35.5576487297509	2.4761286178535e-09	5.72208562299765e-05	chr7	113516882	113559082
FOXP2	36.4932550926103	1.53195449643948e-09	3.54019364582199e-05	chr7	113726365	114333827
MIR3666	35.8588555153025	2.12141619851713e-09	4.90238069315324e-05	chr7	114293400	114293510
MDFIC	37.440768235929	9.42316712898545e-10	2.17759969183725e-05	chr7	114562209	114659970
TFEC	36.4932550926103	1.53195449643948e-09	3.54019364582199e-05	chr7	115575202	115799950
TES	35.2306665062507	2.92875180600417e-09	6.76805254849504e-05	chr7	115850547	115898837
CAV2	35.8588555153025	2.12141619851713e-09	4.90238069315324e-05	chr7	115928127	116148595
CAV1	35.5576487297509	2.4761286178535e-09	5.72208562299765e-05	chr7	115929906	116201239
MET	34.3386943449033	4.63082610886375e-09	0.000107013760549732	chr7	116312459	116438440
CAPZA2	35.5576487297509	2.4761286178535e-09	5.72208562299765e-05	chr7	116451124	116559313
ST7-AS1	34.9312639354645	3.41552266562493e-09	7.89293132799265e-05	chr7	116592501	116594388
ST7-OT4	34.9312639354645	3.41552266562493e-09	7.89293132799265e-05	chr7	116593953	116599867
ST7	34.6339470975715	3.97906364068912e-09	9.19521816726849e-05	chr7	116593381	116870075
ST7-AS2	34.6339470975715	3.97906364068912e-09	9.19521816726849e-05	chr7	116712481	116785614
ST7-OT3	34.6339470975715	3.97906364068912e-09	9.19521816726849e-05	chr7	116822735	116849991
WNT2	34.6339470975715	3.97906364068912e-09	9.19521816726849e-05	chr7	116916686	116963343
ASZ1	34.6339470975715	3.97906364068912e-09	9.19521816726849e-05	chr7	117003276	117067577
CFTR	34.6339470975715	3.97906364068912e-09	9.19521816726849e-05	chr7	117120017	117308718
CTTNBP2	32.5077133192363	1.18720400780829e-08	0.000274350974164418	chr7	117350706	117513561
NAA38	33.1118303666861	8.70077172801737e-09	0.000201066133862753	chr17	7760003	7761172
ANKRD7	33.1118303666861	8.70077172801737e-09	0.000201066133862753	chr7	117864712	117882784
KCND2	31.3687234091369	2.13390870547231e-08	0.000493124962747596	chr7	119913722	120390387
TSPAN12	29.6159384814578	5.26700632600063e-08	0.00121715249187549	chr7	120427374	120498177
ING3	31.9342587171057	1.59479508430794e-08	0.000368541196032722	chr7	120590817	120615711
WNT16	33.4307434262971	7.3847340611877e-09	0.000170653819419987	chr7	120965421	120981158
FAM3C	33.4307434262971	7.3847340611877e-09	0.000170653819419987	chr7	120988905	121036422
PTPRZ1	32.5346823103247	1.17084312916911e-08	0.00027057013871969	chr7	121513159	121702090
AASS	34.3386943449033	4.63082610886375e-09	0.000107013760549732	chr7	121713598	121784344
FEZF1	33.4307434262971	7.3847340611877e-09	0.000170653819419987	chr7	121941448	121944565
CADPS2	32.2490985603357	1.35619991913621e-08	0.000313404239313187	chr7	121958478	122526813
RNF133	34.9614935671622	3.36290440523738e-09	7.77133579006306e-05	chr7	122337766	122339208
RNF148	34.045484329666	5.38387085704409e-09	0.000124415871635432	chr7	122341720	122343021
TAS2R16	34.045484329666	5.38387085704409e-09	0.000124415871635432	chr7	122634759	122635754
SLC13A1	34.045484329666	5.38387085704409e-09	0.000124415871635432	chr7	122753588	122840025
IQUB	33.754295998797	6.25308024898405e-09	0.000144502431473772	chr7	123092236	123174718
NDUFA5	33.754295998797	6.25308024898405e-09	0.000144502431473772	chr7	123181083	123197958
ASB15	33.1413525275107	8.56966466502751e-09	0.000198036380744121	chr7	123241921	123277932
LMOD2	33.1413525275107	8.56966466502751e-09	0.000198036380744121	chr7	123295861	123304147
WASL	32.2490985603357	1.35619991913621e-08	0.000313404239313187	chr7	123321997	123389116
HYAL4	33.4651085889282	7.25539649013951e-09	0.000167664957490634	chr7	123485223	123517531
SPAM1	33.4651085889282	7.25539649013951e-09	0.000167664957490634	chr7	123565286	123611461
TMEM229A	33.4651085889282	7.25539649013951e-09	0.000167664957490634	chr7	123670970	123673523
GPR37	33.4651085889282	7.25539649013951e-09	0.000167664957490634	chr7	124385655	124406079
POT1	34.0825857030679	5.28218808052941e-09	0.000122066084352954	chr7	124462440	124570037
GRM8	34.0825857030679	5.28218808052941e-09	0.000122066084352954	chr7	126078652	126893147
MIR592	34.9991110984226	3.29855875097106e-09	7.62263941761902e-05	chr7	126698142	126698238
ZNF800	34.9991110984226	3.29855875097106e-09	7.62263941761902e-05	chr7	127010354	127032767
ARF5	35.0442107254008	3.22303781650117e-09	7.44811809015255e-05	chr7	127228406	127231759
GCC1	35.0442107254008	3.22303781650117e-09	7.44811809015255e-05	chr7	127220682	127225654
FSCN3	35.0442107254008	3.22303781650117e-09	7.44811809015255e-05	chr7	127231463	127241851
PAX4	35.0442107254008	3.22303781650117e-09	7.44811809015255e-05	chr7	127250346	127255982
SND1	35.679141492477	2.32641622395549e-09	5.37611525193874e-05	chr7	127292202	127732659
SND1-IT1	35.679141492477	2.32641622395549e-09	5.37611525193874e-05	chr7	127637562	127640130
LRRC4	35.679141492477	2.32641622395549e-09	5.37611525193874e-05	chr7	127667124	127671002
MIR593	35.679141492477	2.32641622395549e-09	5.37611525193874e-05	chr7	127721913	127722012
MIR129-1	35.679141492477	2.32641622395549e-09	5.37611525193874e-05	chr7	127847925	127847996
LEP	35.679141492477	2.32641622395549e-09	5.37611525193874e-05	chr7	127881331	127897682
MGC27345	36.3205345707158	1.67390864602655e-09	3.86823549010275e-05	chr7	127937738	127947816
RBM28	36.3205345707158	1.67390864602655e-09	3.86823549010275e-05	chr7	127950436	127983962
PRRT4	36.3205345707158	1.67390864602655e-09	3.86823549010275e-05	chr7	127990379	128001739
IMPDH1	36.3205345707158	1.67390864602655e-09	3.86823549010275e-05	chr7	128032331	128050036
FAM71F1	36.9684196265495	1.20058124649576e-09	2.77442320252705e-05	chr7	128349115	128371797
FAM71F2	36.9684196265495	1.20058124649576e-09	2.77442320252705e-05	chr7	128312346	128324300
HILPDA	36.9684196265495	1.20058124649576e-09	2.77442320252705e-05	chr7	128095884	128098472
METTL2B	36.9684196265495	1.20058124649576e-09	2.77442320252705e-05	chr7	128116783	128142978
CALU	36.9684196265495	1.20058124649576e-09	2.77442320252705e-05	chr7	128379346	128413477
OPN1SW	36.9684196265495	1.20058124649576e-09	2.77442320252705e-05	chr7	128412543	128415844
CCDC136	37.6228267314426	8.58341076078748e-10	1.98354039271038e-05	chr7	128431464	128462187
FLNC	37.6228267314426	8.58341076078748e-10	1.98354039271038e-05	chr7	128470483	128499328
ATP6V1F	36.9684196265495	1.20058124649576e-09	2.77442320252705e-05	chr7	128502857	128505903
KCP	36.9684196265495	1.20058124649576e-09	2.77442320252705e-05	chr7	128502505	128550773
IRF5	36.3205345707158	1.67390864602655e-09	3.86823549010275e-05	chr7	128577769	128590088
TNPO3	36.3205345707158	1.67390864602655e-09	3.86823549010275e-05	chr7	128594234	128695227
TPI1P2	36.3205345707158	1.67390864602655e-09	3.86823549010275e-05	chr7	128695277	128697293
LOC407835	36.3205345707158	1.67390864602655e-09	3.86823549010275e-05	chr7	128766325	128768050
TSPAN33	36.3205345707158	1.67390864602655e-09	3.86823549010275e-05	chr7	128784712	128809534
SMO	36.3205345707158	1.67390864602655e-09	3.86823549010275e-05	chr7	128828713	128853385
AHCYL2	35.3870341142661	2.70280157866403e-09	6.24590416813471e-05	chr7	128864855	129070052
NRF1	36.0267746374658	1.94624770441393e-09	4.49758382013015e-05	chr7	129251555	129396922
MIR182	36.0267746374658	1.94624770441393e-09	4.49758382013015e-05	chr7	129410223	129410332
MIR183	36.0267746374658	1.94624770441393e-09	4.49758382013015e-05	chr7	129414745	129414854
MIR96	36.0267746374658	1.94624770441393e-09	4.49758382013015e-05	chr7	129414533	129414609
UBE2H	36.0267746374658	1.94624770441393e-09	4.49758382013015e-05	chr7	129470573	129592800
ZC3HC1	36.9684196265495	1.20058124649576e-09	2.77442320252705e-05	chr7	129658126	129691233
KLHDC10	36.0267746374658	1.94624770441393e-09	4.49758382013015e-05	chr7	129710349	129775560
TMEM209	36.6730329290841	1.39698630204481e-09	3.22829564539535e-05	chr7	129804555	129845338
CPA2	37.3258394428369	9.99514847188527e-10	2.30977886036797e-05	chr7	129906703	129929637
CPA4	37.3258394428369	9.99514847188527e-10	2.30977886036797e-05	chr7	129932974	129964020
CPA5	37.3258394428369	9.99514847188527e-10	2.30977886036797e-05	chr7	129984630	130008571
CPA1	37.3258394428369	9.99514847188527e-10	2.30977886036797e-05	chr7	130020290	130027949
CEP41	37.3258394428369	9.99514847188527e-10	2.30977886036797e-05	chr7	130033612	130081051
MESTIT1	36.6730329290841	1.39698630204481e-09	3.22829564539535e-05	chr7	130126898	130131013
MEST	36.6730329290841	1.39698630204481e-09	3.22829564539535e-05	chr7	130126016	130146138
MIR335	36.6730329290841	1.39698630204481e-09	3.22829564539535e-05	chr7	130135952	130136045
COPG2	36.6730329290841	1.39698630204481e-09	3.22829564539535e-05	chr7	130146080	130353598
TSGA13	36.6730329290841	1.39698630204481e-09	3.22829564539535e-05	chr7	130353486	130372268
KLF14	36.6730329290841	1.39698630204481e-09	3.22829564539535e-05	chr7	130417396	130418888
MIR29A	36.6730329290841	1.39698630204481e-09	3.22829564539535e-05	chr7	130561506	130561569
MIR29B1	36.6730329290841	1.39698630204481e-09	3.22829564539535e-05	chr7	130562218	130562298
MKLN1	36.0267746374658	1.94624770441393e-09	4.49758382013015e-05	chr7	130794855	131181398
PODXL	36.9684196265495	1.20058124649576e-09	2.77442320252705e-05	chr7	131185021	131241376
PLXNA4	35.3870341142661	2.70280157866403e-09	6.24590416813471e-05	chr7	131808091	132333447
FLJ40288	34.1269866041616	5.16302453060688e-09	0.000119312333877794	chr7	132333553	132413528
CHCHD3	33.5066207439172	7.10218203353389e-09	0.000164124324612935	chr7	132469623	132766828
EXOC4	32.8926548976939	9.73905394069092e-09	0.000225059797515426	chr7	132937823	133750513
LRGUK	33.7936194610008	6.12795166581941e-09	0.000141610835045421	chr7	133812105	133948933
SLC35B4	33.7936194610008	6.12795166581941e-09	0.000141610835045421	chr7	133974090	134001827
AKR1B1	33.7936194610008	6.12795166581941e-09	0.000141610835045421	chr7	134127107	134143888
AKR1B10	33.7936194610008	6.12795166581941e-09	0.000141610835045421	chr7	134212344	134226166
AKR1B15	33.7936194610008	6.12795166581941e-09	0.000141610835045421	chr7	134233849	134264592
BPGM	34.7064143974842	3.83366337933226e-09	8.85921270329892e-05	chr7	134331531	134364567
CALD1	35.3366227883667	2.77367110346485e-09	6.40967655299692e-05	chr7	134464164	134655480
AGBL3	35.3366227883667	2.77367110346485e-09	6.40967655299692e-05	chr7	134671259	134820530
TMEM140	35.3366227883667	2.77367110346485e-09	6.40967655299692e-05	chr7	134832766	134850967
WDR91	35.3366227883667	2.77367110346485e-09	6.40967655299692e-05	chr7	134868590	134896316
STRA8	35.3366227883667	2.77367110346485e-09	6.40967655299692e-05	chr7	134916731	134943244
CNOT4	35.9732393809313	2.00046154579997e-09	4.62286658618915e-05	chr7	135046547	135194875
NUP205	35.3366227883667	2.77367110346485e-09	6.40967655299692e-05	chr7	135242662	135333499
SLC13A4	35.3366227883667	2.77367110346485e-09	6.40967655299692e-05	chr7	135365987	135412933
FAM180A	35.3366227883667	2.77367110346485e-09	6.40967655299692e-05	chr7	135414346	135433594
LUZP6	35.0442107254008	3.22303781650117e-09	7.44811809015255e-05	chr7	135611503	135662204
CHRM2	36.2693481951185	1.71845452639161e-09	3.97117656503837e-05	chr7	136553399	136701771
LOC349160	36.2693481951185	1.71845452639161e-09	3.97117656503837e-05	chr7	136583520	136849088
MIR490	36.2693481951185	1.71845452639161e-09	3.97117656503837e-05	chr7	136587914	136588041
PTN	36.2693481951185	1.71845452639161e-09	3.97117656503837e-05	chr7	136912092	137028546
DGKI	35.9732393809313	2.00046154579997e-09	4.62286658618915e-05	chr7	137074385	137531609
CREB3L2	36.2693481951185	1.71845452639161e-09	3.97117656503837e-05	chr7	137559725	137686847
LOC100130880	36.2693481951185	1.71845452639161e-09	3.97117656503837e-05	chr7	137638094	137642712
AKR1D1	36.2693481951185	1.71845452639161e-09	3.97117656503837e-05	chr7	137687070	137803050
MIR4468	36.2693481951185	1.71845452639161e-09	3.97117656503837e-05	chr7	137808504	137808567
TRIM24	36.2693481951185	1.71845452639161e-09	3.97117656503837e-05	chr7	138145079	138270332
SVOPL	35.6310378714978	2.38457748279543e-09	5.51052010499196e-05	chr7	138279030	138363790
ATP6V0A4	36.2693481951185	1.71845452639161e-09	3.97117656503837e-05	chr7	138391039	138482941
TMEM213	36.2693481951185	1.71845452639161e-09	3.97117656503837e-05	chr7	138482739	138490769
KIAA1549	36.9140706048084	1.2345180312444e-09	2.85284771840268e-05	chr7	138516127	138666064
ZC3HAV1L	36.9140706048084	1.2345180312444e-09	2.85284771840268e-05	chr7	138710452	138720775
ZC3HAV1	36.6162930730791	1.43824550693659e-09	3.32364154197977e-05	chr7	138728266	138794465
TTC26	37.565234027843	8.84062437407797e-10	2.04297988660568e-05	chr7	138818490	138874550
UBN2	37.565234027843	8.84062437407797e-10	2.04297988660568e-05	chr7	138916231	138992982
LUC7L2	37.565234027843	8.84062437407797e-10	2.04297988660568e-05	chr7	139025105	139108203
LOC100129148	37.565234027843	8.84062437407797e-10	2.04297988660568e-05	chr7	139102209	139112272
KLRG2	37.565234027843	8.84062437407797e-10	2.04297988660568e-05	chr7	139138088	139168457
CLEC2L	38.2228677869521	6.31084900410809e-10	1.45837409635934e-05	chr7	139208674	139229731
HIPK2	38.2228677869521	6.31084900410809e-10	1.45837409635934e-05	chr7	139246316	139477693
TBXAS1	38.2228677869521	6.31084900410809e-10	1.45837409635934e-05	chr7	139478047	139720125
PARP12	38.2228677869521	6.31084900410809e-10	1.45837409635934e-05	chr7	139723549	139763521
SLC37A3	38.2228677869521	6.31084900410809e-10	1.45837409635934e-05	chr7	140033552	140098311
RAB19	38.2228677869521	6.31084900410809e-10	1.45837409635934e-05	chr7	140103843	140126050
MKRN1	38.8870016040863	4.49060808225565e-10	1.03773462172846e-05	chr7	140152840	140179369
DENND2A	38.8870016040863	4.49060808225565e-10	1.03773462172846e-05	chr7	140218220	140341286
ADCK2	40.5427068273802	1.92365211734636e-10	4.4453676779757e-06	chr7	140372953	140395745
NDUFB2	40.5427068273802	1.92365211734636e-10	4.4453676779757e-06	chr7	140396481	140406446
BRAF	41.2280433828052	1.35465002411779e-10	3.1304607407338e-06	chr7	140433813	140624564
MRPS33	40.5427068273802	1.92365211734636e-10	4.4453676779757e-06	chr7	140705961	140714781
AGK	39.5576656042477	3.18513699019647e-10	7.36053307064502e-06	chr7	141251078	141354209
KIAA1147	39.5576656042477	3.18513699019647e-10	7.36053307064502e-06	chr7	141356528	141401953
WEE2	39.5576656042477	3.18513699019647e-10	7.36053307064502e-06	chr7	141408153	141431071
SSBP1	39.5576656042477	3.18513699019647e-10	7.36053307064502e-06	chr7	141438121	141450288
TAS2R3	39.5576656042477	3.18513699019647e-10	7.36053307064502e-06	chr7	141463897	141464997
TAS2R4	40.5427068273802	1.92365211734636e-10	4.4453676779757e-06	chr7	141478289	141479188
TAS2R5	40.5427068273802	1.92365211734636e-10	4.4453676779757e-06	chr7	141490017	141491166
PRSS37	40.5427068273802	1.92365211734636e-10	4.4453676779757e-06	chr7	141536078	141541285
OR9A4	40.5427068273802	1.92365211734636e-10	4.4453676779757e-06	chr7	141618676	141619620
CLEC5A	40.5427068273802	1.92365211734636e-10	4.4453676779757e-06	chr7	141627157	141646783
TAS2R38	40.5427068273802	1.92365211734636e-10	4.4453676779757e-06	chr7	141672431	141673573
MGAM	40.5427068273802	1.92365211734636e-10	4.4453676779757e-06	chr7	141695679	141806547
MOXD2P	40.5427068273802	1.92365211734636e-10	4.4453676779757e-06	chr7	141940556	141946886
PRSS58	40.5427068273802	1.92365211734636e-10	4.4453676779757e-06	chr7	141951958	141957878
MTRNR2L6	40.5427068273802	1.92365211734636e-10	4.4453676779757e-06	chr7	142374131	142375525
PRSS1	40.5427068273802	1.92365211734636e-10	4.4453676779757e-06	chr7	142457319	142460927
EPHB6	39.5576656042477	3.18513699019647e-10	7.36053307064502e-06	chr7	142552792	142568847
TRPV6	40.5427068273802	1.92365211734636e-10	4.4453676779757e-06	chr7	142568960	142583490
TRPV5	40.5427068273802	1.92365211734636e-10	4.4453676779757e-06	chr7	142605648	142630820
KEL	40.5427068273802	1.92365211734636e-10	4.4453676779757e-06	chr7	142638201	142659503
OR9A2	39.8639348670198	2.72284657816651e-10	6.29222615748499e-06	chr7	142723287	142724219
OR6V1	39.8639348670198	2.72284657816651e-10	6.29222615748499e-06	chr7	142749438	142750379
OR6W1P	39.8639348670198	2.72284657816651e-10	6.29222615748499e-06	chr7	142759381	142760882
PIP	39.8639348670198	2.72284657816651e-10	6.29222615748499e-06	chr7	142829174	142836834
TAS2R39	39.8639348670198	2.72284657816651e-10	6.29222615748499e-06	chr7	142880512	142881528
TAS2R40	39.8639348670198	2.72284657816651e-10	6.29222615748499e-06	chr7	142919172	142920143
GSTK1	39.8639348670198	2.72284657816651e-10	6.29222615748499e-06	chr7	142960522	142966222
CASP2	39.8639348670198	2.72284657816651e-10	6.29222615748499e-06	chr7	142985308	143004789
TMEM139	39.8639348670198	2.72284657816651e-10	6.29222615748499e-06	chr7	142982040	142985141
CLCN1	39.8639348670198	2.72284657816651e-10	6.29222615748499e-06	chr7	143013219	143049097
FAM131B	39.8639348670198	2.72284657816651e-10	6.29222615748499e-06	chr7	143050493	143059840
ZYX	39.1916969449501	3.84170496539636e-10	8.87779600453445e-06	chr7	143058810	143088206
EPHA1	39.1916969449501	3.84170496539636e-10	8.87779600453445e-06	chr7	143088205	143105985
TAS2R60	40.1722997049193	2.32522017265512e-10	5.37335129698872e-06	chr7	143140546	143141502
TAS2R41	40.1722997049193	2.32522017265512e-10	5.37335129698872e-06	chr7	143174966	143175889
LOC154761	40.1722997049193	2.32522017265512e-10	5.37335129698872e-06	chr7	143339349	143533810
OR2F2	40.1722997049193	2.32522017265512e-10	5.37335129698872e-06	chr7	143632326	143633279
OR2F1	39.4984788551952	3.28315064631485e-10	7.58703282856899e-06	chr7	143657020	143658108
OR6B1	39.1916969449501	3.84170496539636e-10	8.87779600453445e-06	chr7	143701090	143702025
OR2A5	39.1916969449501	3.84170496539636e-10	8.87779600453445e-06	chr7	143747495	143748430
OR2A25	39.1916969449501	3.84170496539636e-10	8.87779600453445e-06	chr7	143771313	143772245
OR2A12	39.1916969449501	3.84170496539636e-10	8.87779600453445e-06	chr7	143792201	143793133
OR2A2	39.1916969449501	3.84170496539636e-10	8.87779600453445e-06	chr7	143806676	143807632
OR2A14	39.1916969449501	3.84170496539636e-10	8.87779600453445e-06	chr7	143826206	143827138
ARHGEF35	39.1916969449501	3.84170496539636e-10	8.87779600453445e-06	chr7	143883176	143892791
ARHGEF5	39.1916969449501	3.84170496539636e-10	8.87779600453445e-06	chr7	144052489	144077725
NOBOX	39.1916969449501	3.84170496539636e-10	8.87779600453445e-06	chr7	144094333	144107320
OR2A7	39.1916969449501	3.84170496539636e-10	8.87779600453445e-06	chr7	143955789	143956721
TPK1	37.2658131591186	1.0307578548168e-09	2.38197832669614e-05	chr7	144149034	144533146
CNTNAP2	34.5872564358272	4.07565745041403e-09	9.41843680216178e-05	chr7	145813453	148118088
MIR548I4	35.9732393809313	2.00046154579997e-09	4.62286658618915e-05	chr7	146991342	147254962
MIR548F4	36.9140706048084	1.2345180312444e-09	2.85284771840268e-05	chr7	147075109	147075213
C7orf33	36.9684196265495	1.20058124649576e-09	2.77442320252705e-05	chr7	148287657	148312952
CUL1	38.584371694923	5.2437126054122e-10	1.21176954598471e-05	chr7	148395006	148498202
EZH2	39.5576656042477	3.18513699019647e-10	7.36053307064502e-06	chr7	148504464	148581441
PDIA4	38.584371694923	5.2437126054122e-10	1.21176954598471e-05	chr7	148700154	148725782
ZNF786	38.584371694923	5.2437126054122e-10	1.21176954598471e-05	chr7	148766733	148787869
ZNF425	38.584371694923	5.2437126054122e-10	1.21176954598471e-05	chr7	148799878	148823438
ZNF398	38.584371694923	5.2437126054122e-10	1.21176954598471e-05	chr7	148823508	148880118
ZNF282	39.5576656042477	3.18513699019647e-10	7.36053307064502e-06	chr7	148892577	148923339
ZNF212	39.5576656042477	3.18513699019647e-10	7.36053307064502e-06	chr7	148936742	148952700
ZNF783	39.5576656042477	3.18513699019647e-10	7.36053307064502e-06	chr7	148959262	148982085
LOC155060	39.5576656042477	3.18513699019647e-10	7.36053307064502e-06	chr7	148959262	148994403
ZNF777	39.2534707497426	3.72206159777009e-10	8.6013121462869e-06	chr7	149128454	149158053
ZNF746	39.2534707497426	3.72206159777009e-10	8.6013121462869e-06	chr7	149169884	149194898
KRBA1	38.584371694923	5.2437126054122e-10	1.21176954598471e-05	chr7	149412102	149431664
ZNF467	38.584371694923	5.2437126054122e-10	1.21176954598471e-05	chr7	149461271	149470295
SSPO	38.584371694923	5.2437126054122e-10	1.21176954598471e-05	chr7	149473131	149531053
ATP6V0E2	38.584371694923	5.2437126054122e-10	1.21176954598471e-05	chr7	149570057	149577787
ZNF862	38.584371694923	5.2437126054122e-10	1.21176954598471e-05	chr7	149535509	149564568
ACTR3C	37.9218293335512	7.36366878014143e-10	1.70167021840288e-05	chr7	149944301	150020758
LRRC61	37.9218293335512	7.36366878014143e-10	1.70167021840288e-05	chr7	150006630	150035245
RARRES2	37.9218293335512	7.36366878014143e-10	1.70167021840288e-05	chr7	150035407	150038763
REPIN1	37.9218293335512	7.36366878014143e-10	1.70167021840288e-05	chr7	150065361	150071133
ZNF775	37.9218293335512	7.36366878014143e-10	1.70167021840288e-05	chr7	150076406	150095719
LOC728743	37.9218293335512	7.36366878014143e-10	1.70167021840288e-05	chr7	150097790	150109558
GIMAP8	37.2658131591186	1.0307578548168e-09	2.38197832669614e-05	chr7	150147962	150176483
GIMAP7	38.2228677869521	6.31084900410809e-10	1.45837409635934e-05	chr7	150211945	150218161
GIMAP4	38.2228677869521	6.31084900410809e-10	1.45837409635934e-05	chr7	150264458	150271041
GIMAP6	38.2228677869521	6.31084900410809e-10	1.45837409635934e-05	chr7	150322464	150329736
GIMAP2	39.1916969449501	3.84170496539636e-10	8.87779600453445e-06	chr7	150382794	150390728
GIMAP1-GIMAP5	39.1916969449501	3.84170496539636e-10	8.87779600453445e-06	chr7	150413645	150440737
GIMAP1	39.1916969449501	3.84170496539636e-10	8.87779600453445e-06	chr7	150413645	150421368
GIMAP5	39.1916969449501	3.84170496539636e-10	8.87779600453445e-06	chr7	150434436	150440737
TMEM176B	39.1916969449501	3.84170496539636e-10	8.87779600453445e-06	chr7	150488376	150498448
TMEM176A	39.1916969449501	3.84170496539636e-10	8.87779600453445e-06	chr7	150497854	150502208
KCNH2	40.5427068273802	1.92365211734636e-10	4.4453676779757e-06	chr7	150642044	150675402
NOS3	40.5427068273802	1.92365211734636e-10	4.4453676779757e-06	chr7	150688144	150711687
ATG9B	39.8639348670198	2.72284657816651e-10	6.29222615748499e-06	chr7	150709297	150721586
ABCB8	38.8870016040863	4.49060808225565e-10	1.03773462172846e-05	chr7	150725510	150744869
CDK5	38.8870016040863	4.49060808225565e-10	1.03773462172846e-05	chr7	150750899	150755052
SLC4A2	38.8870016040863	4.49060808225565e-10	1.03773462172846e-05	chr7	150755299	150773614
FASTK	39.8639348670198	2.72284657816651e-10	6.29222615748499e-06	chr7	150773708	150777970
TMUB1	39.8639348670198	2.72284657816651e-10	6.29222615748499e-06	chr7	150778172	150780620
AGAP3	39.8639348670198	2.72284657816651e-10	6.29222615748499e-06	chr7	150782954	150841523
GBX1	38.2228677869521	6.31084900410809e-10	1.45837409635934e-05	chr7	150845676	150864867
ASB10	38.2228677869521	6.31084900410809e-10	1.45837409635934e-05	chr7	150872785	150884919
ABCF2	38.2228677869521	6.31084900410809e-10	1.45837409635934e-05	chr7	150904923	150924317
CHPF2	38.2228677869521	6.31084900410809e-10	1.45837409635934e-05	chr7	150929575	150935905
MIR671	38.2228677869521	6.31084900410809e-10	1.45837409635934e-05	chr7	150935507	150935624
SMARCD3	38.8870016040863	4.49060808225565e-10	1.03773462172846e-05	chr7	150936059	150974231
NUB1	38.8870016040863	4.49060808225565e-10	1.03773462172846e-05	chr7	151038847	151075548
[truncated: 1,710 more rows]
