# Supplementary material for: Immune Infiltrating Cells-Derived Risk Signature Based on Large-scale Analysis Defines Immune Landscape and Predicts Immunotherapy Responses in Glioma Tumor Microenvironment
Source: Front Immunol. 2021 Aug 13;12:691811. doi: 10.3389/fimmu.2021.691811 (PMC8418124; doi:10.3389/fimmu.2021.691811)
Supplement: Supplementary file 1 [file DataSheet_1.zip › Supplementary Tables/Table S8.xlsx]

## Sheet: 工作表 1 - Table S9
Table S8 TMEscore in the twelve cohorts
sample	TMEscore
CGGA_1001	51.7318
CGGA_1006	44.8894
CGGA_1007	42.288
CGGA_1011	49.7523
CGGA_1015	50.2524
CGGA_1019	47.149
CGGA_1022	47.6334
CGGA_1023	37.2234
CGGA_1024	44.9924
CGGA_1026	42.9797
CGGA_1034	47.1308
CGGA_1035	49.9781
CGGA_1039	39.124
CGGA_1045	49.4779
CGGA_1049	46.7027
CGGA_1052	36.3027
CGGA_1072	45.2066
CGGA_1077	46.6558
CGGA_1078	44.3213
CGGA_1079	45.0154
CGGA_1081	39.3077
CGGA_1083	50.4
CGGA_1091	44.0889
CGGA_1109	41.4898
CGGA_1124	50.554
CGGA_1139	40.9965
CGGA_1140	36.9707
CGGA_1145	47.6653
CGGA_1171	49.5241
CGGA_1177	48.5701
CGGA_1180	44.8732
CGGA_1188	41.2755
CGGA_1214	42.2907
CGGA_1216	44.2543
CGGA_1218	47.0395
CGGA_1224	50.7374
CGGA_1234	48.4245
CGGA_1237	44.4931
CGGA_1240	50.4583
CGGA_1251	40.5534
CGGA_1258	45.7151
CGGA_1263	36.832
CGGA_1270	43.2828
CGGA_1271	42.5687
CGGA_1272	43.5074
CGGA_1280	41.5415
CGGA_1281	33.3341
CGGA_1283	35.3788
CGGA_1284	50.7251
CGGA_1285	48.4429
CGGA_1292	37.8959
CGGA_1299	43.0191
CGGA_1301	46.1468
CGGA_1313	48.7433
CGGA_1320	41.2506
CGGA_1332	43.1564
CGGA_1338	46.9329
CGGA_1340	40.6407
CGGA_1342	50.0139
CGGA_1343	40.043
CGGA_1346	47.194
CGGA_1370	41.9602
CGGA_1393	46.574
CGGA_1408	46.8536
CGGA_1411	49.1764
CGGA_235	32.044
CGGA_269	48.9881
CGGA_272	48.172
CGGA_274	45.1265
CGGA_276	38.0425
CGGA_309	47.6203
CGGA_318	49.2056
CGGA_323	34.4656
CGGA_330	48.6282
CGGA_413	41.9685
CGGA_426	46.5895
CGGA_448	49.1126
CGGA_483	48.7258
CGGA_488	38.243
CGGA_493	38.5344
CGGA_494	38.061
CGGA_495	45.7307
CGGA_499	44.8259
CGGA_525	48.645
CGGA_541	34.1621
CGGA_564	44.4062
CGGA_565	37.9735
CGGA_578	40.1516
CGGA_599	40.8784
CGGA_604	51.8254
CGGA_616	46.3554
CGGA_624	50.1944
CGGA_630	37.1739
CGGA_633	36.1278
CGGA_638	41.0099
CGGA_643	40.4938
CGGA_658	46.9022
CGGA_659	34.8657
CGGA_669	31.9826
CGGA_676	45.0879
CGGA_678	45.8876
CGGA_679	48.8624
CGGA_680	39.6468
CGGA_681	45.3159
CGGA_700	38.8894
CGGA_727	44.8055
CGGA_731	47.0813
CGGA_766	36.6153
CGGA_773	40.7078
CGGA_782	48.0007
CGGA_789	49.6003
CGGA_791	45.007
CGGA_796	43.5339
CGGA_802	47.0195
CGGA_804	44.2313
CGGA_807	33.0233
CGGA_808	46.1979
CGGA_837	44.4108
CGGA_842	49.0275
CGGA_848	46.5955
CGGA_850	44.3372
CGGA_859	49.5411
CGGA_871	36.6728
CGGA_876	52.3803
CGGA_878	45.8169
CGGA_902	44.5951
CGGA_D03	44.9253
CGGA_D09	39.7689
CGGA_D11	47.5644
CGGA_D16	49.7492
CGGA_D26	44.9985
CGGA_D32	45.7406
CGGA_D35	49.7004
CGGA_D36	48.0399
CGGA_D37	47.691
CGGA_D44	38.8131
CGGA_D51	50.5735
CGGA_D57	42.2754
CGGA_D58	37.8176
CGGA_J030	37.599
CGGA_J130	39.4908
CGGA_1005	35.9664
CGGA_1013	40.3085
CGGA_1020	42.2084
CGGA_1027	39.0548
CGGA_1031	39.7915
CGGA_1046	36.4654
CGGA_1050	34.8323
CGGA_1060	38.9757
CGGA_1061	37.0587
CGGA_1068	45.7866
CGGA_1094	42.7466
CGGA_1105	49.9466
CGGA_1113	38.5583
CGGA_1129	44.3574
CGGA_1136	45.9508
CGGA_1146	42.7157
CGGA_1160	45.1757
CGGA_1170	40.7778
CGGA_1175	41.7727
CGGA_1189	36.2366
CGGA_1190	36.8987
CGGA_1215	46.0782
CGGA_1219	41.0537
CGGA_1227	39.0263
CGGA_1231	43.8374
CGGA_1287	41.3076
CGGA_1307	44.7737
CGGA_1314	44.5114
CGGA_1322	36.6136
CGGA_1324	41.1718
CGGA_1329	41.3497
CGGA_1330	43.9459
CGGA_1374	44.472
CGGA_1375	34.9169
CGGA_1381	39.4896
CGGA_1384	41.0137
CGGA_1388	47.1749
CGGA_1394	40.3714
CGGA_1406	47.9672
CGGA_1409	43.6746
CGGA_1412	44.7016
CGGA_236	37.0137
CGGA_241	36.4216
CGGA_245	47.0198
CGGA_251	40.8734
CGGA_252	39.497
CGGA_254	38.2759
CGGA_256	41.2308
CGGA_261	37.7536
CGGA_267	32.2421
CGGA_273	42.3553
CGGA_283	36.2695
CGGA_300	39.0291
CGGA_314	38.7066
CGGA_333	42.4888
CGGA_337	43.3873
CGGA_374	38.2175
CGGA_400	42.7814
CGGA_431	35.0999
CGGA_446	34.8691
CGGA_458	38.7717
CGGA_479	37.8974
CGGA_485	37.9995
CGGA_490	37.472
CGGA_491	39.7841
CGGA_501	37.7041
CGGA_502	38.4289
CGGA_510	38.9062
CGGA_543	34.1853
CGGA_545	47.823
CGGA_551	32.9995
CGGA_560	36.2375
CGGA_580	37.6941
CGGA_591	41.3123
CGGA_598	35.8052
CGGA_601	36.0425
CGGA_603	46.9731
CGGA_605	48.0976
CGGA_607	38.7382
CGGA_632	41.1273
CGGA_635	36.7399
CGGA_641	35.2579
CGGA_642	38.7784
CGGA_655	38.4366
CGGA_662	37.0552
CGGA_666	37.2681
CGGA_671	34.319
CGGA_675	38.4497
CGGA_685	39.0463
CGGA_689	36.3083
CGGA_694	45.8334
CGGA_698	41.5997
CGGA_704	39.6612
CGGA_710	46.6795
CGGA_715	31.779
CGGA_725	37.0428
CGGA_747	38.2301
CGGA_752	41.8322
CGGA_757	39.5337
CGGA_760	37.4381
CGGA_761	42.4186
CGGA_762	34.0415
CGGA_785	36.9548
CGGA_812	44.1655
CGGA_815	46.2233
CGGA_818	46.1074
CGGA_822	35.5519
CGGA_834	44.0666
CGGA_835	37.9905
CGGA_838	33.947
CGGA_843	36.1771
CGGA_856	36.1785
CGGA_858	31.6912
CGGA_864	40.0342
CGGA_884	36.4562
CGGA_892	35.0428
CGGA_893	35.38
CGGA_898	35.5126
CGGA_899	40.9127
CGGA_904	38.478
CGGA_905	41.993
CGGA_908	37.4266
CGGA_909	37.8656
CGGA_D04	35.5739
CGGA_D07	32.6874
CGGA_D15	32.6356
CGGA_D20	35.9269
CGGA_D21	45.8509
CGGA_D24	39.8655
CGGA_D27	37.635
CGGA_D29	33.4015
CGGA_D33	40.423
CGGA_D34	41.8352
CGGA_D38	33.5814
CGGA_D40	35.2706
CGGA_D45	35.9022
CGGA_D46	40.1226
CGGA_D47	41.974
CGGA_D48	38.34
CGGA_D52	33.2972
CGGA_D56	41.4805
CGGA_D59	40.4877
CGGA_J023	36.7015
CGGA_J024	43.5196
CGGA_J042	46.8048
CGGA_1004	48.27
CGGA_1008	43.6868
CGGA_1053	46.0186
CGGA_1059	43.6525
CGGA_1070	44.4824
CGGA_1071	46.826
CGGA_1073	44.6599
CGGA_1074	47.2085
CGGA_1095	41.869
CGGA_1099	45.6605
CGGA_1114	49.3814
CGGA_1116	40.928
CGGA_1118	45.3584
CGGA_1119	37.1673
CGGA_1197	38.8934
CGGA_1246	36.4682
CGGA_1275	42.8395
CGGA_1450	33.5098
CGGA_1460	44.6969
CGGA_1475	44.779
CGGA_243	34.7337
CGGA_247	38.7409
CGGA_738	48.0009
CGGA_759	44.8097
CGGA_D30	45.2429
CGGA_1002	43.1667
CGGA_1003	37.0581
CGGA_1010	25.7861
CGGA_1012	45.7912
CGGA_1014	43.0025
CGGA_1017	39.6805
CGGA_1018	38.8906
CGGA_103	43.0689
CGGA_1030	39.2116
CGGA_1032	28.7848
CGGA_1033	37.2382
CGGA_1036	47.9246
CGGA_1037	37.6259
CGGA_1041	42.3169
CGGA_1048	46.41
CGGA_1051	38.5028
CGGA_1055	43.6445
CGGA_1057	46.9868
CGGA_1058	44.1035
CGGA_106	50.0778
CGGA_1065	39.1077
CGGA_1066	46.8471
CGGA_107	47.2523
CGGA_1075	46.1799
CGGA_108	49.6868
CGGA_1086	28.4269
CGGA_1087	36.7028
CGGA_1097	45.5624
CGGA_1100	25.7036
CGGA_1101	26.2149
CGGA_1103	44.0698
CGGA_1106	48.7035
CGGA_1108	50.1967
CGGA_1111	45.5009
CGGA_112	41.3719
CGGA_1120	25.5669
CGGA_1121	40.9008
CGGA_1126	40.9157
CGGA_1127	38.7512
CGGA_1130	42.5699
CGGA_1131	41.1763
CGGA_1132	38.6021
CGGA_1134	48.9788
CGGA_1135	47.5042
CGGA_1137	26.6283
CGGA_1138	41.7313
CGGA_1141	42.7979
CGGA_1142	42.8427
CGGA_1144	38.5615
CGGA_1147	40.3318
CGGA_1148	45.2172
CGGA_1152	46.6014
CGGA_1154	43.9788
CGGA_1155	39.4999
CGGA_1156	45.8961
CGGA_1157	40.8401
CGGA_1158	40.7782
CGGA_1159	41.2827
CGGA_1161	39.2899
CGGA_1162	38.391
CGGA_1164	39.9174
CGGA_1169	41.6044
CGGA_1172	45.9982
CGGA_1178	41.6331
CGGA_1181	41.6278
CGGA_1183	42.0801
CGGA_1184	43.3283
CGGA_1185	42.2101
CGGA_1191	37.7033
CGGA_1192	47.3478
CGGA_1195	40.3459
CGGA_1198	25.2989
CGGA_120	44.8166
CGGA_1204	38.2087
CGGA_1205	26.9623
CGGA_1207	37.9775
CGGA_1208	50.1266
CGGA_1211	43.3027
CGGA_1212	42.518
CGGA_1223	43.9712
CGGA_1226	43.5457
CGGA_1228	42.9294
CGGA_1232	45.8063
CGGA_1235	44.2704
CGGA_1236	40.6559
CGGA_1238	47.4606
CGGA_1239	41.0283
CGGA_1248	45.3235
CGGA_1255	45.7029
CGGA_1256	40.0291
CGGA_1257	43.7246
CGGA_1260	42.1264
CGGA_1262	30.1753
CGGA_1264	41.9363
CGGA_1269	41.455
CGGA_1273	41.4825
CGGA_1282	41.3848
CGGA_1286	39.6648
CGGA_1291	37.2033
CGGA_1295	46.9512
CGGA_1300	44.404
CGGA_1303	26.4605
CGGA_1305	41.9376
CGGA_1309	35.7868
CGGA_1311	36.3444
CGGA_1317	25.6518
CGGA_1318	47.0681
CGGA_1319	38.4844
CGGA_1321	41.8112
CGGA_1326	44.5521
CGGA_1334	46.2075
CGGA_1335	40.0287
CGGA_1337	40.7427
CGGA_1339	40.3728
CGGA_1345	43.9687
CGGA_135	51.6042
CGGA_1350	25.9346
CGGA_1353	49.0292
CGGA_1354	44.5074
CGGA_1356	42.4041
CGGA_1359	44.6247
CGGA_1361	42.5449
CGGA_1362	45.0358
CGGA_1365	28.161
CGGA_1368	25.7255
CGGA_1369	40.0062
CGGA_1371	44.9029
CGGA_1377	42.7727
CGGA_1378	27.2728
CGGA_1380	46.8457
CGGA_1382	47.7871
CGGA_1383	36.9011
CGGA_1386	37.9245
CGGA_1387	46.9268
CGGA_1389	37.3448
CGGA_139	41.9547
CGGA_1390	43.0433
CGGA_1391	44.8283
CGGA_1392	46.223
CGGA_1398	42.6611
CGGA_1400	35.0163
CGGA_1401	43.82
CGGA_1402	50.0537
CGGA_1403	47.3738
CGGA_1404	41.14
CGGA_1407	37.4992
CGGA_1410	46.6865
CGGA_1413	41.7626
CGGA_1415	52.4099
CGGA_1416	38.471
CGGA_1417	41.0447
CGGA_1418	27.042
CGGA_1419	45.0226
CGGA_1420	41.5711
CGGA_1421	39.5869
CGGA_1422	26.7054
CGGA_1424	25.1411
CGGA_1425	40.9858
CGGA_1426	46.8186
CGGA_1427	41.3792
CGGA_1429	42.5341
CGGA_1430	39.5371
CGGA_1431	41.6316
CGGA_1433	50.3571
CGGA_1434	50.285
CGGA_1435	46.4297
CGGA_1437	41.7052
CGGA_1440	42.0962
CGGA_1441	47.039
CGGA_1443	49.801
CGGA_1444	45.415
CGGA_1445	26.3493
CGGA_1446	25.0168
CGGA_1447	25.9409
CGGA_1451	47.5078
CGGA_1452	48.5509
CGGA_1454	38.6674
CGGA_1455	25.2456
CGGA_1457	49.2962
CGGA_1458	39.4861
CGGA_1459	46.7323
CGGA_1461	45.8247
CGGA_1462	48.7829
CGGA_1463	39.4679
CGGA_1467	25.9008
CGGA_1469	25.4441
CGGA_1471	45.2903
CGGA_1472	41.1833
CGGA_1473	44.1573
CGGA_1474	26.4339
CGGA_1476	42.9036
CGGA_1477	41.2002
CGGA_1478	42.7698
CGGA_1480	48.4577
CGGA_1481	26.5958
CGGA_1482	38.8626
CGGA_1486	26.8127
CGGA_1487	42.2266
CGGA_1488	42.9619
CGGA_1491	43.5207
CGGA_1492	50.1953
CGGA_1494	25.5719
CGGA_1496	42.8063
CGGA_1497	40.1456
CGGA_1500	43.6041
CGGA_1501	41.8596
CGGA_1502	43.1945
CGGA_1503	27.6823
CGGA_1504	43.374
CGGA_1505	49.4516
CGGA_1507	50.2541
CGGA_1508	44.2632
CGGA_1510	43.562
CGGA_1513	37.8718
CGGA_1514	27.0447
CGGA_1516	40.5417
CGGA_1517	39.4373
CGGA_1518	41.6429
CGGA_1520	42.7259
CGGA_1521	48.1129
CGGA_1523	45.8068
CGGA_1524	41.1639
CGGA_1525	39.6627
CGGA_1526	44.1293
CGGA_1527	42.6441
CGGA_1528	40.5598
CGGA_1529	42.1185
CGGA_1530	38.9642
CGGA_1533	45.5556
CGGA_1534	43.3355
CGGA_1535	50.4174
CGGA_1536	45.8381
CGGA_1537	47.1883
CGGA_1538	44.7343
CGGA_1539	43.8385
CGGA_1541	43.6921
CGGA_1542	26.132
CGGA_1543	46.6686
CGGA_1544	39.2011
CGGA_1546	46.4464
CGGA_1548	46.2573
CGGA_1551	45.907
CGGA_1552	39.8577
CGGA_1553	42.7639
CGGA_1554	45.0549
CGGA_1557	38.57
CGGA_1558	46.4245
CGGA_1559	42.5523
CGGA_1560	42.1351
CGGA_1562	39.8169
CGGA_1563	47.0616
CGGA_1564	43.4812
CGGA_1565	43.9554
CGGA_1566	35.8353
CGGA_1567	43.7259
CGGA_1568	40.7226
CGGA_1569	38.9008
CGGA_157	41.7373
CGGA_1571	40.83
CGGA_1572	43.5213
CGGA_1575	49.7776
CGGA_1579	37.4295
CGGA_1580	45.9218
CGGA_1583	40.1788
CGGA_1586	48.9225
CGGA_1587	46.9167
CGGA_1588	44.2496
CGGA_1589	42.9708
CGGA_1591	43.3683
CGGA_1592	42.5201
CGGA_1594	37.7011
CGGA_1595	36.7822
CGGA_1596	44.2966
CGGA_1597	48.0531
CGGA_1598	44.2244
CGGA_1601	48.8712
CGGA_1603	44.194
CGGA_1604	44.4688
CGGA_1605	41.6552
CGGA_1606	45.5699
CGGA_1607	44.8897
CGGA_1608	47.9287
CGGA_1610	40.9968
CGGA_1611	41.9946
CGGA_1612	48.9113
CGGA_1613	49.0969
CGGA_1614	43.5632
CGGA_1615	38.7889
CGGA_1617	37.8893
CGGA_1618	39.0958
CGGA_1619	42.1744
CGGA_1620	39.7514
CGGA_1621	40.829
CGGA_1623	44.6685
CGGA_1624	47.0357
CGGA_1626	49.426
CGGA_1627	43.4332
CGGA_1630	40.0457
CGGA_1631	45.026
CGGA_1634	47.5648
CGGA_1635	25.0102
CGGA_1640	41.4025
CGGA_1641	43.1472
CGGA_1642	38.5733
CGGA_1643	44.8377
CGGA_1644	44.0937
CGGA_1645	41.5194
CGGA_1647	38.8464
CGGA_1648	37.5754
CGGA_1649	37.2532
CGGA_165	38.3085
CGGA_1650	44.3982
CGGA_1651	39.8212
CGGA_1653	39.7535
CGGA_1655	42.1425
CGGA_1656	43.8389
CGGA_1657	40.6709
CGGA_1658	50.3753
CGGA_1659	51.8854
CGGA_1660	37.088
CGGA_1661	38.5994
CGGA_1662	39.6313
CGGA_1663	49.4505
CGGA_1664	41.1688
CGGA_1666	27.7231
CGGA_1667	42.5921
CGGA_1669	45.3642
CGGA_1670	43.8361
CGGA_1671	43.7432
CGGA_1673	39.3341
CGGA_1675	49.1517
CGGA_1678	27.5277
CGGA_1679	35.7304
CGGA_1680	45.8318
CGGA_1681	40.5743
CGGA_1682	50.2115
CGGA_1685	44.927
CGGA_1686	40.9609
CGGA_1687	49.2623
CGGA_1688	42.8898
CGGA_1689	42.8759
CGGA_1690	49.4672
CGGA_1693	40.5914
CGGA_1694	45.1605
CGGA_1695	39.3969
CGGA_1696	26.5674
CGGA_1697	44.661
CGGA_1698	47.2785
CGGA_1699	25.6451
CGGA_1700	41.988
CGGA_1701	37.1834
CGGA_1702	44.5932
CGGA_1703	41.7254
CGGA_1704	40.7174
CGGA_1706	50.3493
CGGA_1708	47.5717
CGGA_1709	47.2218
CGGA_1713	43.0381
CGGA_1714	43.0917
CGGA_1715	45.1836
CGGA_1716	49.4194
CGGA_1718	42.611
CGGA_1720	42.3001
CGGA_1721	38.5251
CGGA_1722	27.4353
CGGA_1723	39.4354
CGGA_1725	42.6856
CGGA_1727	40.3411
CGGA_1728	46.9089
CGGA_1729	42.2278
CGGA_1731	42.1806
CGGA_1735	41.627
CGGA_1736	46.6167
CGGA_1737	37.9414
CGGA_1738	43.2896
CGGA_1739	45.3561
CGGA_1740	40.214
CGGA_1743	39.82
CGGA_1744	44.7227
CGGA_1745	24.9322
CGGA_1747	42.9393
CGGA_1749	45.6872
CGGA_1750	43.0941
CGGA_1758	43.6767
CGGA_1760	43.4611
CGGA_1764	44.6526
CGGA_1767	27.6121
CGGA_1769	42.3395
CGGA_1770	46.2984
CGGA_1771	41.4779
CGGA_1773	45.9852
CGGA_1776	44.9579
CGGA_1780	26.9099
CGGA_1785	41.8038
CGGA_1786	36.9605
CGGA_1791	26.8852
CGGA_1807	41.4149
CGGA_1809	42.6062
CGGA_1811	48.5677
CGGA_1812	46.4661
CGGA_1814	47.9091
CGGA_1815	47.7273
CGGA_1817	46.2442
CGGA_1819	44.7189
CGGA_1820	43.8282
CGGA_1826	47.2551
CGGA_1829	42.3742
CGGA_1833	45.9458
CGGA_1840	45.0435
CGGA_1850	42.4692
CGGA_1854	42.1677
CGGA_1857	48.1177
CGGA_1862	44.0073
CGGA_1863	37.4948
CGGA_1865	47.4556
CGGA_1866	44.0277
CGGA_1870	36.7226
CGGA_1875	45.1694
CGGA_1880	38.6607
CGGA_1882	38.0637
CGGA_1886	42.3763
CGGA_1899	46.0517
CGGA_1901	47.5438
CGGA_1902	39.6242
CGGA_1903	38.3794
CGGA_1906	44.9357
CGGA_1908	46.7659
CGGA_1911	45.9044
CGGA_1912	42.8629
CGGA_194	39.8096
CGGA_1946	48.0363
CGGA_1953	46.6619
CGGA_1955	40.2306
CGGA_1972	48.1291
CGGA_1976	45.5784
CGGA_1985	43.1481
CGGA_1994	38.598
CGGA_2002	42.448
CGGA_2003	45.4541
CGGA_2006	48.1194
CGGA_2008	46.3539
CGGA_2013	39.4862
CGGA_2024	39.8462
CGGA_2046	48.0554
CGGA_2047	49.3227
CGGA_2053	39.9403
CGGA_2056	46.109
CGGA_2062	47.0868
CGGA_2075	45.8869
CGGA_2078	48.3475
CGGA_2079	40.3244
CGGA_2081	37.5176
CGGA_2106	36.8905
CGGA_2115	41.5438
CGGA_2121	48.5547
CGGA_2129	41.3862
CGGA_265	44.9436
CGGA_279	45.5549
CGGA_28	36.3795
CGGA_288	44.4899
CGGA_290	41.8357
CGGA_320	43.3109
CGGA_336	42.4438
CGGA_358	43.3868
CGGA_362	51.231
CGGA_369	40.8926
CGGA_406	41.9334
CGGA_42	42.989
CGGA_420	39.7892
CGGA_457	39.8492
CGGA_474	42.0915
CGGA_482	43.7815
CGGA_487	50.2362
CGGA_492	50.0615
CGGA_503	42.8772
CGGA_507	42.9559
CGGA_509	45.1292
CGGA_521	48.7501
CGGA_530	48.1207
CGGA_554	40.6822
CGGA_568	43.0091
CGGA_583	25.1742
CGGA_619	42.9856
CGGA_621	40.5276
CGGA_625	40.1753
CGGA_634	40.9747
CGGA_652	44.0265
CGGA_663	39.501
CGGA_703	48.3352
CGGA_705	45.2092
CGGA_707	42.9642
CGGA_720	39.4414
CGGA_721	45.9452
CGGA_724	40.4255
CGGA_730	43.0055
CGGA_763	41.8628
CGGA_777	51.1641
CGGA_780	42.6064
CGGA_799	40.229
CGGA_809	43.5169
CGGA_810	50.7161
CGGA_825	44.0835
CGGA_831	48.3877
CGGA_846	44.9355
CGGA_852	47.0573
CGGA_861	47.2497
CGGA_862	41.0785
CGGA_863	44.4674
CGGA_867	47.6387
CGGA_869	46.7637
CGGA_881	47.6472
CGGA_882	42.5754
CGGA_883	40.0601
CGGA_887	41.5867
CGGA_888	41.6668
CGGA_889	39.3076
CGGA_890	42.8077
CGGA_901	45.0715
CGGA_903	47.4119
CGGA_D19	43.2782
CGGA_D28	40.2879
CGGA_D50	42.6008
CGGA_J50	43.7096
CGGA_J73	41.0336
CGGA_P100	44.8472
CGGA_P102	46.5954
CGGA_P103	40.2226
CGGA_P104	26.2294
CGGA_P106	45.6242
CGGA_P108	45.6341
CGGA_P109	45.832
CGGA_P11	42.9069
CGGA_P110	46.9614
CGGA_P111	42.4289
CGGA_P112	44.2853
CGGA_P113	39.411
CGGA_P115	26.8179
CGGA_P116	25.9498
CGGA_P121	39.1001
CGGA_P122	42.2221
CGGA_P128	41.9715
CGGA_P13	39.6266
CGGA_P131	43.2505
CGGA_P132	42.2258
CGGA_P136	26.1179
CGGA_P137	43.569
CGGA_P142	43.2465
CGGA_P143	52.9528
CGGA_P144	44.6828
CGGA_P145	43.0181
CGGA_P146	43.1662
CGGA_P147	48.0713
CGGA_P15	41.1455
CGGA_P150	44.9265
CGGA_P151	40.5331
CGGA_P153	25.4691
CGGA_P155	42.0093
CGGA_P156	41.968
CGGA_P157	48.1707
CGGA_P158	25.0757
CGGA_P159	46.5096
CGGA_P16	43.4367
CGGA_P160	52.7119
CGGA_P163	48.3733
CGGA_P164	27.3471
CGGA_P165	25.5225
CGGA_P17	43.8812
CGGA_P172	26.0684
CGGA_P173	46.682
CGGA_P174	42.4667
CGGA_P175	27.6345
CGGA_P176	41.6501
CGGA_P177	46.6108
CGGA_P178	25.5251
CGGA_P179	41.4367
CGGA_P18	45.9844
CGGA_P180	27.3168
CGGA_P181	47.0466
CGGA_P182	53.6599
CGGA_P183	39.0654
CGGA_P185	46.4959
CGGA_P19	44.6867
CGGA_P199	46.0182
CGGA_P20	41.8902
CGGA_P205	26.5948
CGGA_P21	41.8377
CGGA_P22	44.8593
CGGA_P23	26.5981
CGGA_P25	28.4359
CGGA_P265	26.2627
CGGA_P266	25.4648
CGGA_P269	41.1241
CGGA_P27	40.9948
CGGA_P270	44.2722
CGGA_P271	25.4229
CGGA_P279	37.1052
CGGA_P28	48.7336
CGGA_P280	42.2781
CGGA_P283	46.3246
CGGA_P286	38.7948
CGGA_P29	26.1879
CGGA_P295	45.8648
CGGA_P298	42.4393
CGGA_P3	24.8523
CGGA_P30	46.1398
CGGA_P306	39.3281
CGGA_P308	39.7451
CGGA_P31	46.0423
CGGA_P310	37.1757
CGGA_P311	45.3424
CGGA_P314	38.5284
CGGA_P315	38.9245
CGGA_P316	38.5983
CGGA_P319	45.6174
CGGA_P326	41.2534
CGGA_P328	47.7986
CGGA_P335	39.5909
CGGA_P337	46.4726
CGGA_P338	45.8406
CGGA_P346	45.2241
CGGA_P356	39.0362
CGGA_P358	46.4804
CGGA_P364	47.5732
CGGA_P385	43.6281
CGGA_P388	46.6704
CGGA_P392	41.7632
CGGA_P399	42.2607
CGGA_P401	47.5372
CGGA_P411	46.2908
CGGA_P415	51.0074
CGGA_P416	40.9793
CGGA_P421	44.1938
CGGA_P422	40.4762
CGGA_P437	39.4298
CGGA_P438	44.272
CGGA_P439	48.2813
CGGA_P446	39.1681
CGGA_P461	45.3849
CGGA_P468	38.0688
CGGA_P483	47.6769
CGGA_P492	42.1595
CGGA_P5	50.2854
CGGA_P500	41.4432
CGGA_P501	43.7868
CGGA_P505	42.604
CGGA_P508	42.9624
CGGA_P510	50.2167
CGGA_P512	44.7825
CGGA_P520	42.8294
CGGA_P568	38.7429
CGGA_P585	50.4577
CGGA_P594	49.1103
CGGA_P596	39.2278
CGGA_P604	43.2033
CGGA_P609	41.8172
CGGA_P610	37.1604
CGGA_P619	48.498
CGGA_P625	48.3918
CGGA_P633	45.4794
CGGA_P7	54.2601
CGGA_P83	44.2926
CGGA_P84	44.7101
CGGA_P86	40.2372
CGGA_P87	42.1873
CGGA_P89	51.9938
CGGA_P93	46.04
CGGA_P98	41.5105
CGGA_P99	42.7108
GSM2899178	44.3034
GSM2899179	40.7109
GSM2899180	35.2644
GSM2899181	38.4536
GSM2899182	39.9135
GSM2899183	43.2926
GSM2899184	35.521
GSM2899185	37.69
GSM2899186	44.3738
GSM2899187	45.4294
GSM2899189	45.8531
GSM2899190	51.2774
GSM2899191	44.5496
GSM2899192	39.1505
GSM2899193	41.5091
GSM2899194	42.0958
GSM2899195	40.5738
GSM2899196	43.4846
GSM2899198	47.7484
GSM2899199	40.4182
GSM2899200	44.6289
GSM2899201	43.258
GSM2899202	47.3363
GSM2899203	37.1787
GSM2899204	41.4587
GSM2899205	44.5302
GSM2899206	40.5812
GSM2899207	44.1894
GSM2899208	45.2167
GSM2899209	40.566
GSM2899210	40.3872
GSM2899211	40.4889
GSM2899212	38.644
GSM2899213	44.1575
GSM2899214	34.8949
GSM2899215	40.5113
GSM2899216	34.7336
GSM2899217	41.8745
GSM2899218	41.594
GSM2899219	43.3696
GSM2899220	44.1229
GSM2899222	48.0718
GSM2899223	38.0272
GSM2899224	38.2667
GSM2899225	41.1639
GSM2899227	39.9174
GSM2899228	42.7377
GSM2899229	39.2107
GSM2899230	40.772
GSM2899231	41.6239
GSM2899232	43.4657
GSM2899234	40.4197
GSM2899235	37.2387
GSM2899237	36.9425
GSM2899238	34.9708
GSM2899239	35.2497
GSM2899240	34.4732
GSM2899241	44.3867
GSM2899242	39.2906
GSM2899243	37.8649
GSM2899244	39.434
GSM2899245	39.0651
GSM2899246	35.2497
GSM2899247	38.0301
GSM2899248	45.8302
GSM2899251	34.4904
GSM2899252	38.8029
GSM2899253	47.3224
GSM2899256	46.8953
GSM2899257	47.2274
GSM2899259	40.0142
GSM2899260	42.8557
GSM2899261	36.4935
GSM2899262	48.5156
GSM2899263	37.3888
GSM2899264	39.0796
GSM2899266	45.0491
GSM2899268	38.8625
GSM2899269	36.8858
GSM2899270	37.5149
GSM2899271	34.7472
GSM2899272	43.4542
GSM2899273	49.9991
GSM2899274	45.7993
GSM2899275	41.5797
GSM2899276	33.2836
GSM2899277	43.6366
GSM2899278	40.4266
GSM2899279	33.3065
GSM2899280	44.3334
GSM2899281	40.123
GSM2899282	36.0013
GSM2899283	38.5324
GSM2899284	42.7248
GSM2899285	40.4002
GSM2899286	32.7765
GSM2899287	42.8631
GSM2899288	48.3617
GSM2899289	48.1913
GSM2899290	46.3685
GSM2899291	47.7355
GSM2899292	38.3593
GSM2899293	47.7773
GSM2899295	36.9632
GSM2899296	42.2212
GSM2899297	39.3093
GSM2899298	46.1661
GSM2899301	40.2154
GSM2899302	47.7946
GSM2899303	42.4659
GSM2899304	37.4068
GSM2899305	39.7123
GSM2899306	34.2186
GSM2899307	44.3551
GSM2899308	41.9328
GSM2899309	38.0769
GSM2899310	37.6095
GSM2899311	37.758
GSM2899312	39.5763
GSM2899313	35.7678
GSM2899314	33.2293
GSM2899315	39.4043
GSM2899316	39.8583
GSM2899317	33.5624
GSM2899318	39.5089
GSM2899319	34.955
GSM2899320	44.4255
GSM2899321	35.8286
GSM2899322	39.9565
GSM2899323	34.8362
GSM2899324	37.4865
GSM2899325	36.8545
GSM2899326	42.6923
GSM2899327	43.7054
GSM2899328	36.0534
GSM2899329	45.1026
GSM2899330	50.8194
GSM2899331	48.4374
GSM2899332	44.9931
GSM2899333	49.8111
GSM2899334	46.0499
GSM2899335	49.8514
GSM2899336	46.1754
GSM2899337	49.495
GSM2899338	52.0838
GSM2899339	42.8994
GSM2899340	42.5218
GSM2899341	42.0443
GSM2899342	46.383
GSM2899343	41.9543
GSM2899344	44.9599
GSM2899345	45.1889
GSM2899346	39.8188
GSM2899347	42.251
GSM2899348	48.9689
GSM2899349	43.343
GSM2899350	42.8991
GSM2899351	44.9088
GSM2899352	45.5794
GSM2899353	40.0228
GSM2899354	47.7563
GSM2899355	39.4567
GSM2899356	46.9573
GSM2899358	47.1785
GSM2899359	43.4883
GSM2899360	40.1993
GSM2899362	32.8623
GSM2899363	45.0143
GSM2899364	43.8704
GSM2899365	45.571
GSM2899367	48.8359
GSM2899368	49.6242
GSM2899369	47.2158
GSM2899370	35.79
GSM2899371	44.0481
GSM2899372	45.363
GSM2899373	49.0117
GSM2899374	43.5158
GSM2899375	39.6252
GSM2899376	50.0736
GSM2899377	45.52
GSM2899378	46.4698
GSM2899379	50.0915
GSM2899380	43.0648
GSM2899381	44.292
GSM2899382	46.1548
GSM2899383	40.8461
GSM2899384	45.1336
GSM2899385	42.4307
GSM2899386	45.2487
GSM2899387	45.657
GSM2899389	39.6735
GSM2899390	46.7431
GSM2899391	37.7597
GSM2899392	50.6176
GSM2899393	38.7172
GSM2899394	46.419
GSM2899395	49.5957
GSM2899396	41.2701
GSM2899397	49.7513
GSM2899398	50.4719
GSM2899399	49.51
GSM2899400	49.4191
GSM2899401	44.8856
GSM2899402	44.468
GSM2899403	46.1236
GSM2899404	44.2689
GSM2899405	48.8693
GSM2899406	37.7192
GSM2899407	41.9412
GSM2899409	44.9655
GSM2899410	41.2262
GSM2899411	42.2366
GSM2899412	45.5534
GSM2899413	37.6748
GSM2899414	40.4
GSM2899415	37.0834
GSM2899416	40.8982
GSM2899417	40.4143
GSM2899418	47.6781
GSM2899419	46.9901
GSM2899420	49.8156
GSM2899421	42.3199
GSM2899422	45.1063
GSM2899423	45.523
GSM2899424	39.4713
GSM2899425	49.0589
GSM2899426	45.8994
GSM2899427	42.1856
GSM2899428	40.0226
GSM2899429	49.496
GSM2899430	45.0768
GSM2899432	40.9827
GSM2899433	47.6466
GSM2899434	49.9207
GSM2899435	46.3555
GSM2899436	37.1034
GSM2899438	41.271
GSM2899439	45.7651
GSM2899440	48.1059
GSM2899441	41.0215
GSM2899442	43.0743
GSM2899443	46.6595
GSM2899444	37.2733
GSM2899445	36.7802
GSM2899446	39.2313
GSM2899447	45.6723
GSM2899448	40.6582
GSM2899449	49.4088
GSM2899450	37.9059
GSM2899451	41.0301
GSM2899452	42.3262
GSM2899453	49.1677
GSM2899454	38.5417
GSM2899455	40.5888
GSM2899456	44.7631
GSM2899457	44.3336
GSM2899458	47.8817
GSM2899459	47.7347
GSM2899460	46.8183
GSM2899461	44.9488
GSM2899462	41.1319
GSM2899463	48.4095
GSM2899464	49.565
GSM2899465	46.1733
GSM2899466	44.9234
GSM2899467	45.9835
GSM2899468	48.6693
GSM2899470	44.7014
GSM2899471	44.4803
GSM2899472	44.0733
GSM2899475	38.4078
GSM2899476	43.0488
GSM2899477	40.8557
GSM2899478	41.7974
GSM2899479	42.5102
GSM2899480	49.196
GSM2899481	42.8821
GSM2899482	46.6886
GSM2899483	39.5979
GSM2899484	42.3906
GSM2899485	39.6366
GSM2899486	41.1885
GSM2899488	43.2876
GSM2899489	46.046
GSM2899490	40.9473
GSM2899491	40.6806
GSM2899492	45.2085
GSM2899493	33.7443
GSM2899494	46.5407
GSM2899495	49.3676
GSM2899496	42.1666
GSM2899497	42.5709
GSM2899498	40.1224
GSM2899499	46.9093
GSM2899500	40.5731
GSM2899501	44.3235
GSM2899502	39.9437
GSM2899503	38.507
GSM2899504	39.0011
GSM2899505	37.8256
GSM2899506	39.0944
GSM2899507	34.9198
GSM2899508	46.6917
GSM2899509	44.3993
GSM2899510	41.3568
GSM2899511	41.0502
GSM2899512	46.3223
GSM2899513	40.128
GSM2899514	44.8591
GSM2899515	42.3742
GSM2899516	46.125
GSM2899517	43.8396
GSM2899518	43.025
GSM2899519	49.0034
GSM2899520	42.5769
GSM2899521	43.9649
GSM2899522	37.9257
GSM2899523	49.6283
GSM2899524	40.9475
GSM2899525	42.1592
GSM2899526	40.5054
GSM2899527	37.1016
GSM2899528	43.2308
GSM2899529	41.5407
GSM2899530	42.1702
GSM2899531	42.161
GSM2899532	42.126
GSM2899533	45.0814
GSM2899534	42.8067
GSM2899535	46.5024
GSM2899536	44.0405
GSM2899537	41.2258
GSM2899538	36.3043
GSM2899539	39.179
GSM2899540	42.5819
GSM2899541	37.3473
GSM2899542	52.8403
GSM2899543	52.223
GSM2899544	46.3812
GSM2899545	40.6432
GSM2899546	38.0351
GSM2899547	51.4676
GSM2899548	48.1253
GSM2899549	46.4323
GSM2899550	32.0051
GSM2899551	34.6992
GSM2899552	37.0593
GSM2899553	49.1173
GSM2899554	38.3789
GSM2899555	41.1167
GSM2899586	34.9147
GSM2899587	36.7683
GSM2899588	37.6239
GSM2899589	33.6209
GSM2899590	37.2853
GSM2899591	37.0435
GSM2899592	35.9252
GSM2899593	43.6059
GSM2899594	31.8999
GSM2899595	37.4155
GSM2899596	36.1951
GSM2899597	36.4309
GSM2899598	37.4855
GSM2899599	32.4689
GSM2899600	40.4723
GSM2899601	47.4345
GSM2899602	41.7454
GSM2899603	36.101
GSM2899604	38.6179
GSM2899605	38.3372
GSM2899606	35.0046
GSM2899607	36.4985
GSM2899608	40.7659
GSM2899609	31.861
GSM2899610	40.7367
GSM2899611	37.4622
GSM2899612	38.4141
GSM2899613	37.989
GSM2899614	38.7115
GSM2899615	37.7326
GSM2899616	36.0929
GSM2899617	34.3823
GSM2899618	33.315
GSM2899619	35.9056
GSM2899620	34.5569
GSM2899621	38.2543
GSM2899622	35.7092
GSM2899623	36.4287
GSM2899625	41.7212
GSM2899627	38.7175
GSM2899628	34.5894
GSM2899629	37.0806
GSM2899630	43.6195
GSM2899631	46.6041
GSM2899632	42.9763
GSM2899633	34.5515
GSM2899634	40.9815
GSM2899636	35.273
GSM2899638	31.3272
GSM2899639	37.1902
GSM2899640	32.8257
GSM2899641	39.6276
GSM2899642	42.9483
GSM2899643	38.7047
GSM2899644	37.669
GSM2899645	40.7431
GSM2899646	43.134
GSM2899647	39.528
GSM2899648	34.4965
GSM2899649	34.3517
GSM2899650	43.2986
GSM2899651	38.572
GSM2899652	39.5953
GSM1047681	43.3822
GSM1047682	42.7233
GSM1047683	38.341
GSM1047684	34.7429
GSM1047685	33.0982
GSM1047686	37.9518
GSM1047687	48.8156
GSM1047688	44.9565
GSM1047689	39.852
GSM1047690	42.2248
GSM1047691	38.4084
GSM1047692	38.7939
GSM1047693	44.0267
GSM1047694	37.645
GSM1047695	39.7736
GSM1047696	41.8559
GSM1047697	39.3967
GSM1047698	47.2633
GSM1047699	43.6894
GSM1047700	46.9598
GSM1047701	41.8408
GSM1047702	39.6332
GSM1047703	45.5154
GSM1047706	45.391
GSM1047707	41.8183
GSM1047708	32.515
GSM1047709	41.6875
GSM1047710	40.4689
GSM1047711	45.4346
GSM1047712	33.1327
GSM1047713	44.8214
GSM1047714	46.4495
GSM1047715	42.6746
GSM1047716	42.6221
GSM1047717	44.2968
GSM1047718	37.6343
GSM1047719	37.9167
GSM1047720	43.2012
GSM1047721	38.355
GSM1047722	32.7472
GSM1047723	50.8186
GSM1047724	48.3934
GSM1047725	41.7182
GSM1047726	41.2211
GSM1047727	47.3646
GSM1047728	42.2665
GSM1047729	40.0892
GSM1047730	51.4914
GSM1047731	40.3633
GSM1047732	44.702
GSM1047733	42.2286
GSM1047734	41.2736
GSM1047736	44.9878
GSM1047737	42.0691
GSM1047738	40.5334
GSM96950	45.4355
GSM96951	50.201
GSM96952	50.9569
GSM96953	35.4197
GSM96954	42.2566
GSM96955	37.7643
GSM96958	44.0121
GSM96959	38.4846
GSM96961	49.723
GSM96962	38.1245
GSM96963	41.6096
GSM96964	46.9287
GSM96965	39.5629
GSM96966	43.5289
GSM96967	41.8192
GSM96969	42.285
GSM96970	40.7539
GSM96972	42.5562
GSM96973	38.3296
GSM96974	42.3472
GSM96976	33.5997
GSM96977	44.8535
GSM96978	38.9808
GSM96979	40.514
GSM96980	44.9754
GSM96981	44.7224
GSM96982	43.6628
GSM96983	36.9041
GSM96984	38.0626
GSM96985	39.4226
GSM96987	50.3249
GSM96988	40.2108
GSM96989	48.6318
GSM96990	40.0445
GSM96991	42.3196
GSM96992	46.5556
GSM96993	47.2341
GSM96994	35.8183
GSM96995	42.171
GSM96996	44.5276
GSM96997	35.6427
GSM97000	41.1982
GSM97002	46.7375
GSM97004	45.4638
GSM97007	35.2428
GSM97008	41.6998
GSM97009	42.2446
GSM97010	43.3745
GSM97011	41.7066
GSM97012	35.3587
GSM97014	39.4602
GSM97015	41.3643
GSM97016	39.5023
GSM97017	44.5796
GSM97018	42.5469
GSM97019	39.3374
GSM97020	43.4151
GSM97022	39.6731
GSM97023	48.7863
GSM97025	42.1874
GSM97026	45.0261
GSM97027	43.8744
GSM97030	36.73
GSM97033	40.568
GSM97034	42.7369
GSM97035	36.9557
GSM97036	49.0304
GSM97037	41.738
GSM97038	38.0561
GSM97039	37.9869
GSM97040	42.2211
GSM97041	47.1637
GSM97042	36.6937
GSM97045	45.0558
GSM97046	35.7411
GSM97047	39.3809
GSM97048	38.9691
GSM1061661	37.5999
GSM1061662	47.1336
GSM1061663	38.0205
GSM1061664	43.7816
GSM1061665	44.4587
GSM1061666	48.0477
GSM1061667	37.7017
GSM1061668	37.2013
GSM1061669	37.8241
GSM1061670	38.114
GSM1061671	45.3575
GSM1061672	43.1802
GSM1061673	36.7304
GSM1061674	50.5198
GSM1061675	38.3137
GSM1061676	44.9573
GSM1061677	37.4776
GSM1061678	47.0719
GSM1061679	40.2883
GSM1061680	43.0566
GSM1061681	42.8851
GSM1061682	46.8093
GSM1061683	42.064
GSM1061684	44.5969
GSM1061685	36.3337
GSM1061686	38.0836
GSM1061687	37.3434
GSM1061688	49.7185
GSM1061689	36.4117
GSM1061690	41.2162
GSM1061691	43.0062
GSM1061692	35.7515
GSM1061693	39.7856
GSM1061694	40.9218
GSM1061695	42.7452
GSM1061696	44.2237
GSM1061697	37.3821
GSM1061698	39.7564
GSM1061699	47.1558
GSM1061700	38.9559
GSM1061701	34.495
GSM1061702	44.7194
GSM1061703	39.8885
GSM1061704	38.7852
GSM1061705	44.1409
GSM1061706	38.2299
GSM1061707	38.2994
GSM1061708	47.9547
GSM1061709	54.0168
GSM1061710	49.8487
GSM99432	42.9301
GSM99434	39.3463
GSM99436	43.6565
GSM99438	49.7967
GSM99440	40.3155
GSM99442	47.7769
GSM99444	49.5705
GSM99446	46.1512
GSM99448	42.5487
GSM99450	36.5176
GSM99452	43.8496
GSM99454	37.5242
GSM99456	38.8331
GSM99458	38.115
GSM99460	37.8351
GSM99462	47.6653
GSM99464	35.4392
GSM99466	43.1625
GSM99468	40.9383
GSM99470	44.6772
GSM99472	43.2823
GSM99474	41.9125
GSM99476	38.721
GSM99478	45.9135
GSM99480	36.5102
GSM99482	42.9547
GSM99484	47.1681
GSM99486	43.627
GSM99488	52.7573
GSM99490	46.0345
GSM99492	37.4049
GSM99494	53.5271
GSM99496	36.0874
GSM99498	37.3164
GSM99500	35.2092
GSM99502	34.4629
GSM99504	38.7431
GSM99506	37.3534
GSM99508	36.164
GSM99510	39.2057
GSM99512	40.726
GSM99514	39.2898
GSM99516	38.2209
GSM99518	36.9398
GSM99520	40.4917
GSM99522	35.4377
GSM99524	40.3813
GSM99526	39.0108
GSM99528	44.5136
GSM99530	39.0248
GSM99532	38.7707
GSM99534	46.3437
GSM99536	38.2224
GSM99538	45.8699
GSM99540	37.924
GSM99542	52.7882
GSM99544	43.0716
GSM99546	41.0205
GSM99548	49.2467
GSM99550	39.9267
GSM99552	44.0731
GSM99554	46.6434
GSM99556	45.6691
GSM99558	45.5338
GSM99560	41.8232
GSM99562	34.9707
GSM99564	43.5512
GSM99566	38.2243
GSM99568	39.278
GSM99570	41.8971
GSM99572	46.0059
GSM99574	33.0577
GSM99576	42.7974
GSM99578	48.7276
GSM99580	45.4854
GSM99582	40.6764
GSM99584	44.8116
GSM99586	40.9104
GSM99588	51.1881
GSM99590	47.7236
GSM99592	37.3653
GSM99594	38.8763
GSM99596	38.4343
GSM99598	35.6974
GSM99600	46.503
GSM1912920	44.2471
GSM1912921	38.6827
GSM1912922	38.602
GSM1912923	45.1612
GSM1912924	42.0936
GSM1912925	40.4433
GSM1912926	41.192
GSM1912927	39.2969
GSM1912928	46.8862
GSM1912929	36.6717
GSM1912930	41.1562
GSM1912931	44.0707
GSM1912932	38.1142
GSM1912933	42.0201
GSM1912934	38.4784
GSM1912935	36.2259
GSM1912936	46.6125
GSM1912937	35.3513
GSM1912938	50.0648
GSM1912939	36.7615
GSM1912940	36.5314
GSM1912941	48.2702
GSM1912942	38.4133
GSM1912943	38.7203
GSM1912944	47.4376
GSM1912945	47.2463
GSM1912946	43.6384
GSM1912947	46.8365
GSM1912948	32.4866
GSM1912949	38.2133
GSM1912950	43.8592
GSM1912951	41.7016
GSM1912952	38.5581
GSM1912953	38.0721
GSM1912954	44.6446
GSM1912955	42.6896
GSM1912956	42.3394
GSM1912957	44.0209
GSM1912958	43.8185
GSM1912959	44.457
GSM1912960	49.8864
GSM1912961	36.1764
GSM1912962	45.186
GSM1912963	48.3459
GSM1912964	47.3248
GSM1912965	39.1623
GSM1912966	43.6929
GSM1912967	40.5459
GSM1912968	44.2802
GSM1912969	47.855
GSM1912970	40.6037
GSM1912971	40.0867
GSM1912972	44.7004
GSM1912973	43.9104
GSM1912974	42.2457
GSM1912975	33.977
GSM1912976	44.2802
GSM1912977	40.5036
GSM1912978	37.7393
GSM1912979	36.8288
GSM187153	40.1257
GSM187154	38.7424
GSM187155	41.978
GSM187157	40.6828
GSM187158	42.7262
GSM187159	37.7045
GSM187160	37.0223
GSM187161	39.0218
GSM187162	43.9692
GSM187163	38.6516
GSM187164	44.1376
GSM187165	41.87
GSM187166	39.3712
GSM187167	41.3792
GSM187168	45.4951
GSM187169	42.5014
GSM187171	43.6165
GSM187172	36.435
GSM187174	48.0316
GSM187175	36.4384
GSM187176	43.2678
GSM187177	39.1105
GSM187178	42.9994
GSM187179	42.873
GSM187181	37.141
GSM187182	44.0615
GSM187183	43.8495
GSM187184	40.1097
GSM187185	37.6637
GSM187186	40.4883
GSM187187	39.453
GSM187188	42.837
GSM187189	49.6098
GSM187190	38.3707
GSM187191	44.5744
GSM187192	49.5942
GSM187193	37.6272
GSM187194	45.7911
GSM187195	39.9778
GSM187196	38.717
GSM187197	49.8934
GSM187198	41.5797
GSM187199	39.4471
GSM187200	49.6378
GSM187201	39.2933
GSM187202	46.2725
GSM187203	36.2729
GSM187204	39.6233
GSM187205	40.1767
GSM187206	47.6587
GSM187207	41.7727
GSM187208	40.1869
GSM187209	45.7148
GSM187210	42.2738
GSM187211	40.3662
GSM187212	43.1205
GSM187213	43.0003
GSM187214	39.9898
GSM187215	44.3451
GSM187216	36.032
GSM187217	42.1741
GSM187218	37.4292
GSM187219	43.4861
GSM187220	40.1056
GSM187221	47.0603
GSM187222	43.1418
GSM187223	38.3642
GSM187224	38.0936
GSM187225	39.5789
GSM187226	48.1507
GSM187227	44.6435
GSM187228	37.3753
GSM187229	39.2905
GSM187230	50.3341
GSM187231	39.8381
GSM187232	40.6217
GSM187233	42.3207
GSM187234	38.6278
GSM187235	53.4558
GSM187236	40.351
GSM2198606	42.5087
GSM2198607	36.7048
GSM2198608	50.5836
GSM2198609	47.1783
GSM2198610	36.7789
GSM2198611	41.5715
GSM2198612	34.5349
GSM2198613	43.0289
GSM2198614	40.2425
GSM2198615	38.3239
GSM2198616	46.0917
GSM2198617	42.4803
GSM2198618	37.9773
GSM2198619	35.7924
GSM2198620	41.1092
GSM2198621	42.5959
GSM2198622	42.6815
GSM2198623	46.4497
GSM2198624	42.9668
GSM2198625	36.9255
GSM2198626	39.0315
GSM2198627	46.1163
GSM2198628	43.5256
GSM2198629	41.2855
GSM2198630	46.8856
GSM2198631	42.8102
GSM2198632	34.475
GSM2198633	46.7563
GSM2198634	43.9381
GSM2198635	37.0625
GSM2198636	41.3947
GSM2198637	42.1431
GSM2198638	43.8181
GSM2198639	33.8538
GSM2198640	36.0906
GSM2198641	45.725
GSM2198642	40.3089
GSM2198643	47.2671
GSM2198644	43.2451
GSM2198645	35.1914
GSM2198646	45.366
GSM2198647	40.7377
GSM2198648	44
GSM2198649	48.7957
GSM2198650	41.6844
GSM2198651	45.0561
GSM2198652	41.1429
GSM2198653	39.8224
GSM2198654	39.7331
GSM2198655	48.9721
TCGA-02-0001-01	41.4443
TCGA-02-0003-01	44.347
TCGA-02-0004-01	46.5942
TCGA-02-0007-01	29.488
TCGA-02-0009-01	42.5778
TCGA-02-0010-01	33.5316
TCGA-02-0011-01	37.8636
TCGA-02-0014-01	31.8259
TCGA-02-0015-01	41.5755
TCGA-02-0016-01	38.6769
TCGA-02-0021-01	33.2445
TCGA-02-0023-01	40.8754
TCGA-02-0024-01	28.6297
TCGA-02-0025-01	46.2122
TCGA-02-0026-01	37.1584
TCGA-02-0027-01	50.6089
TCGA-02-0028-01	46.1337
TCGA-02-0033-01	40.6885
TCGA-02-0034-01	39.5057
TCGA-02-0038-01	28.7053
TCGA-02-0039-01	44.3989
TCGA-02-0043-01	41.707
TCGA-02-0046-01	38.347
TCGA-02-0047-01	30.6726
TCGA-02-0048-01	37.4105
TCGA-02-0051-01	41.1866
TCGA-02-0052-01	39.8337
TCGA-02-0054-01	38.0921
TCGA-02-0057-01	41.5793
TCGA-02-0058-01	39.1237
TCGA-02-0059-01	45.2735
TCGA-02-0060-01	48.3561
TCGA-02-0064-01	47.0939
TCGA-02-0068-01	43.3305
TCGA-02-0069-01	32.7847
TCGA-02-0070-01	42.4418
TCGA-02-0071-01	46.066
TCGA-02-0074-01	42.8151
TCGA-02-0075-01	46.4111
TCGA-02-0079-01	41.5842
TCGA-02-0080-01	35.3005
TCGA-02-0083-01	41.7334
TCGA-02-0084-01	44.7524
TCGA-02-0085-01	46.2735
TCGA-02-0086-01	48.3342
TCGA-02-0087-01	39.9816
TCGA-02-0089-01	46.8204
TCGA-02-0099-01	43.3704
TCGA-02-0102-01	40.6101
TCGA-02-0104-01	31.5927
TCGA-02-0106-01	43.242
TCGA-02-0107-01	49.9824
TCGA-02-0111-01	45.944
TCGA-02-0113-01	42.6476
TCGA-02-0114-01	35.1886
TCGA-02-0115-01	42.8682
TCGA-02-0116-01	35.3983
TCGA-02-0258-01	31.6047
TCGA-02-0260-01	33.8563
TCGA-02-0266-01	38.3308
TCGA-02-0269-01	35.2636
TCGA-02-0271-01	40.9485
TCGA-02-0281-01	34.3974
TCGA-02-0285-01	43.7303
TCGA-02-0289-01	36.63
TCGA-02-0290-01	35.4992
TCGA-02-0317-01	35.2501
TCGA-02-0321-01	40.659
TCGA-02-0324-01	29.3068
TCGA-02-0325-01	38.4125
TCGA-02-0326-01	37.007
TCGA-02-0330-01	39.5344
TCGA-02-0332-01	37.8868
TCGA-02-0333-01	36.3308
TCGA-02-0337-01	45.6526
TCGA-02-0338-01	35.93
TCGA-02-0339-01	32.4646
TCGA-02-0422-01	44.7378
TCGA-02-0430-01	42.839
TCGA-02-0432-01	36.1171
TCGA-02-0439-01	40.8552
TCGA-02-0440-01	41.6648
TCGA-02-0446-01	45.6448
TCGA-02-0451-01	48.2366
TCGA-02-0456-01	43.0541
TCGA-02-2466-01	38.1204
TCGA-02-2470-01	45.87
TCGA-02-2483-01	44.0156
TCGA-02-2485-01	42.461
TCGA-02-2486-01	49.529
TCGA-06-0122-01	46.1278
TCGA-06-0124-01	46.1814
TCGA-06-0125-01	39.1724
TCGA-06-0126-01	39.3259
TCGA-06-0127-01	40.7759
TCGA-06-0128-01	41.5913
TCGA-06-0129-01	42.6016
TCGA-06-0130-01	50.395
TCGA-06-0132-01	44.9394
TCGA-06-0133-01	41.8843
TCGA-06-0137-01	37.7134
TCGA-06-0138-01	42.2906
TCGA-06-0139-01	51.2241
TCGA-06-0140-01	43.347
TCGA-06-0141-01	44.7312
TCGA-06-0142-01	38.5579
TCGA-06-0143-01	45.6396
TCGA-06-0145-01	42.3614
TCGA-06-0146-01	39.1857
TCGA-06-0147-01	51.4682
TCGA-06-0148-01	40.2482
TCGA-06-0149-01	41.7809
TCGA-06-0152-01	41.2345
TCGA-06-0154-01	44.1601
TCGA-06-0155-01	42.1339
TCGA-06-0156-01	41.3973
TCGA-06-0157-01	40.5512
TCGA-06-0158-01	44.4955
TCGA-06-0160-01	34.0506
TCGA-06-0162-01	44.2163
TCGA-06-0164-01	48.2502
TCGA-06-0166-01	42.6339
TCGA-06-0167-01	35.5513
TCGA-06-0168-01	45.984
TCGA-06-0169-01	43.4382
TCGA-06-0171-01	43.5306
TCGA-06-0173-01	42.0716
TCGA-06-0174-01	38.882
TCGA-06-0175-01	44.2464
TCGA-06-0176-01	43.4913
TCGA-06-0177-01	40.6945
TCGA-06-0178-01	38.0376
TCGA-06-0179-01	44.5056
TCGA-06-0182-01	41.4597
TCGA-06-0184-01	45.882
TCGA-06-0185-01	40.6511
TCGA-06-0187-01	44.3515
TCGA-06-0188-01	41.7578
TCGA-06-0189-01	45.3645
TCGA-06-0190-01	46.9243
TCGA-06-0192-01	48.136
TCGA-06-0194-01	46.6928
TCGA-06-0195-01	40.6942
TCGA-06-0197-01	47.0424
TCGA-06-0201-01	43.9909
TCGA-06-0206-01	44.0634
TCGA-06-0208-01	41.5335
TCGA-06-0210-01	45.5421
[truncated: 879 more rows]
