# Supplementary material for: Immune Infiltrating Cells-Derived Risk Signature Based on Large-scale Analysis Defines Immune Landscape and Predicts Immunotherapy Responses in Glioma Tumor Microenvironment
Source: Front Immunol. 2021 Aug 13;12:691811. doi: 10.3389/fimmu.2021.691811 (PMC8418124; doi:10.3389/fimmu.2021.691811)
Supplement: Supplementary file 1 [file DataSheet_1.zip › Supplementary Tables/Table S12.txt]

Gene	Stat	Pvalue	adjPvalue	adjPvalue
FUBP1	20.4868866559937	6.00411932052622e-06	0.0262785292361131	0.0262785292361131
IDH1	38.2604611475625	6.19043205059339e-10	5.41879469548692e-06	5.41879469548692e-06
KIF6	3.98349393190246	0.0459481601586916	1	1
CIC	86.9544124209124	1.1105165916348e-20	1.94418139697504e-16	1.94418139697504e-16
TP53	15.5617564746366	7.98535386455159e-05	0.232999316844508	0.232999316844508
ATRX	6.3293188489338	0.0118757920608959	1	1
CACNA1S	5.46912494250608	0.0193553143593868	1	1
TTN	5.53041630482487	0.0186886582012552	1	1
EGFR	10.4920480566712	0.00119889403860411	1	1
NF1	9.88687952114111	0.00166461415521871	1	1
UMODL1	4.28375291135772	0.0384783003559856	1	1
RNF103	3.96951976102941	0.0463309842435085	1	1
TDGF1	4.64041688631172	0.0312274158172169	1	1
CEACAM19	3.96951976102941	0.0463309842435085	1	1
PTEN	24.4580826365663	7.59442403282732e-07	0.00443185271809026	0.00443185271809026
NOTCH1	9.7658041662352	0.00177787733106255	1	1
ITGAD	6.05351177647783	0.013878667319658	1	1
HERC2P3	4.27086016017588	0.0387712995281849	1	1
EIF5B	3.96951976102941	0.0463309842435085	1	1
SMC1A	6.43709965684873	0.0111760973862025	1	1
PRMT5	3.96951976102941	0.0463309842435085	1	1
NEURL4	4.64041688631172	0.0312274158172169	1	1
IDH2	15.5992260480747	7.82866259605527e-05	0.232999316844508	0.232999316844508
PKHD1	6.06907894736842	0.0137568679563024	1	1
OR4C16	7.50803020961776	0.00614245109288988	1	1
SSTR4	5.57023401505787	0.0182683190966124	1	1
AGL	4.21466125496643	0.0400760674612347	1	1
PPP2R2D	3.96951976102941	0.0463309842435085	1	1
EDEM3	3.96951976102941	0.0463309842435085	1	1
MAX	8.59849103848181	0.00336441650948742	1	1
OR11G2	5.4936226993865	0.0190859560048627	1	1
KEL	9.17984709446793	0.00244694465422593	1	1
LMBRD2	4.64041688631172	0.0312274158172169	1	1
FAM171A1	5.57023401505787	0.0182683190966124	1	1
KDM5B	4.64041688631172	0.0312274158172169	1	1
KLF14	3.96951976102941	0.0463309842435085	1	1
RRN3P2	3.96951976102941	0.0463309842435085	1	1
EID3	3.96951976102941	0.0463309842435085	1	1
SHOC2	3.96951976102941	0.0463309842435085	1	1
EYA1	4.64041688631172	0.0312274158172169	1	1
RB1	11.1326570471939	0.000848210011863001	1	1
PCDH17	3.98349393190246	0.0459481601586916	1	1
TGM7	3.96951976102941	0.0463309842435085	1	1
SOX3	3.96951976102941	0.0463309842435085	1	1
DLG5	5.17833255981848	0.0228702614571532	1	1
FBXO18	7.03910984848485	0.0079748657613003	1	1
NUP107	4.28375291135772	0.0384783003559856	1	1
TACC1	4.64041688631172	0.0312274158172169	1	1
TOP3B	3.96951976102941	0.0463309842435085	1	1
IFNAR1	3.96951976102941	0.0463309842435085	1	1
GPR50	3.96951976102941	0.0463309842435085	1	1
PSG8	4.28375291135772	0.0384783003559856	1	1
TCF7L2	7.03910984848485	0.0079748657613003	1	1
RIC1	5.50621141975309	0.018949049899466	1	1
OR4D10	5.4936226993865	0.0190859560048627	1	1
DYNC1I1	4.28375291135772	0.0384783003559856	1	1
TRIM27	5.4936226993865	0.0190859560048627	1	1
CASP8AP2	3.96951976102941	0.0463309842435085	1	1
SEMA3C	4.79730702764977	0.0285042582272447	1	1
PCSK1	4.21466125496643	0.0400760674612347	1	1
GABRG2	4.21466125496643	0.0400760674612347	1	1
NFIL3	4.28375291135772	0.0384783003559856	1	1
SPECC1L	4.21466125496643	0.0400760674612347	1	1
TSR1	3.96951976102941	0.0463309842435085	1	1
KTN1	3.96951976102941	0.0463309842435085	1	1
SCNN1D	3.96951976102941	0.0463309842435085	1	1
ABHD17B	3.96951976102941	0.0463309842435085	1	1
MAST3	5.4936226993865	0.0190859560048627	1	1
AUP1	3.96951976102941	0.0463309842435085	1	1
NEK11	5.4936226993865	0.0190859560048627	1	1
OR2Y1	5.4936226993865	0.0190859560048627	1	1
C2orf54	3.96951976102941	0.0463309842435085	1	1
OR4K2	3.96951976102941	0.0463309842435085	1	1
BTBD3	5.4936226993865	0.0190859560048627	1	1
ZMYM1	5.4936226993865	0.0190859560048627	1	1
PHAX	3.96951976102941	0.0463309842435085	1	1
PUM2	5.4936226993865	0.0190859560048627	1	1
HFE	3.96951976102941	0.0463309842435085	1	1
CALCA	3.96951976102941	0.0463309842435085	1	1
UGT1A5	3.96951976102941	0.0463309842435085	1	1
TTBK1	3.96951976102941	0.0463309842435085	1	1
DNAJC14	5.4936226993865	0.0190859560048627	1	1
MYCN	3.96951976102941	0.0463309842435085	1	1
TIGD7	3.96951976102941	0.0463309842435085	1	1
PTGIS	3.96951976102941	0.0463309842435085	1	1
TRMT10C	3.96951976102941	0.0463309842435085	1	1
CLEC10A	3.96951976102941	0.0463309842435085	1	1
GBP2	3.96951976102941	0.0463309842435085	1	1
UBASH3B	3.96951976102941	0.0463309842435085	1	1
STK39	3.96951976102941	0.0463309842435085	1	1
TRAK1	3.96951976102941	0.0463309842435085	1	1
LRRN4	3.96951976102941	0.0463309842435085	1	1
CLVS1	3.96951976102941	0.0463309842435085	1	1
HOXA9	3.96951976102941	0.0463309842435085	1	1
KLF11	3.96951976102941	0.0463309842435085	1	1
DDX58	3.96951976102941	0.0463309842435085	1	1
NUPL1	3.96951976102941	0.0463309842435085	1	1
