# Supplementary material for: Immune Infiltrating Cells-Derived Risk Signature Based on Large-scale Analysis Defines Immune Landscape and Predicts Immunotherapy Responses in Glioma Tumor Microenvironment
Source: Front Immunol. 2021 Aug 13;12:691811. doi: 10.3389/fimmu.2021.691811 (PMC8418124; doi:10.3389/fimmu.2021.691811)
Supplement: Supplementary file 1 [file DataSheet_1.zip › Supplementary Tables/Table S4.xlsx]

## Sheet: 工作表 1 - Table S3
Table S4: Cellular interaction of tumor microenvironment cells
Meta cohorts						TCGA
from	to	pvalue	cor	weight		from	to	pvalue	cor	weight
B cells memory	B cells naive	1.7e-191	-0.511354	190.769		B cells memory	B cells naive	2.29e-68	-0.507646	67.6396
Plasma cells	B cells naive	2.62e-41	0.24718	40.5812		Plasma cells	B cells naive	4.38e-09	0.181839	8.3588
T cells CD8	B cells naive	7.1e-08	-0.100254	7.14876		T cells follicular helper	B cells naive	4.58e-10	0.192898	9.3392
T cells CD4 memory resting	B cells naive	8.73e-08	0.0995645	7.05907		NK cells activated	B cells naive	2.58e-05	0.130903	4.58904
T cells follicular helper	B cells naive	7.5e-23	0.182015	22.1248		Macrophages M1	B cells naive	2.49e-16	-0.251917	15.6041
T cells regulatory (Tregs)	B cells naive	1.33e-06	0.0900088	5.87695		Macrophages M2	B cells naive	2.25e-08	-0.173369	7.64775
NK cells activated	B cells naive	1.62e-15	0.147793	14.7912		Dendritic cells resting	B cells naive	7.51e-15	-0.239387	14.1244
Monocytes	B cells naive	2.11e-09	-0.111359	8.67567		Mast cells activated	B cells naive	1.99e-07	-0.161403	6.70117
Macrophages M1	B cells naive	2.19e-23	-0.18425	22.6589		Eosinophils	B cells naive	6.76e-07	-0.154289	6.1703
Macrophages M2	B cells naive	7.95e-20	-0.168768	19.0995		Plasma cells	B cells memory	9.03e-08	-0.165838	7.04416
Dendritic cells resting	B cells naive	5.31e-38	-0.236939	37.2749		T cells CD8	Plasma cells	1.37e-24	-0.311794	23.8643
Mast cells activated	B cells naive	2.04e-13	-0.13638	12.6908		T cells CD4 naive	Plasma cells	1.19e-07	0.164325	6.92612
Eosinophils	B cells naive	1.52e-16	-0.153058	15.8176		T cells follicular helper	Plasma cells	1.63e-06	0.148944	5.78678
Neutrophils	B cells naive	1.63e-09	-0.112138	8.78857		NK cells resting	Plasma cells	2.26e-08	-0.173337	7.64509
Plasma cells	B cells memory	2.01e-27	-0.200301	26.6962		NK cells activated	Plasma cells	3.25e-11	0.205083	10.4885
T cells follicular helper	B cells memory	8.21e-05	-0.073353	4.08547		Monocytes	Plasma cells	1.25e-08	-0.176453	7.90265
NK cells activated	B cells memory	1.26e-07	-0.0983351	6.90061		Macrophages M2	Plasma cells	6.83e-33	-0.360587	32.1655
Dendritic cells resting	B cells memory	4.16e-16	0.150843	15.3813		Neutrophils	Plasma cells	1.86e-05	-0.133168	4.7313
T cells CD8	Plasma cells	7.76e-80	-0.342189	79.1103		T cells CD4 naive	T cells CD8	5.97e-07	-0.155028	6.22434
T cells CD4 naive	Plasma cells	2.39e-14	0.141556	13.6222		T cells CD4 memory resting	T cells CD8	6.47e-54	-0.456155	53.1894
T cells CD4 memory resting	Plasma cells	4.19e-15	0.145617	14.3775		T cells CD4 memory activated	T cells CD8	3.4e-05	0.12896	4.46883
T cells regulatory (Tregs)	Plasma cells	7.93e-07	-0.0918901	6.10072		Macrophages M2	T cells CD8	2.37e-10	0.196007	9.62545
NK cells resting	Plasma cells	4.39e-10	-0.115985	9.35761		T cells regulatory (Tregs)	T cells CD4 memory resting	4.66e-05	0.126707	4.33155
NK cells activated	Plasma cells	1.26e-17	0.158413	16.8995		T cells gamma delta	T cells CD4 memory resting	5.97e-05	-0.124912	4.22384
Monocytes	Plasma cells	8.12e-18	-0.15934	17.0905		NK cells activated	T cells CD4 memory resting	9.39e-09	0.177942	8.02738
Macrophages M0	Plasma cells	3.41e-08	-0.102667	7.46741		Macrophages M1	T cells CD4 memory resting	3.15e-05	-0.129485	4.50116
Macrophages M1	Plasma cells	1.83e-06	-0.0888238	5.73824		Macrophages M2	T cells CD4 memory resting	2.96e-08	-0.171913	7.52895
Macrophages M2	Plasma cells	1.97e-73	-0.328657	72.7066		T cells gamma delta	T cells CD4 memory activated	1.1e-22	0.299202	21.958
Dendritic cells resting	Plasma cells	3.43e-05	-0.0771501	4.46408		T cells regulatory (Tregs)	T cells follicular helper	2.61e-12	-0.216027	11.5835
Dendritic cells activated	Plasma cells	1.09e-11	-0.126206	10.9612		NK cells resting	T cells follicular helper	3.37e-22	-0.295892	21.4724
Neutrophils	Plasma cells	2.61e-07	-0.0958254	6.58299		NK cells activated	T cells follicular helper	4.89e-92	0.576567	91.3106
T cells CD4 naive	T cells CD8	2.08e-16	-0.15237	15.6815		Monocytes	T cells follicular helper	3.53e-12	-0.214741	11.4517
T cells CD4 memory resting	T cells CD8	3.42e-131	-0.43207	130.466		Macrophages M2	T cells follicular helper	6.08e-55	-0.460119	54.2162
T cells CD4 memory activated	T cells CD8	1.15e-07	0.0986259	6.93793		Mast cells resting	T cells follicular helper	7.13e-14	-0.230702	13.1469
T cells follicular helper	T cells CD8	8.4e-05	-0.0732503	4.07547		Mast cells activated	T cells follicular helper	1.2e-09	0.188261	8.92091
T cells regulatory (Tregs)	T cells CD8	7.72e-07	0.0919861	6.11225		Neutrophils	T cells follicular helper	1.81e-19	-0.27642	18.7415
Monocytes	T cells CD8	4.86e-18	0.160415	17.3136		NK cells resting	T cells regulatory (Tregs)	4.11e-09	0.182154	8.38595
Macrophages M1	T cells CD8	4.35e-05	0.0761422	4.36187		NK cells activated	T cells regulatory (Tregs)	3.67e-05	-0.128417	4.43556
Macrophages M2	T cells CD8	3.97e-30	0.210331	29.4014		Macrophages M0	T cells regulatory (Tregs)	8.06e-07	0.153237	6.09375
Mast cells activated	T cells CD8	5.17e-06	-0.0848554	5.28635		Mast cells activated	T cells regulatory (Tregs)	1.82e-05	-0.133303	4.73987
T cells CD4 memory resting	T cells CD4 naive	9.15e-14	-0.138336	13.0386		Neutrophils	T cells regulatory (Tregs)	7.17e-05	-0.123577	4.14462
T cells gamma delta	T cells CD4 naive	1.49e-16	0.153103	15.8267		Monocytes	T cells gamma delta	6.99e-05	-0.123766	4.15582
T cells follicular helper	T cells CD4 memory resting	8.02e-05	-0.0734619	4.09608		Mast cells resting	T cells gamma delta	3.14e-05	-0.129521	4.50339
T cells regulatory (Tregs)	T cells CD4 memory resting	1.78e-21	0.176123	20.7499		NK cells activated	NK cells resting	1.25e-91	-0.575504	90.9017
T cells gamma delta	T cells CD4 memory resting	8.48e-08	-0.0996608	7.07157		Monocytes	NK cells resting	6.09e-09	0.18016	8.21514
NK cells activated	T cells CD4 memory resting	6.99e-18	0.159654	17.1556		Macrophages M2	NK cells resting	2.21e-12	0.216723	11.6552
Monocytes	T cells CD4 memory resting	3.33e-14	0.140763	13.4773		Dendritic cells activated	NK cells resting	5.36e-08	0.168707	7.27093
Macrophages M0	T cells CD4 memory resting	1.26e-05	-0.0813133	4.89934		Mast cells resting	NK cells resting	1.04e-21	0.292526	20.9848
Macrophages M1	T cells CD4 memory resting	1.44e-05	-0.0807723	4.84158		Mast cells activated	NK cells resting	2.6e-12	-0.216044	11.5853
Macrophages M2	T cells CD4 memory resting	1.78e-32	-0.218637	31.7496		Neutrophils	NK cells resting	3.46e-14	0.233535	13.4614
Dendritic cells resting	T cells CD4 memory resting	1.95e-08	-0.104475	7.71081		Macrophages M2	NK cells activated	3.54e-48	-0.432985	47.4507
Neutrophils	T cells CD4 memory resting	6.68e-12	-0.127508	11.175		Dendritic cells activated	NK cells activated	5.82e-05	-0.125099	4.23497
T cells follicular helper	T cells CD4 memory activated	1.39e-05	-0.0809086	4.8561		Mast cells resting	NK cells activated	1.14e-26	-0.324868	25.9436
T cells gamma delta	T cells CD4 memory activated	3.65e-22	0.179094	21.4372		Mast cells activated	NK cells activated	1.02e-09	0.189064	8.99261
NK cells activated	T cells CD4 memory activated	1.09e-06	-0.0907217	5.96123		Neutrophils	NK cells activated	1.44e-32	-0.358841	31.8423
Mast cells activated	T cells CD4 memory activated	6.51e-07	-0.0925992	6.1862		Macrophages M0	Monocytes	2.89e-17	-0.259489	16.5388
T cells regulatory (Tregs)	T cells follicular helper	1.45e-40	-0.244918	39.8375		Eosinophils	Monocytes	1.13e-06	0.151173	5.94511
NK cells resting	T cells follicular helper	2.63e-53	-0.280873	52.5798		Neutrophils	Monocytes	9.22e-07	-0.152429	6.03536
NK cells activated	T cells follicular helper	6.56e-203	0.524262	202.183		Dendritic cells resting	Macrophages M0	1.35e-27	-0.330487	26.8691
Monocytes	T cells follicular helper	7.45e-16	-0.14954	15.1277		Mast cells activated	Macrophages M0	6.27e-06	-0.140421	5.20248
Macrophages M0	T cells follicular helper	1.96e-06	0.0885703	5.7088		Eosinophils	Macrophages M0	2.58e-05	-0.130884	4.58787
Macrophages M1	T cells follicular helper	4.67e-12	-0.128448	11.3308		Neutrophils	Macrophages M0	1.6e-07	-0.162654	6.79697
Macrophages M2	T cells follicular helper	3.3e-97	-0.375853	96.4811		Dendritic cells resting	Macrophages M1	2.05e-06	0.147547	5.68872
Dendritic cells resting	T cells follicular helper	2.91e-05	-0.0778522	4.536		Dendritic cells activated	Macrophages M1	8.67e-11	-0.200648	10.0617
Mast cells resting	T cells follicular helper	2.28e-32	-0.218262	31.6417		Dendritic cells resting	Macrophages M2	1.05e-12	-0.219831	11.9783
Mast cells activated	T cells follicular helper	1.83e-20	0.171648	19.737		Dendritic cells activated	Macrophages M2	4.79e-05	0.126507	4.31948
Eosinophils	T cells follicular helper	1.67e-05	-0.0801779	4.77854		Mast cells resting	Macrophages M2	1.21e-23	0.305623	22.9184
Neutrophils	T cells follicular helper	2.26e-36	-0.231707	35.6456		Mast cells activated	Macrophages M2	4.05e-27	-0.327609	26.3926
NK cells resting	T cells regulatory (Tregs)	2.53e-26	0.196067	25.5964		Neutrophils	Macrophages M2	2.61e-24	0.309979	23.5839
NK cells activated	T cells regulatory (Tregs)	1.33e-11	-0.125688	10.8766		Dendritic cells activated	Dendritic cells resting	2.47e-10	-0.195815	9.60766
Monocytes	T cells regulatory (Tregs)	7.66e-15	0.144223	14.1158		Mast cells resting	Dendritic cells resting	9.26e-35	-0.370471	34.0335
Macrophages M0	T cells regulatory (Tregs)	6.39e-10	0.114894	9.19434		Mast cells activated	Dendritic cells resting	3.02e-31	0.351583	30.5203
Dendritic cells resting	T cells regulatory (Tregs)	8.74e-08	-0.0995611	7.05863		Eosinophils	Dendritic cells resting	2.63e-17	0.259823	16.5808
Mast cells activated	T cells regulatory (Tregs)	2.41e-08	-0.103788	7.61781		Mast cells activated	Dendritic cells activated	2.31e-08	-0.173227	7.63609
Neutrophils	T cells regulatory (Tregs)	2.84e-09	-0.110462	8.54652		Neutrophils	Dendritic cells activated	1.79e-09	0.186301	8.74723
NK cells resting	T cells gamma delta	2.91e-07	-0.095446	6.53566		Mast cells activated	Mast cells resting	5.62e-136	-0.672207	135.25
Monocytes	T cells gamma delta	1.17e-13	-0.13774	12.9321		Eosinophils	Mast cells resting	1.42e-12	-0.218593	11.849
Macrophages M0	T cells gamma delta	3.72e-07	0.094593	6.4299		Neutrophils	Mast cells resting	8.68e-11	0.200646	10.0615
Macrophages M1	T cells gamma delta	7.23e-05	0.0739186	4.14076		Eosinophils	Mast cells activated	7.07e-13	0.221471	12.1507
Mast cells resting	T cells gamma delta	3.47e-07	-0.0948334	6.45961
NK cells activated	NK cells resting	9.1e-230	-0.552595	229.041
Monocytes	NK cells resting	6.65e-14	0.139108	13.1774
Macrophages M2	NK cells resting	4.15e-18	0.160745	17.3824
Dendritic cells resting	NK cells resting	5.5e-10	-0.115334	9.25998
Dendritic cells activated	NK cells resting	6.85e-15	0.144481	14.1641
Mast cells resting	NK cells resting	2.91e-46	0.261692	45.5354
Mast cells activated	NK cells resting	1.83e-27	-0.200454	26.7364
Neutrophils	NK cells resting	1.43e-28	0.204627	27.8455
Macrophages M2	NK cells activated	1.28e-102	-0.385568	101.893
Dendritic cells activated	NK cells activated	3.08e-15	-0.146325	14.5114
Mast cells resting	NK cells activated	1.55e-59	-0.296651	58.81
Mast cells activated	NK cells activated	1.77e-25	0.192745	24.7511
Neutrophils	NK cells activated	4e-84	-0.350885	83.3975
Macrophages M0	Monocytes	1.02e-45	-0.260143	44.9911
Macrophages M2	Monocytes	6.84e-05	-0.0741636	4.16483
Dendritic cells resting	Monocytes	3.81e-06	0.0860421	5.41945
Dendritic cells activated	Monocytes	6.92e-07	-0.0923805	6.15977
Mast cells resting	Monocytes	2.12e-08	-0.104202	7.67385
Mast cells activated	Monocytes	4.99e-09	0.108742	8.3019
Eosinophils	Monocytes	3.26e-12	0.129378	11.4862
Neutrophils	Monocytes	3.61e-39	-0.240611	38.4425
Macrophages M1	Macrophages M0	3.86e-06	-0.0859874	5.41327
Macrophages M2	Macrophages M0	3.49e-06	0.0863731	5.45688
Dendritic cells resting	Macrophages M0	4.47e-102	-0.384607	101.349
Dendritic cells activated	Macrophages M0	2.46e-22	0.179827	21.6088
Mast cells activated	Macrophages M0	3.78e-13	-0.13485	12.4222
Eosinophils	Macrophages M0	2.04e-08	-0.104332	7.69142
Macrophages M2	Macrophages M1	1.63e-08	0.105049	7.78898
Dendritic cells resting	Macrophages M1	2.26e-15	0.147029	14.6451
Dendritic cells activated	Macrophages M1	3.54e-30	-0.210509	29.4507
Dendritic cells resting	Macrophages M2	5.77e-38	-0.236823	37.2385
Dendritic cells activated	Macrophages M2	5.25e-14	0.139674	13.2796
Mast cells resting	Macrophages M2	5.38e-33	0.22043	32.2696
Mast cells activated	Macrophages M2	1.37e-87	-0.35772	86.8636
Eosinophils	Macrophages M2	9.96e-12	-0.126455	11.0019
Neutrophils	Macrophages M2	1.24e-45	0.259904	44.9078
Dendritic cells activated	Dendritic cells resting	1.92e-44	-0.25647	43.7158
Mast cells resting	Dendritic cells resting	2e-92	-0.366981	91.6981
Mast cells activated	Dendritic cells resting	1.63e-98	0.378229	97.788
Eosinophils	Dendritic cells resting	2.13e-42	0.250455	41.6714
Mast cells resting	Dendritic cells activated	1.11e-12	0.132149	11.9553
Mast cells activated	Dendritic cells activated	3.48e-23	-0.183413	22.458
Neutrophils	Dendritic cells activated	5.59e-35	0.227129	34.2529
Mast cells activated	Mast cells resting	0	-0.681462	Inf
Eosinophils	Mast cells resting	2.53e-31	-0.214603	30.5969
Neutrophils	Mast cells resting	3.26e-19	0.165953	18.4871
Eosinophils	Mast cells activated	1.54e-37	0.235467	36.8124
