# Supplementary material for: Immune Infiltrating Cells-Derived Risk Signature Based on Large-scale Analysis Defines Immune Landscape and Predicts Immunotherapy Responses in Glioma Tumor Microenvironment
Source: Front Immunol. 2021 Aug 13;12:691811. doi: 10.3389/fimmu.2021.691811 (PMC8418124; doi:10.3389/fimmu.2021.691811)
Supplement: Supplementary file 1 [file DataSheet_1.zip › Supplementary Tables/Table S3.xlsx]

## Sheet: 工作表 1 - Table S2
Table S3 Hazard ratios of tumor microenvironment cells in gliomas
cox_HR_cell_meta cohorts								cox_HR_cell_TCGA
Cell.types	HR	CI_up	CI_down	log_rank_p				Cell.types	HR	CI_up	CI_down	log_rank_p
B cells naive	0.272655	0.115135	0.645686	0.00313205				B cells naive	0.285897	0.0646045	1.26519	0.0989432
B cells memory	14.7527	1.48321	146.737	0.0216587				B cells memory	13.5133	0.675521	270.323	0.0885047
Plasma cells	0.0125473	0.00523577	0.030069	9.3785e-23				Plasma cells	0.044913	0.0108728	0.185525	1.80597e-05
T cells CD8	11.4965	4.85914	27.2004	2.73135e-08				T cells CD8	10.6607	2.4488	46.4103	0.00161438
T cells CD4 naive	0.0225352	0.000412745	1.23039	0.0631157				T cells CD4 naive	2.5629	0.00183945	3570.87	0.798878
T cells CD4 memory resting	0.169116	0.0658142	0.43456	0.00022355				T cells CD4 memory resting	0.930936	0.193189	4.48598	0.928925
T cells CD4 memory activated	2.14059e+07	6453.97	7.09968e+10	4.48654e-05				T cells CD4 memory activated	1.28941e+07	289.964	5.73374e+11	0.00271515
T cells follicular helper	2.77212	1.03263	7.44183	0.0430021				T cells follicular helper	2.32174	0.448631	12.0154	0.315243
T cells regulatory (Tregs)	1.06598	0.0805064	14.1145	0.961338				T cells regulatory (Tregs)	4.3882	0.0580699	331.605	0.502731
T cells gamma delta	2.73914	0.00926517	809.793	0.728484				T cells gamma delta	90127	32.9854	2.46257e+08	0.00471464
NK cells resting	6.94562	0.404563	119.244	0.181515				NK cells resting	32.0566	0.176205	5831.99	0.191535
NK cells activated	0.153072	0.034528	0.678611	0.0135017				NK cells activated	4.37374	0.292343	65.4354	0.285063
Monocytes	0.0111198	0.0020938	0.0590559	1.28499e-07				Monocytes	0.00418064	0.000297608	0.0587275	4.8521e-05
Macrophages M0	10.6463	4.6789	24.2243	1.7148e-08				Macrophages M0	3.29465	0.781122	13.8963	0.104464
Macrophages M1	346.799	44.9391	2676.28	2.02528e-08				Macrophages M1	1924.88	47.1457	78589.6	6.44366e-05
Macrophages M2	6.74129	4.54413	10.0008	2.47827e-21				Macrophages M2	3.96772	1.98995	7.91115	9.06569e-05
Dendritic cells resting	0.239536	0.117973	0.486362	7.66392e-05				Dendritic cells resting	0.242028	0.0730649	0.801719	0.0202539
Dendritic cells activated	20561.5	2230.52	189541	1.89747e-18				Dendritic cells activated	3970.38	79.6282	197969	3.25819e-05
Mast cells resting	1.21435	0.763069	1.93252	0.412639				Mast cells resting	1.69705	0.723703	3.97953	0.223871
Mast cells activated	0.257655	0.166426	0.398894	1.19207e-09				Mast cells activated	0.171268	0.076732	0.382277	1.65246e-05
Eosinophils	0.502795	0.005577	45.3295	0.764659				Eosinophils	10.9711	0.00995024	12096.7	0.502767
Neutrophils	971.437	211.875	4453.98	8.46946e-19				Neutrophils	26454	850.507	822823	6.38182e-09
