# Supplementary material for: Immune Infiltrating Cells-Derived Risk Signature Based on Large-scale Analysis Defines Immune Landscape and Predicts Immunotherapy Responses in Glioma Tumor Microenvironment
Source: Front Immunol. 2021 Aug 13;12:691811. doi: 10.3389/fimmu.2021.691811 (PMC8418124; doi:10.3389/fimmu.2021.691811)
Supplement: Supplementary file 1 [file DataSheet_1.zip › Supplementary Tables/Table S2.xlsx]

## Sheet: 工作表 1 - Table S1
Table S2: Relative Fractions of tumor microenvironment cells of 2877 gliomas patients with overall survival informations
ID	Project_ID	TMEcluster	OS_months	OS_event	B cells naive	B cells memory	Plasma cells	T cells CD8	T cells CD4 naive	T cells CD4 memory resting	T cells CD4 memory activated	T cells follicular helper	T cells regulatory (Tregs)	T cells gamma delta	NK cells resting	NK cells activated	Monocytes	Macrophages M0	Macrophages M1	Macrophages M2	Dendritic cells resting	Dendritic cells activated	Mast cells resting	Mast cells activated	Eosinophils	Neutrophils
CGGA_1001	CGGA311	TMEcluster 2	114	0	0.0159425	0	0	0.0997224	0	0.0248213	0	0.0489797	0.0031822	0	0	0.0536826	0.0439803	0	0.0100697	0.235732	0.214218	0	0	0.20269	0.00910319	0.0378769
CGGA_1006	CGGA311	TMEcluster 1	8	1	0.100322	0	0	0.089316	0	0.0508137	0	0.0903915	0	0	0	0.0725041	0.0230356	0	0.0729065	0.292698	0.018658	0.0134014	0.144928	0	0	0.0310254
CGGA_1007	CGGA311	TMEcluster 1	12	1	0.108571	0	0.241548	0.0387361	0	0	0	0.0237485	0	0	0.0285468	0.0201407	0	0.031907	0.0201865	0.322513	0	0	0.150914	0	0	0.0131887
CGGA_1011	CGGA311	TMEcluster 2	4	1	0.102891	0	0.00344484	0.0782397	0	0.0489364	0	0.0737634	0	0	0	0.0598627	0.0146447	0	0.0156354	0.252078	0.0898337	0	0	0.228761	0	0.0319089
CGGA_1015	CGGA311	TMEcluster 1	5	1	0.0141037	0	0	0.0525529	0	0.0937146	0	0.0323919	0	0	0	0	0	0.158661	0.0457657	0.46561	0	0	0.0991929	0.000884103	0	0.0371231
CGGA_1019	CGGA311	TMEcluster 2	7	1	0.0381904	0	0	0.120046	0	0	0	0.0771678	0	0	0	0.0382114	0.00356443	0	0.0381024	0.27701	0.260019	0	0	0.107483	0	0.0402055
CGGA_1022	CGGA311	TMEcluster 2	17	0	0.0751485	0	0.0161612	0.0147864	0	0.111591	0	0.0819216	0	0	0	0.087918	0.00648342	0	0.00663449	0.260403	0.0695348	0.00103268	0	0.235292	0	0.0330933
CGGA_1023	CGGA311	TMEcluster 2	23	1	0.064418	0	0.0580335	0.2076	0	0.0157392	0	0.194731	0	0	0	0.0789754	0.0204308	0	0.0112597	0.187511	0.0114513	0.000447274	0	0.135679	0	0.0137248
CGGA_1024	CGGA311	TMEcluster 1	102	1	0.0158356	0	0.0388225	0.0208414	0	0.189209	0	0.041671	0.0792991	0	0	0.0566352	0.00698985	0	0.00777906	0.374111	0	0.0116406	0.132033	0.010527	0	0.0146056
CGGA_1026	CGGA311	TMEcluster 1	52	1	0.143394	0	0.0241769	0.138316	0	0.00584798	0	0.0571774	0	0	0.0264301	0.018273	0.00827911	0	0.0136025	0.277836	0.0170654	0	0.190966	0.0152961	0	0.0633391
CGGA_1034	CGGA311	TMEcluster 2	25	1	0	0.0274329	0	0.00783672	0	0.048984	0	0.0468164	0.0097615	0	0	0.0444164	0.00759169	0	0.02032	0.0373826	0.11941	0	0	0.614326	0.00103969	0.0146819
CGGA_1035	CGGA311	TMEcluster 1	19	1	0.0436154	0	0.0219207	0.0855149	0	0.066068	0	0	0	0	0.0157233	0	0	0.121758	0	0.297028	0	0.0655458	0.182279	0.0162424	0	0.0843041
CGGA_1039	CGGA311	TMEcluster 1	24	1	0.0902075	0	0.0434377	0.0646534	0	0.0460661	0	0.0670372	0	0	0	0.07384	0	0	0.0137746	0.333962	0.164021	0	0.072525	0	0	0.0304751
CGGA_1045	CGGA311	TMEcluster 1	12	1	0.0578805	0	0.0386323	0.0390865	0	0.0306295	0	0.0602708	0	0	0.0113907	0.0202528	0	0	0.00113941	0.396686	0	0.0905998	0.190857	0	0.000933766	0.061641
CGGA_1049	CGGA311	TMEcluster 2	27	1	0	0	0	0	0	0.0738517	0	0.0877418	0.0612688	0	0.0236147	0	0.019766	0.225524	0	0.24958	0	0.0224291	0	0.225961	0	0.0102634
CGGA_1052	CGGA311	TMEcluster 1	99	0	0.0991046	0	0.0311942	0.1033	0	0.0154179	0	0	0	0	0.0131589	0.00894569	0.0233082	0	0.0175908	0.452379	0.106247	0	0.0966366	0	0	0.0327174
CGGA_1072	CGGA311	TMEcluster 1	36	1	0	0.0185687	0	0.047612	0	0.0646993	0	0.0492254	0.00252638	0	0	0.00502616	0.00269191	0	0.0299897	0.34174	0.0637798	0.0987464	0.204186	0.04989	0	0.0213182
CGGA_1077	CGGA311	TMEcluster 1	20	1	0.0392071	0	0	0.0992498	0	0	0	0.0534769	0	0	0.034793	0.032892	0	0.0125125	0.0289875	0.351737	0	0.0208143	0.24422	0	0	0.0821097
CGGA_1078	CGGA311	TMEcluster 1	10	1	0	0.0714409	0	0.0599721	0	0.0461273	0	0	0.0560775	0	0.0330934	0	0.00160873	0	0.0241145	0.522513	0	0.0154089	0.131766	0.0117439	0	0.0261336
CGGA_1079	CGGA311	TMEcluster 2	16	1	0	0	0.0331116	0.0501757	0	0.0120011	0	0.0877228	0	0	0	0.0768568	0.00346657	0	0.013666	0.247829	0.274193	0	0	0.172852	0	0.0281259
CGGA_1081	CGGA311	TMEcluster 1	7	1	0.0667738	0	0	0.132472	0	0.0904292	0	0.141124	0.0371843	0	0	0.0547517	0.0145141	0	0.0188211	0.263528	0.0893361	0	0.0910666	0	0	0
CGGA_1083	CGGA311	TMEcluster 1	15	1	0.0278025	0	0	0.123174	0	0.0478939	0	0.0132561	0	0	0.0252149	0	0.00951983	0	0.00725507	0.525943	0	0	0.16502	0.00520049	0	0.04972
CGGA_1091	CGGA311	TMEcluster 1	37	1	0.0262915	0	0.0132827	0.0441518	0	0.0207589	0	0.056338	0	0	0.0523236	0	0	0	0.00698038	0.494132	0	0.00139789	0.202496	0	0	0.0818481
CGGA_1109	CGGA311	TMEcluster 1	45	1	0.00906327	0	0.19125	0.0660736	0	0.0257198	0	0.0737264	0	0	0.0169173	0.00934072	0.00114287	0	0.0156003	0.340422	0	0.0175432	0.204077	0.00720844	0	0.0219149
CGGA_1124	CGGA311	TMEcluster 1	16	1	0.0570932	0	0	0.100178	0	0.0745843	0	0.0279661	0	0	0.0253181	0.00731927	0.00424578	0	0.0150537	0.330877	0.0540407	0.0424343	0.143688	0.0237783	0	0.0934228
CGGA_1139	CGGA311	TMEcluster 1	40	1	0	0.145171	0	0	0	0.0629737	0	0.0907437	0	0	0.112754	0	0.0122252	0	0	0.266949	0.065623	0	0.216889	0	0	0.026671
CGGA_1140	CGGA311	TMEcluster 2	31	1	0.0440267	0	0.0636095	0.0134627	0	0.0354967	0	0.114231	0	0	0	0.0968081	0.0374197	0	0.00703021	0.293862	0.0772647	0	0	0.197257	0	0.0195324
CGGA_1145	CGGA311	TMEcluster 1	8	1	0.0152071	0.00782276	0	0.0245035	0	0.0905855	0	0.0143399	0	0	0	0.020143	0	0	0.00671528	0.582407	0	0.00759372	0.202457	0	0	0.0282252
CGGA_1171	CGGA311	TMEcluster 1	14	1	0.0185533	0	0	0.0814275	0	0.0319961	0	0.00114185	0	0	0	0.0119966	0.014936	0	0.0154743	0.426811	0.119639	0	0.231811	0	0.0137271	0.032486
CGGA_1177	CGGA311	TMEcluster 1	15	1	0.00328513	0	0	0.0928707	0	0	0	0.024321	0.00848134	0	0	0.024074	0.00960117	0.241927	0.0302675	0.267101	0	0.0113723	0.0878776	0.0954586	0.00918262	0.0941809
CGGA_1180	CGGA311	TMEcluster 1	41	0	0.0531872	0	0	0.189336	0	0.00819014	0	0.133925	0.0407351	0	0.00545426	0.0620806	0.0219291	0.0295778	0	0.304268	0	0.0104907	0.11528	0	0	0.0255459
CGGA_1188	CGGA311	TMEcluster 1	9	1	0.012983	0.0207649	0	0.0826961	0	0.066016	0	0.157636	0	0	0.0227354	0.114992	0.0229713	0.0148398	0.014041	0.358336	0.0123281	0	0.0996612	0	0	0
CGGA_1214	CGGA311	TMEcluster 1	20	1	0.0824409	0	0	0.0541297	0	0.0403469	0	0.093551	0	0	0.0199696	0.0325391	0.00103002	0.0725153	0.0758063	0.406505	0	0	0.110617	0.00133364	0	0.00921468
CGGA_1216	CGGA311	TMEcluster 1	10	1	0.0585368	0	0.0409376	0.118638	0	0.0227311	0	0.0640173	0	0	0	0.0585806	0.170004	0	0.00588111	0.285173	0	0.0172692	0.158232	0	0	0
CGGA_1218	CGGA311	TMEcluster 1	10	1	0.0518539	0	0.0178197	0.0853719	0	0.0414736	0	0.0254538	0	0	0	0.0297299	0	0	0.0290818	0.410529	0.164727	0.0114107	0.0863142	0	0	0.0462349
CGGA_1224	CGGA311	TMEcluster 1	9	1	0.0737303	0	0.00345779	0.138659	0	0.0295132	0	0.0495424	0.00214469	0	0	0.0604696	0.129648	0	0.0177742	0.334053	0.0794001	0	0.0503614	0.0102954	0.0177929	0.0031589
CGGA_1234	CGGA311	TMEcluster 1	24	1	0.0398808	0	0	0.0443831	0	0.132035	0.00994179	0.0234131	0	0	0	0.0682733	0.00396344	0	0	0.348384	0	0.0195991	0.281966	0	0	0.0281595
CGGA_1237	CGGA311	TMEcluster 1	10	1	0	0	0	0.0765243	0	0.146149	0	0.110863	0.0159494	0	0	0.0559121	0.0184767	0	0.0173235	0.367182	0.0190027	0.0474004	0.0808212	0.0327557	0	0.0116393
CGGA_1240	CGGA311	TMEcluster 2	1	1	0	0.0445511	0	0.030143	0	0.094252	0	0.0365963	0	0	0	0.0279168	0.010943	0	0	0.292707	0.108946	0.0171255	0	0.284257	0	0.0525619
CGGA_1251	CGGA311	TMEcluster 1	9	1	0.0620854	0	0	0.0955595	0	0.0542912	0	0.0324433	0	0	0	0.0635286	0.01544	0	0.00256514	0.360902	0.181759	0	0.125174	0	0	0.00625231
CGGA_1258	CGGA311	TMEcluster 1	4	1	0.0686658	0	0.0210042	0.0323169	0	0.0142426	0	0.0508569	0	0	0	0.065276	0	0.0045865	0.0236704	0.496589	0	0.0201494	0.154724	0	0	0.0479181
CGGA_1263	CGGA311	TMEcluster 1	26	1	0.0366741	0	0	0.115847	0	0.0237796	0	0.0687665	0	0	0	0.0522589	0.00418313	0	0	0.404485	0	0	0.294006	0	0	0
CGGA_1270	CGGA311	TMEcluster 1	6	1	0	0.0587352	0.00704922	0.219097	0	0	0	0.0399933	0	0	0	0	0.0217416	0	0.0176234	0.382285	0.0476152	0.00462859	0.117762	0.0834697	0	0
CGGA_1271	CGGA311	TMEcluster 1	17	1	0.0766211	0	0	0.0954916	0	0.00302852	0	0.0635941	0	0	0	0.0462572	0.00474859	0	0.0383158	0.338952	0.0688312	0	0.26416	0	0	0
CGGA_1272	CGGA311	TMEcluster 1	4	1	0.143189	0	0.0336517	0.0216014	0	0.0780114	0	0.051729	0	0	0.00138155	0.0158218	0	0.0648446	0	0.405527	0	0.0021286	0.0806405	0.101474	0	0
CGGA_1280	CGGA311	TMEcluster 1	15	1	0.0305076	0.0298333	0.0335522	0.0538734	0	0	0	0.0545783	0	0	0.0341462	0	0.00513949	0	0	0.39867	0.145438	0	0.206741	0	0	0.0075208
CGGA_1281	CGGA311	TMEcluster 1	84	0	0.212447	0	0.118584	0	0	0.164635	0	0.0494588	0.0411006	0	0	0.0932427	0.0240523	0	0.00164704	0.221166	0	0	0.0484886	0	0	0.025178
CGGA_1283	CGGA311	TMEcluster 1	1	1	0.196637	0	0	0.0564526	0	0.047235	0	0.0827071	0	0	0	0.0658144	2.42195e-05	0.0414037	0.00688914	0.292501	0	0	0.210336	0	0	0
CGGA_1284	CGGA311	TMEcluster 1	3	1	0	0.0140116	0	0.0279889	0	0.0210542	0	0.00840293	0.00475373	0	0.0273194	0	0.00996299	0	0.0155753	0.398482	0.167225	0.0684436	0.181942	0	0	0.0548377
CGGA_1285	CGGA311	TMEcluster 2	3	1	0.0889663	0	0.0251284	0.0766146	0	0.043057	0	0.0844917	0	0	0	0.0562413	0.0146099	0	0	0.190033	0.168053	0	0	0.21789	0.0191494	0.0157657
CGGA_1292	CGGA311	TMEcluster 1	84	0	0.00682741	0.0369143	0.0348722	0	0.0329507	0.0439944	0	0.0352803	0	0.0296572	0	0.0380662	0	0	0.0188712	0.307082	0.207534	0	0.20795	0	0	0
CGGA_1299	CGGA311	TMEcluster 1	18	1	0.116283	0	0.101115	0.0411284	0	0.0305627	0	0.0755126	0	0	0	0.0402286	0	0.107862	0.0172317	0.319264	0	0	0.121402	0	0	0.0294106
CGGA_1301	CGGA311	TMEcluster 1	8	1	0.0195944	0	0	0.103571	0	0.0150602	0	0.0339907	0	0	0	0.0451069	0.00925837	0	0.028155	0.328524	0.248559	0	0	0.0921621	0.0261337	0.0498851
CGGA_1313	CGGA311	TMEcluster 1	13	1	0	0	0.00155813	0.0153111	0	0.169315	0	0.0542249	0	0	0	0.0874813	0.00368708	0.0891916	0.00500766	0.35331	0	0.0106057	0.159588	0.0204685	0	0.0302517
CGGA_1320	CGGA311	TMEcluster 1	2	1	0.138355	0	0.0464344	0.037922	0	0.0412065	0	0.14051	0	0	0	0.0797571	0.00321297	0	0	0.245169	0	0.0468582	0.220575	0	0	0
CGGA_1332	CGGA311	TMEcluster 1	17	0	0.0858285	0	0.00549112	0	0	0	0	0.156242	0	0	0	0.0401449	0	0.189875	0.000752979	0.351705	0	0.00431057	0.15383	0	0	0.0118191
CGGA_1338	CGGA311	TMEcluster 1	37	1	0.035454	0	0	0.0369676	0	0.0645083	0	0.0371668	0.00977764	0	0.0313126	0.00020427	0.00460256	0.127515	0.0165803	0.337478	0	0.0520462	0.182927	0.0179641	0	0.0454959
CGGA_1340	CGGA311	TMEcluster 1	37	1	0.0707354	0	0.162003	0.0490347	0	0.0635075	0	0.0856011	0	0	0	0.0746908	0	0	0	0.12487	0.0162245	0.001692	0.235149	0.0520222	0	0.0644698
CGGA_1342	CGGA311	TMEcluster 1	6	1	0.0754718	0	0.0745136	0.0146823	0	0.0882948	0	0.0553435	0	0	0.021745	0.0021118	0.00323534	0	0.0131846	0.315181	0.0328356	0.0214158	0.128475	0	0.0210637	0.132446
CGGA_1343	CGGA311	TMEcluster 1	3	1	0.0146494	0	0.0177865	0.060103	0	0.0171022	0	0.0888238	0	0	0	0.0763979	0.0356112	0	0.0127195	0.24711	0.0967545	0	0.286442	0.0306328	0	0.0158678
CGGA_1346	CGGA311	TMEcluster 1	9	1	0.0500657	0	0	0.0919893	0	0	0	0.0638867	0	0	0	0.0290867	0	0.0669929	0.015682	0.411222	0	0	0.134658	0.0891323	0	0.0472837
CGGA_1370	CGGA311	TMEcluster 1	11	0	0.132936	0	0.0160428	0	0	0.0481278	0	0.107864	0	0	0	0.0601569	0	0.0690632	0	0.430517	0	0	0.10476	0.0197236	0	0.0108086
CGGA_1393	CGGA311	TMEcluster 1	9	1	0.0869688	0	0	0.175751	0	0.0171433	0	0.049963	0.0511824	0	0.0375665	0.00851486	0.0270465	0	0.00682776	0.323911	0.045373	0	0.0173315	0.133806	0	0.0186137
CGGA_1408	CGGA311	TMEcluster 1	45	1	0.0273274	0.0285816	0	0.119139	0	0.0104819	0	0.0272103	0	0	0.0153869	0.00630058	0.0596651	0	0.07894	0.369785	0	0	0.257182	0	0	0
CGGA_1411	CGGA311	TMEcluster 1	11	1	0.0617316	0	0.0157344	0.11484	0	0	0	0.0123045	0.00258991	0	0	0.0256917	0	0	0.0326651	0.446009	0.227449	0	0.00404355	0.0120534	0.00461149	0.0402762
CGGA_235	CGGA311	TMEcluster 1	78	1	0.11594	0	0.144203	0	0	0.08051	0	0.150454	0	0	0	0.0615059	0	0	0	0.275921	0	0	0.171467	0	0	0
CGGA_269	CGGA311	TMEcluster 2	98	0	0	0.00986967	0	0.0276671	0	0.072209	0	0.0427865	0.00142958	0	0	0.0251098	0.0092925	0	0.0053926	0.169532	0.196402	0	0	0.425907	0	0.014403
CGGA_272	CGGA311	TMEcluster 1	7	1	0.118714	0	0	0.0327694	0	0.108322	0	0.0600691	0	0	0	0.0313194	0.0192107	0	0.00693606	0.290865	0.0904648	0	0.0977703	0.0945182	0	0.0490408
CGGA_274	CGGA311	TMEcluster 2	20	0	0.0837624	0	0.0643873	0.00245282	0	0.0629759	0	0.0877008	0	0	0	0.090894	0.00671038	0.0463485	0.00653251	0.240727	0	0	0	0.271779	0	0.0357291
CGGA_276	CGGA311	TMEcluster 1	18	0	0.080662	0	0	0.0470527	0	0.11977	0	0.0727602	0	0	0	0.0399164	0.00395513	0	0.0384754	0.152032	0.0947557	0	0.3453	0	0	0.00532066
CGGA_309	CGGA311	TMEcluster 1	5	1	0.0414638	0	0.0759863	0.0280343	0	0.128782	0	0.0314281	0	0	0	0.0179393	0.0269175	0	0.0573423	0.339226	0.18645	0	0.0330023	0	0.00821009	0.0252186
CGGA_318	CGGA311	TMEcluster 1	7	1	0.0553772	0	0.0122079	0.00433801	0	0.0524659	0	0.0371336	0	0	0.023519	0.00575272	0	0.196182	0.00313276	0.175191	0	0.000645938	0.233788	0.0322204	0.0169067	0.151139
CGGA_323	CGGA311	TMEcluster 1	145	0	0.215512	0	0.135368	0	0.101266	0.0655773	0	0.154171	0	0	0	0.128307	0.0154203	0.00484083	0	0.0248924	0	0	0.154645	0	0	0
CGGA_330	CGGA311	TMEcluster 2	37	1	0.046474	0	0.0198746	0.0861486	0	0.0638861	0	0.0626788	0	0	0	0.0333658	0.0209529	0	0.00924365	0.301105	0.108738	0	0	0.223589	0	0.023943
CGGA_413	CGGA311	TMEcluster 1	6	0	0.150761	0	0.00288972	0.0433131	0	0.0887803	0	0.0488607	0.015268	0	0	0.0257082	0.00710354	0.0398144	0	0.370355	0	0.0193669	0.163295	0	0	0.0244842
CGGA_426	CGGA311	TMEcluster 1	52	1	0.0401883	0	0.00842525	0.0730738	0	0.079605	0	0.0172311	0	0	0.0126455	0.0126605	0.00743215	0	0.00539167	0.355972	0	0.0464051	0.255644	0	0	0.0853248
CGGA_448	CGGA311	TMEcluster 1	12	1	0.118421	0	0	0.0805303	0	0.0718424	0	0.052632	0	0	0	0.0487955	0.0667092	0	0.00653585	0.327739	0	0.00583711	0.0848531	0.0939408	0.00875227	0.0334115
CGGA_483	CGGA311	TMEcluster 1	9	1	0.0577596	0	0.0228982	0.0128513	0	0.145298	0	0.0459632	0	0.0275365	0	0.0118857	0.025084	0.0390295	0.10261	0.348244	0	0	0.102158	0	0	0.058682
CGGA_488	CGGA311	TMEcluster 1	14	1	0.122658	0	0	0.18094	0	0	0	0.166903	0	0	0	0.0891633	0.0276098	0	0.00122783	0.126421	0	0.174944	0.0491098	0.0125916	0	0.0484314
CGGA_493	CGGA311	TMEcluster 2	79	1	0.0240947	0	0.0864355	0	0	0.112061	0	0.0198391	0	0	0	0.0488319	0.0125347	0	0	0.0168769	0.17179	0	0	0.489699	0.0152497	0.00258816
CGGA_494	CGGA311	TMEcluster 2	137	0	0.0718174	0	0.00474477	0.119424	0	0.0087845	0	0.178191	0	0	0	0.0515874	0	0	0	0.277952	0.051373	0	0.0175939	0.180638	0	0.0378942
CGGA_495	CGGA311	TMEcluster 1	10	1	0.0820102	0	0.0353862	0.0525647	0	0.0683726	0	0.0381968	0	0	0	0.0321009	0	0.0708315	0.043651	0.423295	0	0	0.125737	0	0	0.027854
CGGA_499	CGGA311	TMEcluster 1	4	1	0.100229	0	0	0	0	0	0	0.112217	0	0	0	0.047908	0	0.134166	0	0.283143	0	0	0.308553	0	0	0.0137841
CGGA_525	CGGA311	TMEcluster 1	5	1	0.0744711	0	0	0.134162	0	0.0431181	0	0.0236237	0.0394093	0	0.0595295	0	0.0203491	0	0	0.476799	0	0.016247	0.0622374	0.0131667	0	0.0368873
CGGA_541	CGGA311	TMEcluster 1	135	0	0.16476	0	0.0815229	0	0.0257243	0.117347	0	0.14294	0	0	0	0.0758589	0.0335501	0.00282301	0	0.0637857	0	0.00421308	0.245713	0	0	0.0417616
CGGA_564	CGGA311	TMEcluster 1	23	1	0.0245358	0.00182867	0.00535632	0	0	0.124389	0	0.0688431	0	0	0	0.0596724	0.0128561	0	0.0650336	0.158201	0.064974	0.0167553	0.381956	0	0	0.0155977
CGGA_565	CGGA311	TMEcluster 1	120	0	0.10997	0	0.0706225	0	0	0.0630884	0	0.0935292	0	0	0	0.0452277	0	0	0.0107891	0.255724	0	0.00377409	0.266211	0	0	0.081064
CGGA_578	CGGA311	TMEcluster 1	12	1	0.080174	0	0.243897	0.116603	0	0	0	0.0191715	0.0223958	0	0	0.0466155	0	0	0.0724172	0.281731	0.0531803	0.0124069	0.0514076	0	0	0
CGGA_599	CGGA311	TMEcluster 1	14	1	0.0842571	0	0.0841893	0.0636068	0	0.038628	0	0.0184343	0	0	0	0.0442281	0.00409457	0	0.0463693	0.236561	0.0881752	0	0.263079	0	0	0.0283778
CGGA_604	CGGA311	TMEcluster 2	13	1	0.051592	0	0	0.0502909	0	0.0142131	0	0.0486267	0	0	0	0.036365	0	0	0.00627751	0.429238	0.0405434	0	0	0.210995	0	0.111859
CGGA_616	CGGA311	TMEcluster 1	32	1	0.0601697	0	0.0291937	0.049428	0	0.0412124	0	0.0346096	0	0	0.00429383	0.0202796	0	0	0	0.43178	0.0390136	0	0.147719	0.0728634	0	0.0694374
CGGA_624	CGGA311	TMEcluster 1	4	1	0.0341945	0	0.0113063	0.0964437	0	0.0251953	0	0.0170624	0	0	0.00668094	0.00900585	0	0	0.00580456	0.414271	0	0.0228557	0.262717	0	0	0.0944632
CGGA_630	CGGA311	TMEcluster 2	132	0	0.0681583	0	0.0736555	0	0	0.146588	0	0.0729285	0	0	0	0.0708547	0.0271627	0	0.004348	0.0625833	0.062957	0	0	0.410764	0	0
CGGA_633	CGGA311	TMEcluster 1	60	1	0.231292	0	0	0.0465764	0	0.0765274	0	0.224923	0	0	0	0.112779	0.00694983	0	0	0.109233	0.0221494	0	0.0761271	0.093443	0	0
CGGA_638	CGGA311	TMEcluster 1	80	0	0.0871157	0	0.034638	0.0386914	0	0.0382239	0	0.0401342	0	0	0	0.0450914	0.00554619	0	0.0447624	0.351348	0.265461	0	0	0.0453565	0	0.00363079
CGGA_643	CGGA311	TMEcluster 1	11	1	0.149836	0	0	0.0302055	0.0604279	0.00861757	0	0.133822	0	0	0.0377021	0.0451688	0.0555045	0	0.0120645	0.302091	0.00126617	0	0.163294	0	0	0
CGGA_658	CGGA311	TMEcluster 1	12	1	0.112303	0	0.0287758	0.0650407	0	0.0174184	0	0.000644206	0	0	0.0132813	0.0140448	0	0	0.0368519	0.412106	0.117934	0	0.148478	0.000641092	0	0.0324808
CGGA_659	CGGA311	TMEcluster 2	24	0	0.0895489	0	0.0537578	0.00155109	0.0464693	0	0	0.130311	0	0	0	0.110244	0.0192938	0	0	0.00106883	0.130658	0	0	0.394604	0.0224928	0
CGGA_669	CGGA311	TMEcluster 2	20	1	0.171163	0	0.268433	0.109587	0	0.0210897	0	0.055297	0	0	0	0.0852514	0	0	0	0.137066	0	0	0.0223186	0.0919383	0	0.0378555
CGGA_676	CGGA311	TMEcluster 1	13	1	0.0724124	0	0	0.0261779	0	0.0035611	0	0.0358797	0	0	0	0.03091	0	0	0.00826665	0.550478	0.0732728	0.052516	0.0642133	0.0532361	0	0.029076
CGGA_678	CGGA311	TMEcluster 2	13	1	0.0461783	0	0.0679183	0.00590619	0	0.149389	0	0.0632028	0	0	0	0.0879922	0.0258947	0	0.0132814	0.0819543	0.107198	0	0	0.336039	0.0102599	0.00478618
CGGA_679	CGGA311	TMEcluster 1	9	1	0.0443892	0	0	0.041065	0	0.0489605	0	0.0241595	0	0	0	0.0147708	0.0184265	0	0.0335256	0.413701	0.224899	0	0.115494	0	0	0.0206094
CGGA_680	CGGA311	TMEcluster 1	79	1	0.0913821	0	0.0467197	0.0320427	0	0.0830199	0	0.105772	0	0	0	0.10988	0	0	0.0142345	0.324225	0.0523023	0	0.0948168	0.0410321	0.00457261	0
CGGA_681	CGGA311	TMEcluster 1	4	1	0.0771664	0	0.049332	0.0445008	0	0.0126408	0	0.0684503	0	0	0	0.0638111	0	0	0.00229937	0.235631	0.36068	0	0	0.0617913	0.000405206	0.0232918
CGGA_700	CGGA311	TMEcluster 1	6	0	0.0455308	0	0.0550828	0.00462289	0	0.109086	0	0.0102302	0	0	0.0214406	0.0313604	0.0163317	0	0.00772572	0.230524	0.104599	0	0.343842	0	0	0.0196245
CGGA_727	CGGA311	TMEcluster 2	34	1	0	0.0503881	0.0511213	0.0314948	0	0.0476599	0	0.0616675	0	0	0	0.0501075	0.0170291	0	0.0174444	0.0926125	0.120772	0	0	0.459703	0	0
CGGA_731	CGGA311	TMEcluster 1	17	1	0.0971907	0	0.0619411	0.0317139	0	0.13298	0	0.0225761	0	0	0.012844	0.0363572	0.00887589	0	0.00321269	0.417132	0	0.00878837	0.108624	0	0	0.057764
CGGA_766	CGGA311	TMEcluster 1	126	0	0.111984	0	0.071665	0.00607722	0	0.116778	0	0.042832	0	0	0	0.0868979	0.0163718	0	0.00227578	0.254092	0.194969	0	0	0.0755429	0	0.0205147
CGGA_773	CGGA311	TMEcluster 2	15	1	0.110218	0	0.0623502	0.025956	0	0.0459138	0	0.0559897	0	0	0	0.0615679	0	0	0	0.417847	0	0	0	0.194199	0	0.0259582
CGGA_782	CGGA311	TMEcluster 1	10	1	0.085444	0	0.0197421	0.0520057	0	0.0564889	0	0.0382893	0	0	0	0.0501481	0.0399192	0	0.00163903	0.474049	0	0.021895	0.106803	0.0114808	0	0.0420955
CGGA_789	CGGA311	TMEcluster 1	12	1	0.0710618	0	0.0441784	0.149171	0	0.0339417	0	0.0581112	0	0	0.0440489	0.00756286	0.0150822	0	0.012615	0.345761	0.0671084	0	0.0413661	0.0401825	0	0.0698091
CGGA_791	CGGA311	TMEcluster 1	8	1	0.0380778	0	0.0821039	0.079943	0	0.033427	0	0.0783509	0	0	0	0.0312629	0.00648146	0	0.0599353	0.302382	0.148297	0	0.139738	0	0	0
CGGA_796	CGGA311	TMEcluster 1	19	0	0.0451984	0	0.0461898	0	0	0.03738	0	0.100722	0	0	0	0.0474314	0	0	0.0691101	0.298888	0.018456	0	0.296031	0	0	0.0405935
CGGA_802	CGGA311	TMEcluster 1	23	1	0.0755877	0	0.022192	0.0509452	0	0.0197251	0	0.0408532	0	0	0.0351589	0	0	0.016796	0	0.365932	0	0.0097525	0.255352	0.0420296	0	0.0656756
CGGA_804	CGGA311	TMEcluster 1	20	0	0.0570002	0	0	0.0939617	0	0.0401575	0	0.0155514	0.00666787	0	0.00308006	0.0324119	0.0740794	0	0.0524494	0.309021	0	0.00482098	0.272884	0	0	0.0379145
CGGA_807	CGGA311	TMEcluster 1	124	0	0.25191	0	0.239748	0	0.0213479	0.111841	0	0.0447968	0	0.0519181	0	0.0294213	0	0	0	0.229883	0	0	0	0	0	0.0191341
CGGA_808	CGGA311	TMEcluster 1	39	0	0.0450383	0	0.0165208	0.0551792	0	0.0296785	0	0.0167709	0	0	0	0.0440275	0	0	0.00640421	0.596856	0.0562008	0	0.0809883	0.0329919	0	0.019344
CGGA_837	CGGA311	TMEcluster 1	14	1	0.0475532	0	0.073013	0.068211	0	0.0315053	0	0.0803174	0	0	0.0157381	0	0.0304926	0	0	0.284346	0.0102192	0.0672738	0.117187	0.0478587	0	0.126285
CGGA_842	CGGA311	TMEcluster 1	7	1	0.0768056	0	0.00758016	0.0522328	0	0.0409241	0	0.0368626	0	0	0	0.0256322	0.0267205	0	0	0.394679	0.0366375	0.102516	0.109973	0	0	0.0894366
CGGA_848	CGGA311	TMEcluster 1	8	0	0.0682935	0	0.0586012	0.00343994	0	0.0949899	0	0.0389037	0	0	0	0.0439604	0	0.00748036	0.02681	0.592125	0	0	0.0145681	0.0381029	0	0.0127249
CGGA_850	CGGA311	TMEcluster 1	19	0	0.0966871	0	0.0891611	0.0305526	0	0.0370588	0	0.0289045	0	0	0.0139909	0.0151122	0	0	0.0808029	0.408115	0	0	0.16883	0.00338209	0	0.0274029
CGGA_859	CGGA311	TMEcluster 1	13	1	0.0150011	0	0.0174177	0.0611445	0	0	0	0.0389144	0	0	0	0.0233668	0	0.0453656	0	0.442184	0	0.0818359	0.0950654	0.0850457	0	0.094659
CGGA_871	CGGA311	TMEcluster 1	121	0	0.0965038	0	0.0423996	0.0190041	0	0.127371	0	0.0459648	0.0109504	0	0.0162222	0.0509694	0.0265246	0	0.00140306	0.218358	0.179736	0	0.12755	0.0269765	0	0.0100661
CGGA_876	CGGA311	TMEcluster 1	5	1	0.051337	0	0	0.103692	0	0.00887211	0.00304151	0.0139365	0.00327866	0	0.0715755	0	0.0138867	0	0.0100365	0.447321	0.0649166	0.00208889	0.145726	0	0	0.060291
CGGA_878	CGGA311	TMEcluster 1	29	1	0.0612708	0	0	0.0719292	0	0.0688652	0	0.0304818	0	0	0	0.00879123	0	0	0.0534984	0.469484	0.0677388	0	0.129315	0	0	0.0386249
CGGA_902	CGGA311	TMEcluster 1	6	1	0.0704496	0	0	0	0	0.0856068	0	0.0654537	0	0	0	0.0108115	0	0.0620299	0	0.328538	0	0.0173385	0.190563	0.0491134	0	0.120096
CGGA_D03	CGGA311	TMEcluster 1	14	1	0.0767317	0	0.0763144	0.0429472	0	0.0667573	0	0.0281785	0	0	0	0.030372	0.000947475	0	0.00469376	0.446861	0	0.00960845	0.192574	0	0	0.0240134
CGGA_D09	CGGA311	TMEcluster 1	8	1	0.0695725	0	0.0405295	0.00956647	0	0.0241285	0	0.126687	0	0	0	0.0462342	0	0.270491	0	0.272674	0	0.00992663	0.13019	0	0	0
CGGA_D11	CGGA311	TMEcluster 2	28	1	0.0510634	0	0.0261736	0.00499502	0	0.136067	0	0.0709098	0	0	0	0.0943185	0.0122013	0	0.0663335	0.314524	0.0662476	0	0	0.15709	0	7.63125e-05
CGGA_D16	CGGA311	TMEcluster 2	9	1	0.0252837	0	0	0.0407757	0	0	0	0.0371062	0.0100729	0	0	0.0140778	0	0.179853	0.00430925	0.430572	0	0	0	0.231737	0	0.0262124
CGGA_D26	CGGA311	TMEcluster 1	9	1	0.0129644	0	0	0.0432701	0	0.0680663	0	0.058477	0.0263799	0	0	0.0163059	0	0	0.0174913	0.277471	0.278932	0.0916732	0.108969	0	0	0
CGGA_D32	CGGA311	TMEcluster 1	12	1	0.154304	0	0	0.0100789	0	0.120165	0	0.088168	0.0121856	0	0	0.0759681	0	0.173806	0.0114525	0.2553	0	0.0150354	0.0496478	0.0314186	0	0.00247057
CGGA_D35	CGGA311	TMEcluster 1	22	1	0.108672	0	0	0.146092	0	0.0176859	0	0	0.0324568	0	0.0483925	0.000646237	0.0130007	0	0.0110734	0.426647	0.03658	0	0.0896462	0.0203927	0.00184659	0.0468677
CGGA_D36	CGGA311	TMEcluster 1	1	1	0.0254489	0	0	0.119218	0	0.0726382	0	0.0472232	0.0129986	0	0	0.0620972	0.0182185	0.0150797	0.00482361	0.28299	0	0.0688587	0.169233	0	0	0.101172
CGGA_D37	CGGA311	TMEcluster 1	32	1	0.065361	0	0	0.272638	0	0.0125884	0.0225389	0.00587069	0	0	0	0.00351447	0.00535011	0	0.0384479	0.280133	0.119737	0	0.148453	0	0	0.0253667
CGGA_D44	CGGA311	TMEcluster 2	10	1	0.151927	0	0.0279325	0.0438487	0	0.0353698	0	0.075015	0	0	0	0.0764426	0	0	0.00582209	0.208927	0.0950551	0.00631675	0	0.262679	0	0.0106646
CGGA_D51	CGGA311	TMEcluster 2	4	1	0.0114607	0	0	0.0569501	0	0.0643614	0	0.0583558	0.0080728	0	0	0.043913	0.033349	0	0.0271791	0.169135	0.106604	0.00171443	0	0.359907	0.0292437	0.0297527
CGGA_D57	CGGA311	TMEcluster 1	26	1	0.0581113	0	0.00234354	0.0665604	0	0	0	0.0217627	0.0236178	0	0	0.0139696	0	0.0770177	0.0224047	0.488143	0.0866758	0	0.125671	0	0	0.013722
CGGA_D58	CGGA311	TMEcluster 1	6	1	0.0482907	0	0.103497	0.0656509	0	0.0764037	0	0.0651671	0	0	0	0.0772132	0	0	0.041899	0.283731	0.12065	0	0	0.0608209	0.0533696	0.00330742
CGGA_J030	CGGA311	TMEcluster 1	92	0	0.02459	0	0.222814	0.0380799	0	0.0943692	0	0.0470585	0	0	0	0.0646523	0	0	0.00750293	0.137645	0.0346715	0	0.186391	0.122262	0	0.0199631
CGGA_J130	CGGA311	TMEcluster 1	94	0	0.0703864	0	0.0272047	0.0942799	0	0.0116339	0	0.0560059	0	0	0	0.0453937	0.012622	0	0.051981	0.332712	0.230082	0	0.0382002	0.00495002	0	0.0245489
CGGA_1005	CGGA311	TMEcluster 2	114	0	0	0.03456	0.0500095	0.0164622	0	0.0864697	0	0.0448604	0.0221675	0	0.028472	0.00619333	0.013881	0	0.00302546	0.135449	0.188949	0	0.183377	0.186124	0	0
CGGA_1013	CGGA311	TMEcluster 2	58	1	0.0490457	0	0.0562665	0.0308161	0	0.0589745	0	0	0.00279733	0	0	0.0155995	0.0151085	0	0.00431962	0.260221	0.102582	0	0	0.392492	0.0117774	0
CGGA_1020	CGGA311	TMEcluster 1	37	1	0.0599752	0	0.0382539	0.0216521	0	0.068621	0	0	0	0	0	0.0402633	0.0105617	0	0	0.545057	0.00337127	0.00221497	0.121899	0.0595207	0	0.0286097
CGGA_1027	CGGA311	TMEcluster 1	90	0	0.0176654	0	0.0130409	0.112286	0	0.122252	0	0.0246164	0	0	0.0667907	0.030744	0.0381235	0	0	0.293174	0	0.041806	0.156668	0.041235	0	0.0415987
CGGA_1031	CGGA311	TMEcluster 1	82	1	0.00933244	0.0234547	0.0987862	0	0	0.0791757	0	6.67931e-05	0.00305952	0	0	0.0106207	0.133601	0	0	0.195131	0.026188	0	0.283637	0.109103	0	0.0278429
CGGA_1046	CGGA311	TMEcluster 1	94	0	0.0658481	0	0.058598	0.0227719	0	0.216271	0	0.0131496	0.0919396	0	0.0692739	0.00787416	0.035442	0	0.000446088	0.11535	0	0.00834761	0.278298	0	0	0.0163901
CGGA_1050	CGGA311	TMEcluster 1	101	0	0.110125	0	0.00436174	0.150426	0	0.0166394	0	0.0657149	0	0	0	0.0602007	0.0116818	0	0.00974348	0.308241	0	0	0.239094	0	0	0.0237709
CGGA_1060	CGGA311	TMEcluster 1	8	1	0.0890637	0	0.0222775	0	0	0.176251	0	0.0659902	0.0777806	0	0	0.0319739	0.00767606	0	0.0138542	0.281381	0.0438543	0.0116286	0.169051	0	0	0.00921868
CGGA_1061	CGGA311	TMEcluster 2	18	1	0.0201559	0	0.0788737	0.0402274	0	0.0557325	0	0.0706992	0	0	0	0.0437491	0	0	0	0.21671	0.0909846	0	0.153352	0.174185	0	0.0553308
CGGA_1068	CGGA311	TMEcluster 1	2	1	0.0410329	0	0.0151051	0.0874688	0	0.0917725	0	0.0703044	0.0496048	0	0	0	0.0104118	0	0.0103244	0.361061	0.0985911	0	0.0482702	0.0717978	0	0.0442548
CGGA_1094	CGGA311	TMEcluster 1	8	1	0.0760718	0	0.0524281	0	0	0.136887	0	0.0482031	0	0	0.000435279	0.0358278	0.00650198	0	0.037192	0.385448	0.0158192	0	0.194619	0	0	0.010567
CGGA_1105	CGGA311	TMEcluster 1	20	1	0.119296	0	0	0.101387	0	0.068486	0	0.034302	0.0295534	0	0.0555976	0.0329327	0.0209244	0	0.0136963	0.411586	0	0	0.0996873	0	0	0.0125515
CGGA_1113	CGGA311	TMEcluster 1	42	1	0.185158	0	0.140682	0.00659676	0	0.0703617	0	0.0893351	0	0	0	0.0568227	0	0.073679	0.0125411	0.247315	0	0	0.109379	0	0	0.00813057
CGGA_1129	CGGA311	TMEcluster 1	6	1	0.0683681	0	0.0213429	0.112782	0	0	0	0.170211	0	0	0	0.0856487	0.0094601	0	0.0094603	0.396683	0.0484222	0	0	0.0598275	0	0.0177948
CGGA_1136	CGGA311	TMEcluster 1	8	1	0.0291683	0	0	0.0551755	0	0.0401262	0	0	0	0	0	0.0178252	0.11826	0	0.0341483	0.347536	0.100664	0	0.239591	0.00460263	0	0.0129021
CGGA_1146	CGGA311	TMEcluster 1	83	0	0	0.0130596	0.0534684	0.0246449	0	0.0566093	0	0.0459755	0	0	0	0.0483842	0.112	0	0.0023834	0.339737	0.0174752	0	0.273308	0	0	0.0129546
CGGA_1160	CGGA311	TMEcluster 2	14	1	0.0683813	0	0.022624	0.116835	0	0	0	0.0634787	0	0	0	0.0690096	0.00905617	0	0.0105466	0.202591	0.213979	0.0493835	0	0.152185	0	0.0219312
CGGA_1170	CGGA311	TMEcluster 1	12	1	0.0198397	0	0.0475973	0.00890405	0	0.0620538	0	0.10276	0	0	0	0.064892	0.00117433	0.127827	0.00534685	0.408048	0	0	0	0.129799	0	0.0217583
CGGA_1175	CGGA311	TMEcluster 1	15	1	0.0771599	0	0.0237843	0.0345553	0	0.0873063	0	0.125377	0	0	0	0.076607	0.0050011	0.112529	0	0.325542	0	0.0227919	0.0904782	0.0153579	0	0.00351002
CGGA_1189	CGGA311	TMEcluster 1	90	0	0	0.0269563	0.122282	0	0	0.105769	0	0.0750479	0	0	0	0.0610766	0.00293318	0	0	0.116247	0.0470266	0	0.272651	0.143472	0	0.0265379
CGGA_1190	CGGA311	TMEcluster 1	90	0	0.133553	0	0.0341634	0.0313716	0	0.0538411	0	0.210877	0	0	0	0.115448	0.0243048	0	0	0.150842	0	0.000948985	0.216466	0.0281843	0	0
CGGA_1215	CGGA311	TMEcluster 1	1	1	0.0499167	0	0.0473035	0.0439768	0	0.0262176	0	0.0176432	0	0	0	0.0350619	0.0325096	0	0.0146251	0.57595	0	0	0.0196112	0.116664	0.00324001	0.0172807
CGGA_1219	CGGA311	TMEcluster 1	71	1	0.110147	0	0.0693783	0.0908551	0	0.0320649	0	0.0687143	0	0	0	0.0622861	0.123508	0	0	0.316355	0.0266475	0	0	0.100044	0	0
CGGA_1227	CGGA311	TMEcluster 1	40	1	0.102377	0	0.00307377	0.107451	0	0	0	0.0832107	0	0	0.0143324	0.0362364	0.0043537	0	0.040862	0.312214	0.0280318	0	0.246918	0	0	0.0209407
CGGA_1231	CGGA311	TMEcluster 1	76	1	0	0.0351701	0	0.185179	0	0	0	0.0767928	0	0.0259224	0	0.112305	0.0252162	0	0.033627	0.38318	0.0121123	0	0.0455577	0.0368744	0	0.0280634
CGGA_1287	CGGA311	TMEcluster 1	18	1	0.023898	0	0.0397099	0.0211973	0	0.0904432	0	0.0077253	0	0	0.00140141	0.012512	0.000131052	0	0.0246338	0.398429	0	0.017879	0.329498	0	0	0.0325423
CGGA_1307	CGGA311	TMEcluster 1	32	0	0.0771274	0	0.0543827	0.0782064	0	0.0475539	0	0.0127119	0	0	0.0125014	0.0375172	0.00687404	0	0.00613397	0.346914	0	0.00797513	0.275236	0	0	0.0368665
CGGA_1314	CGGA311	TMEcluster 1	6	1	0.0546703	0	0	0.0508447	0	0.0993734	0	0.0541617	0	0	0	0.0221945	0	0	0.0575427	0.346524	0.109255	0	0.112683	0.0131658	0.0400363	0.039548
CGGA_1322	CGGA311	TMEcluster 1	8	1	0.0558847	0	0.0736394	0.00840906	0	0.058096	0	0.0766338	0	0	0	0.0539534	0	0	0.0124606	0.222969	0	0	0.40386	0	0	0.0340937
CGGA_1324	CGGA311	TMEcluster 2	28	1	0.0244288	0	0.0918866	0.0266136	0	0.0712274	0	0.0419924	0	0	0	0.0625717	0	0	0.014587	0.184947	0.199826	0	0	0.26688	0	0.0150396
CGGA_1329	CGGA311	TMEcluster 1	11	1	0.0947859	0	0.0918291	0.0383122	0	0.0550349	0	0.0856275	0	0	0	0.0411167	0	0	0	0.242639	0.034454	0.00701063	0.27654	0	0	0.0326495
CGGA_1330	CGGA311	TMEcluster 1	82	0	0.0929694	0	0.0715755	0.0965243	0	0.0443131	0	0.00609678	0	0	0.0044577	0.011428	0.00961752	0	0	0.42648	0.00702563	0.00727323	0.192818	0	0	0.0294207
CGGA_1374	CGGA311	TMEcluster 2	5	1	0.139216	0	0	0.118771	0	0.03551	0	0.0793953	0.038057	0	0	0.0293561	0.0132525	0	0.152773	0.230275	0.000624068	0	0	0.153615	0	0.00915556
CGGA_1375	CGGA311	TMEcluster 1	3	1	0.119939	0	0.110899	0.02736	0.0512539	0	0	0.0891603	0	0	0	0.0599638	0	0.0443791	0.0299711	0.281376	0	0	0.121618	0.0640801	0	0
CGGA_1381	CGGA311	TMEcluster 1	2	1	0.13395	0	0.176216	0.014458	0	0.108146	0	0.0518193	0	0	0	0.042227	0	0.0401862	0	0.357102	0	0	0	0.0755501	0	0.000346165
CGGA_1384	CGGA311	TMEcluster 1	6	1	0.0692349	0	0.0927593	0.00541394	0	0.10233	0	0.0355411	0	0	0.0147768	0.0232774	0.00375669	0	0	0.375076	0	0	0.20685	0.0386073	0	0.032376
CGGA_1388	CGGA311	TMEcluster 1	16	1	0.0412817	0.00141816	0.00870473	0.0354973	0	0.0673035	0	0.0342044	0	0	0.00245939	0.0131135	0.117091	0	0.0239553	0.358367	0.135222	0	0.0339516	0.115652	0	0.011778
CGGA_1394	CGGA311	TMEcluster 1	5	1	0.110905	0	0.129348	0.0226177	0	0.0225461	0	0.0400164	0	0	0	0.0227249	0	0	0.0266623	0.458184	0	0	0.102564	0.0351054	0	0.0293253
CGGA_1406	CGGA311	TMEcluster 1	72	1	0.0156893	0	0.0180152	0.0300907	0	0.0230813	0	0	0	0	0	0.00906208	0.0821511	0	0.00644355	0.427468	0.148644	0	0.200758	0.00464671	0.0133024	0.0206475
CGGA_1409	CGGA311	TMEcluster 2	78	0	0.0639495	0	0.058119	0	0	0.104843	0	0.0760793	0	0	0	0.0676215	0.0050526	0	0	0.200663	0.0926727	0	0	0.315338	0	0.0156615
CGGA_1412	CGGA311	TMEcluster 1	10	1	0.0993837	0	0	0.127577	0	0.0990925	0	0.0551147	0.0670303	0	0	0	0	0	0.0140268	0.381006	0	0.00576487	0.083035	0.0679683	0	0
CGGA_236	CGGA311	TMEcluster 1	24	0	0.201713	0	0.0351497	0.00734271	0.0541384	0	0	0.105084	0	0	0	0.0747346	0	0.0703437	0.0335839	0.395331	0	0	0	0.0225793	0	0
CGGA_241	CGGA311	TMEcluster 2	149	0	0.0806815	0	0.0739199	0.00677894	0	0.0659129	0	0.0485038	0	0	0	0.0692277	0.0291662	0	0.00889905	0	0.0820598	0	0	0.500252	0.0236405	0.0109573
CGGA_245	CGGA311	TMEcluster 2	11	1	0	0.0052086	0.031006	0.0629158	0	0.0522617	0	0.0130156	0.0155242	0	0	0.0226425	0.0466421	0	0.0120658	0.294413	0.138829	0	0	0.292635	0	0.0128414
CGGA_251	CGGA311	TMEcluster 2	43	0	0.0978308	0	0.238189	0.0194633	0	0.00538327	0	0.142231	0	0	0	0.0913472	0.0043081	0	0.028962	0.083402	0.107386	0	0.0208706	0.136068	0	0.0245588
CGGA_252	CGGA311	TMEcluster 1	6	0	0.0719877	0	0.0661978	0.0239321	0	0.0885114	0	0	0.0338974	0	0.0433876	0	0.0133424	0	0.00251852	0.392803	0	0	0.250882	0	0	0.0125397
CGGA_254	CGGA311	TMEcluster 1	149	0	0.0863589	0	0.125334	0.0198775	0	0.0892857	0	0.0605137	0	0	0	0.0503518	0	0	0.0172425	0.17354	0.0500854	0	0.232785	0.0368393	0	0.0577859
CGGA_256	CGGA311	TMEcluster 1	5	0	0.0677197	0	0.0526483	0	0	0.0684732	0	0.025133	0	0	0	0.0326576	0.0540566	0	0.0204049	0.277586	0.0523875	0	0.324773	0.00674178	0	0.0174182
CGGA_261	CGGA311	TMEcluster 1	138	0	0.0466039	0	0.167995	0.0282947	0	0.0608469	0	0.0421793	0	0	0	0.0430137	0.0453759	0	0.0137627	0.190016	0.0433124	0	0.195192	0.101906	0	0.0215019
CGGA_267	CGGA311	TMEcluster 1	46	1	0.108043	0	0.393523	0.0273406	0.103428	0	0	0.0401514	0	0	0.023595	0.0055029	0	0	0	0.152099	0	0	0.115193	0.0302621	0	0.00086263
CGGA_273	CGGA311	TMEcluster 2	88	1	0	0	0.0243709	0.0542443	0	0.0121364	0	0.0875334	0	0	0	0.0482465	0.0411771	0	0.0122966	0.110391	0.097435	0	0	0.494174	0	0.0179953
CGGA_283	CGGA311	TMEcluster 2	116	1	0	0.0209372	0.101017	0.0697161	0	0.0701401	0	0.0307641	0	0	0	0.0501048	0.0344807	0	0	0	0.171883	0	0	0.4081	0	0.0428572
CGGA_300	CGGA311	TMEcluster 2	73	1	0.103687	0	0.106728	0	0	0.0291439	0	0.129569	0	0	0.0175855	0.0434275	0.0951784	0	0.0105702	0.181367	0.0372593	0	0.0440089	0.159183	0	0.0422928
CGGA_314	CGGA311	TMEcluster 1	86	1	0.0726923	0	0.0620452	0	0	0.142327	0	0.00488748	0.0460467	0	0.0741067	0	0.0224701	0	0.000860105	0.22422	0	0	0.326509	0	0.00531341	0.0185224
CGGA_333	CGGA311	TMEcluster 2	59	0	0.0173091	0.000756551	0.0535856	0.0266597	0	0.129073	0	0.072601	0	0	0	0.0689088	0.0311332	0	0.00184792	0.142347	0.162816	0	0.0149946	0.261119	0	0.0168488
CGGA_337	CGGA311	TMEcluster 1	34	1	0.0345925	0.0254855	0.0316549	0.10636	0	0.0391244	0	0.0592755	0	0	0	0.0892633	0.0251556	0	0.0461657	0.307491	0.146896	0	0	0.0809937	0.000848948	0.00669251
CGGA_374	CGGA311	TMEcluster 1	16	1	0.10244	0	0.0559327	0.0438595	0	0	0	0.100958	0	0	0.0668825	0.0154193	0	0	0	0.322896	0.202368	0	0.0428866	0.046357	0	0
CGGA_400	CGGA311	TMEcluster 1	44	1	0.0697773	0	0.000417561	0.100495	0	0.0422787	0	0.00324262	0.0245356	0	0	0.0265876	0.00458018	0	0.0108913	0.505669	0.0562872	0	0.13204	0	0	0.0231985
CGGA_431	CGGA311	TMEcluster 1	139	0	0.0348211	0	0.158274	0.0187552	0	0.24778	0	0.080059	0.0045365	0	0	0.082469	0.0798252	0	0	0.209116	0.00213835	0	0.0822262	0	0	0
CGGA_446	CGGA311	TMEcluster 1	139	0	0.0497034	0	0.0793791	0.0393668	0	0.0990668	0	0.00434282	0.0135955	0	0.0757114	0	0.0420756	0	0	0.269091	0	0.0195361	0.214354	0	0	0.0937771
CGGA_458	CGGA311	TMEcluster 1	14	1	0.0981747	0	0.101418	0.0276824	0.02527	0.0485518	0	0	0	0	0.0365655	0	0.00723641	0	0.00653555	0.48214	0	0	0.148097	0	0	0.0183286
CGGA_479	CGGA311	TMEcluster 2	137	0	0.106442	0	0.0657882	0	0	0.10655	0	0.0522082	0	0	0	0.077464	0.0392474	0	0.0177323	0.248207	0.123539	0	0	0.150775	0	0.0120463
CGGA_485	CGGA311	TMEcluster 1	81	0	0.126426	0	0.109404	0.0478878	0.0130426	0.0425088	0	0	0.0213959	0	0.0591054	0	0.0166345	0	0.0130347	0.37001	0.0054246	0	0.140097	0.0235575	0	0.0114706
CGGA_490	CGGA311	TMEcluster 2	127	0	0.095644	0	0.16086	0.0339542	0	0.026712	0	0.0805721	0	0	0	0.0647329	0.00158741	0	0.00709075	0.126584	0.10609	0	0.117153	0.147951	0	0.0310695
CGGA_491	CGGA311	TMEcluster 1	36	1	0.0445793	0	0.11725	0.0486376	0	0.0435727	0	0.117196	0	0	0	0.0820329	0.0930193	0	0.00485783	0.26832	0.0411603	0	0.07467	0.0563011	0	0.00840257
CGGA_501	CGGA311	TMEcluster 1	137	0	0.0526841	0	0.0400241	0.0125107	0	0.053292	0	0.0720033	0	0	0	0.0493145	0	0	0.0223933	0.229278	0.193515	0	0.160727	0.111067	0	0.0031917
CGGA_502	CGGA311	TMEcluster 1	136	0	0.0585093	0	0.0548143	0.0524809	0	0.0830641	0	0.0246748	0	0	0.00334141	0.0221328	0.118381	0	0	0.318172	0	0.00363993	0.258762	0	0	0.00202614
CGGA_510	CGGA311	TMEcluster 1	136	0	0.0737967	0	0.0923872	0.0256524	0	0.0995241	0	0.0365093	0	0	0	0.0599888	0.00784083	0	0	0.336402	0.0544429	0.00707457	0.161164	0.0286757	0	0.0165422
CGGA_543	CGGA311	TMEcluster 1	135	0	0.0591952	0	0.334116	0	0	0.0517028	0	0.0400978	0	0	0	0.0281492	0	0	0.00268174	0.225394	0.0599333	0	0.139657	0.00890057	0	0.050172
CGGA_545	CGGA311	TMEcluster 1	18	1	0.0238004	0	0.00364053	0.0446763	0	0.0385156	0	0.0258013	0	0	0.0119842	0.00898704	0.110029	0	0.0282253	0.338087	0.0943689	0	0.227511	0.0366235	0	0.00775014
CGGA_551	CGGA311	TMEcluster 1	134	0	0.0199516	0	0.0893561	0.0237492	0	0.141261	0	0.0886601	0	0	0	0.0799531	0.0256003	0	0	0.130961	0	0	0.321753	0.0527492	0	0.0260057
CGGA_560	CGGA311	TMEcluster 1	134	0	0.135826	0	0.0882588	0.0692905	0.00729128	0.0460794	0	0.079574	0	0	0	0.0622299	0	0	0.0492549	0.199336	0.12498	0	0.0971277	0.0407506	0	0
CGGA_580	CGGA311	TMEcluster 2	46	1	0	0	0.0685965	0.0514954	0	0.0468504	0	0.0634797	0	0	0	0.0499506	0.08561	0	0	0.263886	0.0442934	0.00990433	0	0.306072	0	0.00986234
CGGA_591	CGGA311	TMEcluster 2	55	1	0.106746	0	0.0814013	0	0	0.0881873	0	0.0960836	0	0	0	0.113392	0.0229968	0	0.00209696	0.241838	0.0758548	0	0	0.153456	0	0.0179476
CGGA_598	CGGA311	TMEcluster 1	123	1	0.0346155	0.000949261	0.0476422	0.0431611	0	0.0714423	0	0.0234367	0	0	0	0.0499873	0	0	0.0264599	0.263617	0.0783891	0	0.306626	0.0455753	0	0.00809823
CGGA_601	CGGA311	TMEcluster 1	38	1	0.128857	0	0.157865	0	0.108077	0	0	0.0875507	0	0	0	0.0458338	0	0	0.00505795	0.155793	0.00690471	0	0.296399	0	0	0.00766169
CGGA_603	CGGA311	TMEcluster 1	6	0	0.0258611	0	0.00923212	0.0264004	0	0.0398369	0	0	0	0	0.025579	0	0.0416772	0	0	0.540975	0.0498293	0.0393647	0.182342	0	0	0.0189022
CGGA_605	CGGA311	TMEcluster 1	132	0	0.0600213	0	0.0591254	0.0277755	0	0.0260555	0	0.00891774	0	0	0	0.0296442	0	0	0.00515614	0.579364	0	0.00069749	0	0.171989	0	0.0312535
CGGA_607	CGGA311	TMEcluster 1	46	0	0.0568256	0	0.0379684	0.0193865	0	0.11469	0	0	0.0127364	0	0	0.0328803	0.0192671	0	0.00722514	0.435782	0.0674975	0	0.166755	0	0	0.0289869
CGGA_632	CGGA311	TMEcluster 2	19	1	0.0677969	0	0.0155087	0.0324335	0	0.0214675	0	0.0882013	0	0	0	0.0503177	0.0057924	0	0.0170111	0.308811	0.169915	0	0	0.211996	0	0.0107489
CGGA_635	CGGA311	TMEcluster 1	131	0	0.228237	0	0.225133	0	0	0.000825903	0	0.0598323	0	0	0	0.041673	0.00074925	0	0	0.265405	0.050069	0.0164555	0.0917962	0.0116364	0	0.00818706
CGGA_641	CGGA311	TMEcluster 2	114	1	0.0744884	0	0.0643966	0.0401142	0	0.00681308	0	0.102324	0	0	0	0.0341927	0	0	0.00866036	0.225023	0.258258	0	0	0.155521	0	0.0302094
CGGA_642	CGGA311	TMEcluster 2	131	0	0	0.0486342	0.12941	0	0	0.0380787	0	0.053155	0	0	0	0.0333828	0.0735262	0	0.00357808	0.142757	0.0797351	0	0.131141	0.253605	0	0.0129973
CGGA_655	CGGA311	TMEcluster 1	130	0	0.0688161	0	0.0738923	0.0113431	0	0.0103086	0	0.0540507	0	0	0	0.0487808	0	0	0.00285201	0.367137	0.144571	0	0.168513	0.0410847	0	0.00865046
CGGA_662	CGGA311	TMEcluster 1	9	1	0.114759	0	0.103645	0.0315919	0	0.0595996	0	0.0309923	0	0	0	0.0605298	0	0	0.000458476	0.288258	0.0486981	0	0.150726	0.0744817	0	0.0362595
CGGA_666	CGGA311	TMEcluster 1	83	1	0.0261026	0.116916	0.0509174	0	0	0.0449732	0	0.0921544	0	0	0	0.0436042	0	0	0.00287718	0.392679	0.0624507	0	0.104287	0.0505445	0	0.0124941
CGGA_671	CGGA311	TMEcluster 2	130	0	0.0177742	0	0.464532	0.0131878	0	0.07413	0	0.0280148	0	0	0	0.0371018	0	0	0.00338709	0.0463546	0.0211193	0	0.0665401	0.200738	0.00634754	0.0207731
CGGA_675	CGGA311	TMEcluster 2	129	0	0.116328	0	0.15803	0	0.011792	0.121966	0	0.0315951	0	0	0	0.0909128	0.0144011	0	0.0102772	0.134561	0.0750925	0	0	0.203046	0.0204562	0.0115422
CGGA_685	CGGA311	TMEcluster 1	108	1	0.138396	0	0.186235	0.014698	0	0.123101	0	0.0131348	0	0	0.00411841	0.0235304	0.00668176	0	0	0.174288	0	0	0.302582	0	0	0.0132352
CGGA_689	CGGA311	TMEcluster 2	129	0	0.149619	0	0.0909836	0	0	0.0543268	0	0.105761	0	0	0	0.0369422	0	0	0.0125523	0.188321	0.248421	0	0	0.113074	0	0
CGGA_694	CGGA311	TMEcluster 1	40	1	0.0169466	0	0.0753275	0.0768511	0	0.011243	0	0.00507003	0	0	0	0.0275447	0.12507	0	0.00314861	0.409384	0.0943028	0	0.0815325	0.0405079	0.0330714	0
CGGA_698	CGGA311	TMEcluster 1	62	1	0.0753002	0	0.0213864	0.0242009	0	0.0317653	0	0.0138705	0	0	0.0136788	0.000544508	0.159838	0	0.0208245	0.313103	0	0	0.320891	0	0	0.00459742
CGGA_704	CGGA311	TMEcluster 1	86	1	0.00499799	0.00985584	0.0449589	0	0.00977726	0.0500283	0	0.0260074	0	0	0	0.0279009	0	0	0	0.519029	0	0	0.295205	0	0	0.0122404
CGGA_710	CGGA311	TMEcluster 1	22	1	0.0429545	0	0.0111523	0.0963202	0	0.0349876	0	0.0198729	0	0	0	0.0291528	0.130448	0	0.014659	0.468812	0.0654559	0	0.0784591	0.00623683	0.00148894	0
CGGA_715	CGGA311	TMEcluster 1	114	0	0.106278	0	0.182416	0	0.0558046	0.0643204	0	0.104872	0	0.0930412	0	0.0759219	0	0	0	0.154155	0	0	0.120792	0	0	0.0423993
CGGA_725	CGGA311	TMEcluster 1	127	0	0.0774256	0	0.0265447	0.0879972	0.0318884	0.00184751	0	0.0237356	0	0	0.0399203	0	0.00247677	0	0.00280174	0.355968	0.0131631	0	0.315245	0	0	0.020986
CGGA_747	CGGA311	TMEcluster 1	32	1	0.109011	0	0.00709098	0.0157048	0	0.105342	0	0.111104	0	0	0	0.0737626	0.0232402	0	0.0119522	0.295579	0.0948465	0	0.0790794	0.0732874	0	0
CGGA_752	CGGA311	TMEcluster 1	123	0	0.0662101	0	0.0977967	0.00226246	0	0.0797236	0	0.00310979	0	0	0.0125883	0.016305	0.00609392	0	0.00294817	0.475071	0.0530145	0	0.16529	0	0	0.0195858
CGGA_757	CGGA311	TMEcluster 2	35	1	0.177474	0	0.0974899	0.0547755	0	0.0404167	0	0.0962646	0	0	0	0.0554602	0.0347183	0	0	0.136669	0.078475	0	0.0753181	0.136872	0	0.0160665
CGGA_760	CGGA311	TMEcluster 2	126	0	0.161771	0	0.118864	0	0	0.0373634	0	0.0673475	0	0	0	0.0383454	0	0	0	0.25341	0.0382414	0	0	0.244782	0	0.0398759
CGGA_761	CGGA311	TMEcluster 1	61	1	0.0871564	0	0.0190782	0	0	0.124366	0	0.0514621	0	0	0.0487099	0.0352564	0.01619	0	0.0474377	0.368108	0.0194329	0	0.14569	0.0157932	0	0.0213193
CGGA_762	CGGA311	TMEcluster 1	126	0	0.0720004	0	0.144626	0	0.0154002	0.177861	0	0	0.0481346	0	0.0806304	0	0.0212045	0.0078364	0	0.0542917	0	0.00492481	0.358593	0	0	0.0144967
CGGA_785	CGGA311	TMEcluster 2	117	1	0.12026	0	0.083266	0.0118218	0	0.0321362	0	0.0668024	0	0	0	0.0824525	0.014421	0	0.00219502	0.110951	0.109191	0	0	0.3328	0.0337034	0
CGGA_812	CGGA311	TMEcluster 2	124	0	0	0	0.0870931	0.0974948	0	0.0228185	0	0.0310425	0	0	0	0.0523646	0.0575718	0	0.0703095	0.27123	0.101576	0	0	0.146763	0.053865	0.00787082
CGGA_815	CGGA311	TMEcluster 1	74	1	0.0455679	0	0.0276848	0.0370107	0.00744183	0.0411271	0	0	0	0	0.0408811	0	0.00573923	0	0.0167716	0.531258	0.107647	0	0.119751	0	0	0.0191199
CGGA_818	CGGA311	TMEcluster 2	123	0	0.111178	0	0.144752	0.0529601	0	0.0602471	0	0.0145632	0	0	0.0198613	0	0	0	0.00957016	0.252744	0.149911	0	0	0.122008	0.0273219	0.0348829
CGGA_822	CGGA311	TMEcluster 2	75	1	0.0126737	0.00337972	0.065176	0.0536877	0	0.0214316	0	0.0935626	0	0	0	0.0339147	0	0	0.0187217	0.231921	0.190873	0	0.106119	0.157593	0	0.0109463
CGGA_834	CGGA311	TMEcluster 1	123	0	0.109104	0	0.0463503	0.0162247	0	0.138976	0	0.11163	0.017457	0	0	0.0879209	0.0225479	0	0.00357075	0.274896	0.0301877	0.00616274	0.119187	0.00327818	0	0.0125068
CGGA_835	CGGA311	TMEcluster 1	17	0	0.00753326	0	0.139077	0.0577148	0	0.00722868	0	0.0862528	0	0	0	0.0578647	0.126433	0	0.0260914	0.206691	0.0399658	0	0.154103	0.0910461	0	0
CGGA_838	CGGA311	TMEcluster 2	123	0	0.049413	0	0.182032	0.0167967	0	0.0626319	0	0.161973	0	0	0	0.105087	0	0	0	0.0713259	0.0604677	0	0	0.277002	0	0.0132708
CGGA_843	CGGA311	TMEcluster 1	122	0	0.16697	0	0.154854	0	0	0.158199	0	0.0272603	0	0	0.000934303	0.0539805	0.00663035	0	0	0.178274	0	0	0.231946	0.0209503	0	0
CGGA_856	CGGA311	TMEcluster 1	43	0	0.0858947	0	0.221734	0.0881154	0	0.0161604	0	0.0565437	0	0	0	0.0583979	0.00788648	0	0	0.25459	0.0538515	0	0.0974105	0.0410195	0	0.0183964
CGGA_858	CGGA311	TMEcluster 2	122	0	0.191378	0	0.399928	0	0.174676	0	0	0	0	0.108508	0	0.0415316	0	0	0	0.0557643	0	0	0.00737034	0	0.0208445	0
CGGA_864	CGGA311	TMEcluster 1	122	0	0.10397	0	0.213507	0.0335446	0	0.0330677	0	0.0481626	0	0	0.00703203	0.0145259	0.00403748	0	0.0118038	0.298404	0.0660745	0	0.155066	0	0	0.0108038
CGGA_884	CGGA311	TMEcluster 1	38	1	0.167765	0	0.158872	0.0487517	0.0171723	0.0677652	0	0	0.0458914	0	0.0187898	0	0.0192536	0	0	0.32481	0.0382699	0.00368437	0.0834268	0	0	0.00554777
CGGA_892	CGGA311	TMEcluster 1	15	0	0.226345	0	0.113521	0.0251117	0	0.0533737	0	0.0819581	0	0	0	0.0396623	0	0	0.00241735	0.281208	0	0	0.137501	0	0	0.0389019
CGGA_893	CGGA311	TMEcluster 2	105	1	0.0241059	0	0.305189	0.0136766	0	0.0571433	0	0.0589884	0	0	0	0.0455884	0	0	0	0.116588	0.0964398	0	0	0.264487	0	0.0177938
CGGA_898	CGGA311	TMEcluster 1	55	1	0.189752	0	0.227511	0	0.00705916	0.0159636	0	0.030658	0	0	0	0.0133872	0.0519079	0	0.00142166	0.236348	0	0	0.225991	0	0	0
CGGA_899	CGGA311	TMEcluster 1	8	1	0.132957	0	0.0813139	0.0824854	0	0.0269549	0	0.0251751	0	0	0	0.0797473	0.00517411	0	0.0456366	0.366027	0.0639784	0	0.0640749	0.0117645	0.00748358	0.00722779
CGGA_904	CGGA311	TMEcluster 1	26	1	0.16334	0	0.121911	0	0	0.147855	0	0.0573127	0.00891808	0	0	0.0506448	0.0118469	0	0.00636844	0.333487	0	0	0.075001	0	0	0.0233148
CGGA_905	CGGA311	TMEcluster 1	106	1	0.108298	0	0.0395814	0.0562211	0	0.0441983	0	0.00438865	0.00434925	0	0.0326619	0	0.00847515	0	0.000128865	0.391725	0.0336057	0.00929381	0.238253	0	0	0.02882
CGGA_908	CGGA311	TMEcluster 1	81	1	0.0507562	0	0.0855023	0.0229623	0	0.114901	0	0.00658009	0	0	0	0.0489361	0.0207291	0	0	0.265249	0.075704	0	0.248539	0.046476	0	0.0136641
CGGA_909	CGGA311	TMEcluster 1	119	0	0.0735653	0	0.10871	0.0247936	0	0.067257	0	0.111741	0	0	0	0.0224236	0.0310809	0	0	0.12841	0	0	0.355237	0.0767821	0	0
CGGA_D04	CGGA311	TMEcluster 2	112	0	0.0196901	0	0.210993	0.0101695	0	0.0931748	0	0.0427963	0	0	0	0.0403796	0.0487445	0	0	0.101133	0.103557	0	0.025251	0.304112	0	0
CGGA_D07	CGGA311	TMEcluster 1	112	0	0.195908	0	0.195213	0	0	0.103322	0	0.0477825	0	0	0	0.0696126	0	0	0.0195926	0.10942	0.0939555	0	0.124523	0.0406711	0	0
CGGA_D15	CGGA311	TMEcluster 2	111	0	0.211147	0	0.218833	0	0.123905	0	0	0.123033	0	0	0	0.0806984	0	0	0	0.0817502	0	0	0.0946363	0.0659982	0	0
CGGA_D20	CGGA311	TMEcluster 2	79	1	0	0.0027438	0.254663	0.0514326	0	0.0329591	0	0.0785863	0	0	0	0.0610685	0.0066358	0	0	0.0169642	0.0925261	0	0	0.382027	0.0173399	0.00305368
CGGA_D21	CGGA311	TMEcluster 1	40	1	0.082772	0	0	0.0928983	0	0.0376536	0	0.0107717	0	0	0.00653545	0.0259882	0.0108674	0	0.0220051	0.412889	0.120376	0	0.141896	0	0	0.0353469
CGGA_D24	CGGA311	TMEcluster 1	28	1	0.0728814	0	0.0775075	0.0565957	0	0.104858	0	0.0385981	0	0	0	0.0233829	0	0	0.00888384	0.346521	0.166224	0	0.0826929	0	0	0.0218543
CGGA_D27	CGGA311	TMEcluster 2	110	0	0.0877086	0	0.0721295	0.0415076	0	0.0842774	0	0.118893	0	0	0	0.0803453	0.0260472	0	0.00261962	0.0491914	0.151222	0	0	0.283078	0.00298078	0
CGGA_D29	CGGA311	TMEcluster 1	110	0	0.203358	0	0.197547	0.04798	0.0932823	0	0	0	0.0505515	0	0.00927897	0.0303883	0.0161396	0	0.00718173	0.135841	0	0	0.208452	0	0	0
CGGA_D33	CGGA311	TMEcluster 1	4	1	0.157627	0	0.151545	0.0118413	0	0.140877	0	0.0827209	0.00104269	0	0	0.0980139	0.0196552	0.0214101	0	0.155452	0	0.0420104	0.109495	0	0	0.00830898
CGGA_D34	CGGA311	TMEcluster 1	5	1	0.050789	0	0.00560811	0.0551822	0	0.00997409	0	0.10859	0	0	0	0.0570651	0.0224157	0	0.0601651	0.30878	0.155233	0	0	0.127835	0	0.0383622
CGGA_D38	CGGA311	TMEcluster 1	23	1	0.283607	0	0.190557	0.171265	0	0	0	0.068663	0.000387571	0	0.0241165	0	0	0	0.00198122	0.176055	0	0	0	0.0322504	0	0.0511181
CGGA_D40	CGGA311	TMEcluster 2	107	0	0.161804	0	0.199821	0	0.0163789	0.125677	0	0.0418343	0	0	0	0.180719	0.042658	0	0.000836302	0.0503711	0.0298244	0	0	0.145848	0	0.00422849
CGGA_D45	CGGA311	TMEcluster 2	29	0	0.159667	0	0.106493	0.0465214	0.0480528	0.0377384	0	0.0677533	0	0	0	0.0768347	0.0100694	0	0	0.246414	0.0666139	0	0	0.133843	0	0
CGGA_D46	CGGA311	TMEcluster 1	10	1	0.100403	0	0.0251858	0.137321	0	0.0596089	0.0337235	0.100858	0	0	0	0.0736491	0.0227736	0	0	0.207161	0	0	0.239316	0	0	0
CGGA_D47	CGGA311	TMEcluster 2	35	1	0.117862	0	0.0583501	0.0767221	0	0	0	0.126948	0	0	0	0.0677301	0.00278872	0	0.0203911	0.334208	0	0	0	0.195	0	0
CGGA_D48	CGGA311	TMEcluster 1	7	1	0.0947604	0	0.0848862	0.0166878	0	0.0949913	0	0.00137652	0.0110837	0	0.0345854	0	0.0142726	0	0.00795497	0.387185	0	0.0686851	0.178844	0	0	0.00468694
CGGA_D52	CGGA311	TMEcluster 1	106	0	0.152854	0	0.135781	0	0	0.147679	0	0.0599981	0.0187054	0	0	0.0706573	0.014472	0.00453031	0.00178967	0.126325	0	0	0.264764	0	0	0.00244371
CGGA_D56	CGGA311	TMEcluster 2	2	1	0.0776325	0	0.030712	0.0351955	0	0.0948349	0	0.0863981	0	0	0	0.0471786	0	0	0	0.284502	0	0	0	0.341898	0	0.00164831
CGGA_D59	CGGA311	TMEcluster 2	93	0	0.0818279	0	0.0368887	0.00930918	0	0.0736735	0	0.112302	0.00462692	0	0	0.0691652	0.0216324	0	0.00958232	0.244698	0.0511139	0	0	0.28518	0	0
CGGA_J023	CGGA311	TMEcluster 1	34	1	0.0892745	0	0	0.0366013	0	0.040127	0	0.0809455	0	0	0	0.0904421	0	0	0.02974	0.310508	0.0723926	0	0.249969	0	0	0
CGGA_J024	CGGA311	TMEcluster 2	93	0	0.0527075	0	0.0894886	0.0387479	0	0.109685	0	0	0	0	0	0.080499	0.0125339	0	0.00381042	0.389278	0.0402649	0	0	0.160439	0	0.0225466
CGGA_J042	CGGA311	TMEcluster 1	47	1	0.0377093	0	0.0389577	0.0886331	0	0.00934142	0	0.0236069	0	0	0	0.0433514	0.00377273	0	0.0191576	0.39417	0.192366	0	0	0.126931	0.00268302	0.0193201
CGGA_1004	CGGA311	TMEcluster 1	30	1	0.0451239	0	0	0.148151	0	0.0107019	0	0.0440316	0.00877029	0	5.80112e-05	0.0218008	0.00905101	0	0.0214876	0.333581	0.109589	0	0.22416	0	0.00173967	0.0217546
CGGA_1008	CGGA311	TMEcluster 1	10	1	0.155393	0	0.00817418	0	0	0.131697	0	0.142036	0	0	0	0.056853	0	0	0.0274242	0.348713	0	0.0549091	0	0.0672144	0	0.00758643
CGGA_1053	CGGA311	TMEcluster 1	12	1	0.0430767	0	0.0107045	0.0510263	0	0.0278704	0	0.0443487	0	0	0.000980864	0.0247761	0	0	0.0394033	0.419126	0	0	0.221799	0.0346858	0	0.082202
CGGA_1059	CGGA311	TMEcluster 1	1	1	0.0394806	0	0.0586357	0.0545026	0	0.0293867	0	0	0	0	0	0.0245042	0.00372804	0	0.0133503	0.453084	0.253784	0	0	0.0695437	0	0
CGGA_1070	CGGA311	TMEcluster 1	11	1	0.0814152	0	0.0375448	0.0250644	0	0.11021	0	0.0136061	0.0301431	0	0	0.0434451	0.00318168	0	0.0347752	0.384033	0	0	0.189146	0.0375827	0	0.00985298
CGGA_1071	CGGA311	TMEcluster 1	100	0	0.0852913	0	0.0383011	0.0681721	0	0.0350148	0	0.0507811	0	0	0	0.0216119	0	0	0	0.436244	0	0.111497	0.0239806	0.0717868	0	0.0573193
CGGA_1073	CGGA311	TMEcluster 1	9	1	0.0644325	0	0.0460248	0.0653104	0	0.0313206	0	0.0182707	0	0	0	0.0449094	0	0.135575	0.0117432	0.390283	0	0	0.105696	0.0475981	0	0.0388362
CGGA_1074	CGGA311	TMEcluster 1	3	1	0.0322954	0	0.0148694	0.0764291	0	0.0189868	0	0.0414241	0	0	0.0108008	0.00405241	0	0	0.0269462	0.491978	0.115293	0	0.0918113	0.0297674	0	0.0453462
CGGA_1095	CGGA311	TMEcluster 1	93	1	0.0486604	0	0.0354046	0.0233669	0.0063224	0	0	0.0680363	0	0	0	0	0	0	0.0117835	0.626392	0	0	0.0328416	0.104223	0	0.0429701
CGGA_1099	CGGA311	TMEcluster 1	4	1	0.0174507	0	0.0312419	0.147468	0	0.0535667	0	0.0484911	0	0	0	0.0609077	0.0293856	0	0.0269405	0.404528	0.0582683	0	0.0906839	0.00912298	0	0.0219443
CGGA_1114	CGGA311	TMEcluster 1	15	1	0.0628658	0	0	0.11087	0	0	0	0	0.0319444	0	0.0054347	0.0188598	0.0376932	0	0.0459883	0.461498	0.0932042	0	0.0377077	0	0	0.0939333
CGGA_1116	CGGA311	TMEcluster 1	8	1	0.00390866	0.00539192	0	0.0429798	0	0.0568067	0	0.030237	0	0	0	0.0360039	0.0700355	0	0.0261372	0.256892	0.0679796	0	0.321831	0.0599844	0.00459248	0.0172199
CGGA_1118	CGGA311	TMEcluster 1	13	1	0.027167	0	0.0573297	0.154954	0	0	0	0.0478422	0	0	0	0.0395449	0.0112625	0	0.0231855	0.380764	0.0817143	0	0.136038	0.0131834	0	0.0270132
CGGA_1119	CGGA311	TMEcluster 2	14	1	0.0307571	0	0.0179428	0	0	0.0870066	0	0.146417	0	0	0	0.154049	0.0289751	0	0	0.100646	0.14669	0	0	0.0894398	0	0.198077
CGGA_1197	CGGA311	TMEcluster 1	31	1	0.0760157	0.00160956	0.0590752	0	0.0189906	0.00631282	0	0.0703632	0	0	0.0251024	0.0135647	0	0	0	0.433924	0.168705	0	0	0.10221	0	0.0241269
CGGA_1246	CGGA311	TMEcluster 1	86	0	0	0.0812555	0.102159	0.0290305	0	0.0221102	0	0.0919741	0	0	0	0.036733	0	0	0.0219731	0.179868	0.30317	0	0.126625	0.00510118	0	0
CGGA_1275	CGGA311	TMEcluster 1	6	1	0.0220253	0.0146928	0	0.0459681	0	0.147422	0	0.096411	0	0	0.0574981	0.0772528	0.046139	0	0.00907163	0.296595	0	0	0.186923	0	0	0
CGGA_1450	CGGA311	TMEcluster 1	32	1	0.0682285	0	0.0926065	0	0	0.212301	0	0.152612	0.0397897	0	0.0131439	0.0873196	0.0515895	0	0	0.0258346	0.0459685	0.0327163	0.17789	0	0	0
CGGA_1460	CGGA311	TMEcluster 1	7	1	0.0939106	0	0	0.0705144	0	0.054244	0	0.10266	0	0	0	0.0435672	0	0	0.0468333	0.396425	0	0	0.151474	0	0	0.040372
CGGA_1475	CGGA311	TMEcluster 2	6	1	0.0588778	0	0.0168346	0.0520603	0	0.0325753	0	0.0639715	0	0	0	0.0699239	0	0	0.00319008	0.274231	0.0876226	0	0	0.308421	0.00741164	0.0248799
CGGA_243	CGGA311	TMEcluster 2	99	0	0.10126	0	0.0849599	0	0	0.0556162	0	0.0727269	0	0	0	0.0410299	0	0	0	0.206497	0.155748	0	0	0.274659	0.00750283	0
CGGA_247	CGGA311	TMEcluster 2	20	1	0.157417	0	0.0227825	0.0193669	0	0.0306992	0	0.197464	0	0	0	0.0692697	0.0103336	0	0.00217276	0.231037	0.119034	0	0	0.137316	0	0.00310748
CGGA_738	CGGA311	TMEcluster 1	127	0	0.083721	0	0	0.0599558	0	0.0791274	0	0	0	0	0	0.0362344	0.0319142	0	0.0808236	0.384446	0	0	0.172328	0.0314975	0.0212632	0.0186893
CGGA_759	CGGA311	TMEcluster 1	42	1	0	0.0372841	0	0.0768236	0	0	0	0.0172409	0	0	0.0101255	0.0176912	0.138019	0	0.00641755	0.423572	0.0349875	0	0.20778	0	0	0.0300586
CGGA_D30	CGGA311	TMEcluster 1	7	1	0.0453207	0	0.00580116	0.192915	0	0.00703421	0	0.0130138	0.00311869	0	0	0	0.0102007	0	0.0234164	0.426278	0.116035	0	0.116626	0	0.00129188	0.0389488
CGGA_1002	CGGA668	TMEcluster 1	10	1	0.0811942	0	0.0470794	0.0660635	0	0.022213	0	0.129843	0	0	0	0.0832359	0.00690041	0	0.0193091	0.23151	0.115862	0	0.0801096	0.0937096	0	0.0229708
CGGA_1003	CGGA668	TMEcluster 1	114	0	0.032147	0	0.130462	0.0166068	0	0.0221195	0	0.170602	0	0	0	0.100791	0.000609423	0	0	0.244373	0	0	0.196844	0.0478528	0.0334583	0.00413344
CGGA_1010	CGGA668	TMEcluster 1	8	1	0.0936502	0	0.0768606	0.0174321	0	0.123815	0	0	0.0308462	0	0.0190536	0	0.000596765	0	0.0267257	0.337102	0.00944198	0	0.195914	0.0267391	0	0.0418225
CGGA_1012	CGGA668	TMEcluster 1	114	0	0.0421136	0	0.0218456	0.00178008	0	0.0184797	0	0.0371794	0	0	0	0.0198008	0	0.147015	0	0.569108	0	0.00707926	0.0315555	0.070132	0	0.0339108
CGGA_1014	CGGA668	TMEcluster 2	9	1	0.00783972	0.0102903	0.118845	0.0771108	0	0.0109855	0	0.0858524	0	0	0	0.0517936	0.0425144	0	0.0199206	0.281375	0	0	0.102238	0.191235	0	0
CGGA_1017	CGGA668	TMEcluster 1	26	1	0.209576	0	0.0688907	0	0	0.0845267	0	0.0428634	0	0	0	0.0331283	0	0	0	0.296257	0.0437727	0.00588548	0.176104	0	0	0.0389957
CGGA_1018	CGGA668	TMEcluster 1	84	1	0.144671	0	0.043351	0	0	0.132473	0	0.0258747	0	0	0	0.0729418	0	0	0	0.329342	0	0	0.201412	0.0462077	0	0.00372696
CGGA_103	CGGA668	TMEcluster 1	40	1	0.170255	0	0.117753	0	0	0.119935	0	0.043299	0	0	0.0207455	0.0398124	0.00380838	0	0	0.164903	0.0493958	0	0.237128	0	0	0.0329645
CGGA_1030	CGGA668	TMEcluster 2	109	0	0.22044	0	0.0689118	0	0	0.0372931	0	0.182464	0	0	0	0.06469	0	0	0	0.157932	0.0741122	0.0240366	0.0466832	0.116774	0	0.00666253
CGGA_1032	CGGA668	TMEcluster 1	21	1	0.0803952	0	0.0376226	0.00366291	0	0.158481	0	0.0109785	0	0	0.0212848	0	0	0	0.0242876	0.482772	0	0	0.108052	0.0471538	0	0.0253087
CGGA_1033	CGGA668	TMEcluster 2	44	0	0.109618	0	0.0838995	0	0	0.0992751	0	0.166292	0	0	0	0.0977263	0	0	0	0.146851	0.0726287	0	0	0.195881	0	0.0278281
CGGA_1036	CGGA668	TMEcluster 1	27	1	0.0840152	0	0.0243226	0.0494899	0	0.0925283	0	0.0822094	0.0208199	0	0	0.0342322	0	0.108602	0.00925727	0.263449	0.164379	0	0.00282472	0.0256336	0	0.0382368
CGGA_1037	CGGA668	TMEcluster 1	26	0	0.0423286	0	0.192155	0	0	0.11779	0	0.112835	0	0	0.0608535	0.0664495	0.0242672	0	0.0171473	0.263728	0	0	0.0954261	0.000565225	0	0.00645556
CGGA_1041	CGGA668	TMEcluster 1	107	0	0.0713168	0	0.144185	0.0179706	0	0.0539819	0	0	0	0	0	0.00656209	0	0	0.00508659	0.225277	0.113301	0	0.222615	0.0789079	0	0.060796
CGGA_1048	CGGA668	TMEcluster 2	23	0	0.0229644	0	0.0501435	0.0107386	0	0.0352234	0	0.0780089	0	0	0	0.0509167	0.0272414	0	0.0385778	0.274906	0.147411	0	0.0575873	0.19586	0	0.0104211
CGGA_1051	CGGA668	TMEcluster 1	28	1	0.191631	0	0.0874541	0	0	0.0494366	0	0.154927	0	0	0	0.0471376	0	0	0	0.168775	0	0	0.248807	0.0142368	0	0.0375953
CGGA_1055	CGGA668	TMEcluster 1	54	1	0.0587996	0	0.0706954	0.0101813	0	0.0992183	0	0	0	0	0.00710845	0.0188078	0.0533926	0	0.00618133	0.430973	0.00186685	0.00189102	0.19904	0	0	0.0418435
CGGA_1057	CGGA668	TMEcluster 1	52	1	0.0305845	0	0	0.150338	0	0.00663174	0	0.057463	0.0144489	0	0	0.0460094	0	0	0.0176335	0.470522	0.138217	0	0.0214365	0.0188893	0	0.0278266
CGGA_1058	CGGA668	TMEcluster 1	33	1	0.105479	0	0.0935729	0.0284192	0	0.0447446	0	0.00828863	0	0	0	0.0266337	0.0033184	0	0	0.437965	0.0408907	0.00950409	0.137025	0.0301263	0	0.034033
CGGA_106	CGGA668	TMEcluster 2	157	0	0.0320223	0	0.00830604	0.100576	0	0.00201296	0	0.0443067	0.00249992	0	0	0.0679484	0.0181806	0	0.00998131	0.256334	0.234	0	0	0.189178	0.00266697	0.0319867
CGGA_1065	CGGA668	TMEcluster 2	101	0	0.135033	0	0.0350556	0	0	0.202109	0	0.0850327	0.0535338	0	0.0679257	0.0245457	0.0354688	0	0.00869471	0.139316	0.081569	0	0.0425933	0.0891225	0	0
CGGA_1066	CGGA668	TMEcluster 1	24	1	0.129742	0	0.0331893	0.0638825	0	0.0143083	0	0	0.00168014	0	0.00564245	0	0.114292	0	0	0.341219	0.0716465	0.0189036	0.172084	0.0086044	0	0.0248064
CGGA_107	CGGA668	TMEcluster 1	72	1	0.0903963	0	0.106267	0.0326355	0	0.039335	0	0.0259536	0.0218644	0	0.050744	0	0	0.0489957	0.0031558	0.277605	0	0.0495741	0.181549	0.0496463	0	0.0222779
CGGA_1075	CGGA668	TMEcluster 1	13	1	0.0185861	0.0281609	0.0250093	0.0752211	0	0.0257641	0	0.0320477	0.0277585	0	0	0.0476884	0.000265399	0.0969879	0.0532916	0.419775	0	0	0.135428	0	0	0.014016
CGGA_108	CGGA668	TMEcluster 1	12	1	0.0660289	0	0.000871145	0.0390549	0	0.0562668	0	0.0561623	0	0	0	0.0324601	0	0.202595	0.0083942	0.456765	0	0	0	0.0702424	0	0.011159
CGGA_1086	CGGA668	TMEcluster 1	66	1	0.171901	0	0.0129252	0.0624448	0	0.158677	0	0.00573029	0.00506921	0	0	0.0652541	0.0215113	0	0.0190937	0.319756	0	0	0.0937329	0.0639049	0	0
CGGA_1087	CGGA668	TMEcluster 1	23	0	0.171633	0	0.201354	0	0.00541174	0.0512371	0	0.0689126	0	0	0	0.0297307	0	0	0.00343613	0.204144	0	0	0.243973	0	0	0.0201678
CGGA_1097	CGGA668	TMEcluster 1	46	1	0.0754014	0	0	0.00561417	0	0.112693	0	0.0511996	0	0	0.0238787	0.0312149	0.0195778	0	0	0.388296	0.0119035	0.012015	0.26418	0	0	0.00402645
CGGA_1100	CGGA668	TMEcluster 1	98	0	0.129327	0	0.0950044	0.00685706	0	0.0922006	0	0.0483679	0	0	0	5.70252e-05	0	0	0.0405643	0.237139	0.0583291	0	0.182682	0.042954	0	0.0665177
CGGA_1101	CGGA668	TMEcluster 1	7	1	0.0859218	0	0.146446	0.0313973	0	0.124875	0	0	0.019389	0	0.0235238	0	0.00442261	0	0.0221079	0.259812	0.0432338	0	0.193569	0.0137723	0	0.0315284
CGGA_1103	CGGA668	TMEcluster 1	20	1	0	0.000117347	0.0213169	0	0	0.0515908	0	0.0363726	0	0	0	0.0139464	0	0	0.0235047	0.450641	0	0	0.318904	0.0452556	0	0.0383508
CGGA_1106	CGGA668	TMEcluster 1	14	1	0.0863626	0	0.0159901	0.0657856	0	0.0523742	0	0.0267678	0	0	0.0348003	0.0248542	0	0.0130061	0.0266455	0.381064	0	0.00539249	0.204681	0	0	0.0622763
CGGA_1108	CGGA668	TMEcluster 1	23	1	0.0520932	0	0	0.0663227	0	0.0774753	0	0.0526398	0	0	0	0.0942961	0	0	0.0195773	0.375654	0.100109	0.00325067	0	0.0994709	0.00170419	0.0574073
CGGA_1111	CGGA668	TMEcluster 1	90	1	0.0297706	0	0	0.0271988	0	0	0	0.052368	0	0	0	0.0215849	0	0.201267	0.0194655	0.529808	0	0	0.0734538	0.0260666	0	0.0190174
CGGA_112	CGGA668	TMEcluster 1	51	1	0.0958604	0	0.0240332	0.0269114	0	0.109033	0	0.0369711	0	0	0	0.0458299	0.0104053	0	0	0.41062	0.0353669	0	0.0292365	0.15251	0	0.0232228
CGGA_1120	CGGA668	TMEcluster 1	14	1	0.0762204	0	0.108921	0.0144715	0	0.110234	0	0	0.0253256	0	0.0413678	0	0.000514317	0	0.027563	0.328099	0	0	0.188793	0.0401601	0	0.038331
CGGA_1121	CGGA668	TMEcluster 2	96	0	0.0981413	0	0.089454	0.0109369	0	0.116059	0	0.0226098	0	0	0	0.0586884	0.0162074	0	0.00964457	0.113665	0.127148	0	0	0.306891	0.0102532	0.0203022
CGGA_1126	CGGA668	TMEcluster 1	26	1	0.0280378	0.00074405	0.0107901	0.108228	0	0.0612188	0	0.0816872	0	0	0	0.0372445	0.0157648	0	0.0163871	0.363882	0	0.00927048	0.247053	0.0114166	0	0.00827597
CGGA_1127	CGGA668	TMEcluster 1	88	1	0.0773658	0	0.0745006	0.0327932	0	0.0753126	0	0.0201907	0	0	0.0399502	0.0114367	0.014311	0	0.00162766	0.498211	0.0239896	0	0.120075	0	0	0.0102359
CGGA_1130	CGGA668	TMEcluster 1	13	1	0.0604273	0	0.0211031	0.089529	0	0.0431694	0	0.0771441	0	0	0	0.0741891	0.00291708	0	0.00171972	0.49743	0	0	0	0.129733	0	0.00263898
CGGA_1131	CGGA668	TMEcluster 1	95	0	0.0558702	0	0.0406481	0	0.00362476	0.067728	0	0.0597996	0	0	0	0.0709417	0	0	0.0103519	0.354976	0.0482139	0	0.152457	0.0975429	0	0.0378456
CGGA_1132	CGGA668	TMEcluster 1	95	0	0.0839032	0	0.0853267	0	0	0.084242	0	0.0454947	0	0	0	0.0425701	0	0	0.00811005	0.318324	0.017637	0	0.290747	0	0	0.0236453
CGGA_1134	CGGA668	TMEcluster 2	2	1	0	0.00754264	0	0	0	0.115839	0	0.0575604	0.00892666	0	0.0552177	0	0.00251148	0	0	0.331945	0.0191246	0.091798	0	0.259748	0	0.0497861
CGGA_1135	CGGA668	TMEcluster 1	41	1	0.0741256	0	0.0130866	0.109891	0	0	0	0.038705	0	0	0.0195531	0.0349684	0.0253107	0	0.017961	0.423704	0.0317391	0	0.0829987	0.013715	0	0.114242
CGGA_1137	CGGA668	TMEcluster 1	95	0	0.117522	0	0.051459	0.031189	0	0.0534428	0	0.0333305	0	0	0.0142603	0	0	0	0.035119	0.305314	0.115314	0	0.156946	0.0295576	0	0.0565448
CGGA_1138	CGGA668	TMEcluster 1	14	1	0.116638	0	0.204562	0.0329716	0.0274616	0	0	0.105056	0	0	0	0.0523247	0	0	0.000572305	0.350506	0	0	0.0793579	0	0.0157787	0.0147714
CGGA_1141	CGGA668	TMEcluster 2	14	1	0.117401	0	0.019998	0.0161067	0	0.0510834	0	0.125433	0	0	0	0.0734334	0.0185253	0	0.000238694	0.200208	0.093052	0	0	0.251118	0	0.0334031
CGGA_1142	CGGA668	TMEcluster 1	34	1	0.0797261	0	0.102177	0.00939777	0	0.0331943	0	0.0931328	0	0	0	0.0426784	0	0	0.026758	0.402771	0.0192915	0	0.186483	0	0	0.00438989
CGGA_1144	CGGA668	TMEcluster 2	84	0	0.187716	0	0.0706676	0.0147346	0	0.0605478	0	0.128365	0	0	0	0.0888413	0	0	0	0.192762	0.0466976	0	0.00380554	0.187484	0	0.0183793
CGGA_1147	CGGA668	TMEcluster 1	94	0	0.148003	0	0.0996305	0	0	0.126145	0	0.000387408	0.01752	0	0.0465519	0.0147356	0.00429412	0	0	0.239389	0.0195684	0	0.243186	0.00254782	0	0.038041
CGGA_1148	CGGA668	TMEcluster 1	20	1	0.114723	0	0.0138448	0.049459	0	0.0413892	0	0.105573	0	0	0	0.0740728	0.00853127	0	0	0.35434	0.113466	0	0	0.107575	0	0.0170261
CGGA_1152	CGGA668	TMEcluster 1	94	0	0.0644538	0	0.0259456	0.132857	0	0.0468902	0	0.0776069	0.00366927	0	0	0.0896086	0.0168506	0	0.00245641	0.427577	0	0.00374128	0.0320939	0.0454902	0	0.0307598
CGGA_1154	CGGA668	TMEcluster 1	12	1	0.054124	0	0.0196675	0.0498877	0	0.0125593	0	0.0102884	0	0	0.0136522	0.00371296	0.0191326	0	0.00550359	0.382946	0.144518	0	0.170797	0.0109458	0	0.102265
CGGA_1155	CGGA668	TMEcluster 1	46	1	0.0703196	0	0.0343851	0.16762	0	0	0	0.0651935	0	0	0	0.0762475	0.0107898	0	0.0113064	0.341759	0	0	0.185019	0.00888217	0	0.0284779
CGGA_1156	CGGA668	TMEcluster 2	94	0	0.00820657	0	0.00355157	0.0491762	0	0.0342392	0	0.071075	0	0	0	0.0530286	0.0590458	0	0.000174877	0.125089	0.160453	0	0	0.420341	0.0156192	0
CGGA_1157	CGGA668	TMEcluster 1	24	1	0.0431071	0	0.209525	0.0317658	0	0.0460611	0	0.104214	0	0	0	0.0505505	0.000982925	0	0.00124979	0.293983	0.000161332	0	0.160002	0.0308077	0	0.02759
CGGA_1158	CGGA668	TMEcluster 1	93	0	0.227584	0	0.0853364	0.062909	0	0	0	0.109092	0	0	0	0.0719262	0.00447689	0	0	0.206491	0.0307624	0	0.131179	0.0554854	0.0120344	0.00272445
CGGA_1159	CGGA668	TMEcluster 2	93	0	0.00399186	0.0189088	0	0	0	0.0955048	0	0.0956725	0	0	0	0.0282176	0.000275879	0	0	0.104984	0.165803	0	0	0.470971	0	0.0156711
CGGA_1161	CGGA668	TMEcluster 1	93	0	0.0892473	0	0.0824761	0.0511592	0	0	0	0.172691	0	0	0	0.0909965	0	0	0	0.267254	0	0	0.0579187	0.144032	0	0.0442252
CGGA_1162	CGGA668	TMEcluster 2	93	0	0.0880941	0	0.0962451	0.110055	0	0.0114084	0	0.0992036	0	0	0	0.117891	0.0650796	0	0	0.278415	0.0036246	0	0.0114627	0.111524	0	0.00699678
CGGA_1164	CGGA668	TMEcluster 1	34	1	0.116994	0	0.113593	0.0272717	0	0.0689594	0	0.0862073	0	0	0	0.0458942	0	0	0.000431209	0.310719	0	0	0.174718	0.0254143	0	0.0297981
CGGA_1169	CGGA668	TMEcluster 1	59	1	0.000516239	0.0565349	0.00943298	0.0668012	0	0.0718623	0	0.0267273	0	0	0.0194732	1.94643e-05	0.074677	0	0.0205506	0.192162	0.0637373	0	0.334249	0.0442542	0	0.0190022
CGGA_1172	CGGA668	TMEcluster 1	91	0	0.00879441	0.00706419	0	0.0174716	0	0.0662647	0	0	0.0142289	0	0.0202407	0.01129	0.227225	0	0.040147	0.340656	0.00835612	0	0.196564	0.0177334	0.00290876	0.0210548
CGGA_1178	CGGA668	TMEcluster 2	14	1	0.117956	0	0.0505116	0.017306	0	0.0394093	0	0.1152	0	0	0	0.0449091	0	0	0.00993827	0.281153	0.108838	0	0	0.163942	0	0.0508355
CGGA_1181	CGGA668	TMEcluster 1	11	0	0.0494486	0	0.052471	0.035818	0	0.0171852	0	0.0511077	0	0	0.00249757	0.0206169	0	0	0.00460755	0.473592	0	0.00793371	0.238696	0	0	0.046026
CGGA_1183	CGGA668	TMEcluster 1	14	1	0.0715735	0	0.0318187	0.057654	0	0.0255972	0	0.0643279	0	0	0	0.0468496	0	0	0.00222307	0.424305	0.0071806	0	0.248837	0	0	0.0196338
CGGA_1184	CGGA668	TMEcluster 1	5	1	0.207246	0	0.0800935	0.0431022	0	0.00776813	0	0.104114	0	0	0	0.0315047	0	0	0	0.320874	0	0	0.133029	0.00818416	0	0.0640841
CGGA_1185	CGGA668	TMEcluster 1	24	1	0.0303056	0	0.0314681	0.0675305	0	0.0478147	0	0.0378859	0	0	0	0.0245503	0	0	0.00236835	0.457503	0	0.00860195	0.266261	0	0	0.0257106
CGGA_1191	CGGA668	TMEcluster 1	90	0	0.20475	0	0.119348	0	0.0244471	0.102862	0	0.11762	0	0	0	0.0602412	0.0136312	0	0.002628	0.290345	0	0	0.0641283	0	0	0
CGGA_1192	CGGA668	TMEcluster 2	90	0	0.126442	0	0.0329073	0.0939926	0	0.0170197	0	0.04122	0	0	0	0.0416631	0.0510222	0	0.0133294	0.23818	0.0804362	0	0	0.213327	0.0262377	0.0242225
CGGA_1195	CGGA668	TMEcluster 1	16	1	0.0685288	0	0	0.0485544	0	0.122379	0	0.0944143	0	0	0	0.0543821	0.0192619	0	0.017492	0.355884	0	0	0.172776	0.0313596	0	0.0149678
CGGA_1198	CGGA668	TMEcluster 1	89	0	0.0829119	0	0.107929	0.0217242	0	0.0965259	0	0	0.0383906	0	0.0440292	0	0.00174303	0	0.0274553	0.305915	0.00262253	0	0.174931	0.0524967	0	0.0433257
CGGA_120	CGGA668	TMEcluster 1	10	1	0.121925	0	0.0156941	0.137925	0	0.029839	0	0.0182145	0	0	0.0425495	0.0018345	0.0145732	0	0.0304782	0.442439	0	0.0051816	0.123693	0	0	0.0156541
CGGA_1204	CGGA668	TMEcluster 2	89	0	0.097263	0	0.0829686	0	0	0.148516	0	0.0333272	0	0	0	0.0854555	0.0138562	0	0.00834061	0.107247	0.04364	0	0	0.353003	0.00933556	0.0170477
CGGA_1205	CGGA668	TMEcluster 1	31	1	0.102359	0	0.0677639	0.0431427	0	0.0699196	0	0.0146549	0.0201179	0	0.0366588	0	0.00749332	0	0.0185328	0.415703	0	0	0.152076	0.0210013	0	0.0305768
CGGA_1207	CGGA668	TMEcluster 1	89	0	0.0907131	0	0.0762684	0.0528352	0	0.0651513	0	0.117721	0	0	0	0.0704886	0	0	0.00677078	0.243575	0	0	0.259428	0	0	0.0170487
CGGA_1208	CGGA668	TMEcluster 1	5	1	0.00514531	0	0.0193005	0.0314393	0	0.108385	0	0	0	0	0.0333347	0	0	0.0311996	0	0.286679	0	0.12147	0.261944	0.0103513	0	0.090751
CGGA_1211	CGGA668	TMEcluster 2	88	0	0	0.0335078	0	0	0	0.0645875	0	0.0243954	0.0109462	0	0	0.025394	0.0125154	0	0	0.0141251	0.16974	0.00718679	0	0.605666	0.0319359	0
CGGA_1212	CGGA668	TMEcluster 1	76	1	0.0555798	0	0.0949534	0.0283206	0	0.0619357	0	0.02542	0	0	0	0.0386803	0.077915	0	0.00410704	0.388009	0	0	0.115804	0.0933104	0	0.0159653
CGGA_1223	CGGA668	TMEcluster 1	23	1	0.0550141	0	0.0496345	0.00775027	0	0.131681	0	0.159554	0	0	0	0.113445	0.0275942	0	0.0685139	0.236922	0.0252322	0.00911801	0.115542	0	0	0
CGGA_1226	CGGA668	TMEcluster 1	22	1	0.102129	0	0.0977563	0.0173602	0	0.0369461	0	0.0391086	0	0	0.0190635	0.0150726	0.00595659	0	0	0.368842	0	0.0630207	0.210645	0	0	0.0240988
CGGA_1228	CGGA668	TMEcluster 1	88	0	0.050979	0	0.0729449	0.0333612	0	0.0524397	0	0.0768441	0	0	0	0.0505835	0	0	0	0.445913	0.0913132	0.00632107	0.0947592	0.00572455	0	0.0188163
CGGA_1232	CGGA668	TMEcluster 1	69	1	0.0804885	0	0.0741068	0.0483234	0	0.0247988	0	0.0606805	0	0	0	0.0434735	0.06635	0	0.0347401	0.30012	0	0	0.14497	0.0862667	0	0.0356813
CGGA_1235	CGGA668	TMEcluster 2	87	0	0.0827839	0	0	0.0297324	0	0.0975897	0	0.0385305	0.0162057	0	0	0.0480742	0.0224362	0	0.00640446	0.247728	0.10882	0	0	0.279496	0	0.0222
CGGA_1236	CGGA668	TMEcluster 1	6	1	0.139291	0	0.0417662	0.0601887	0	0.0485348	0	0.0779017	0	0	0	0.0616082	0.00908884	0	0.0105645	0.208395	0.0857649	0.012589	0.192869	0.0432015	0	0.00823737
CGGA_1238	CGGA668	TMEcluster 1	87	0	0.0671547	0	0.0223166	0.0803695	0	0	0	0.00692684	0	0	0.0166912	0.00539417	0.0109951	0	0.0182718	0.499241	0.0211803	0	0.220305	0	0	0.0311539
CGGA_1239	CGGA668	TMEcluster 1	87	0	0.0533348	0	0.044888	0.0458984	0	0.112756	0	0.0233073	0	0	0.0102836	0.0681994	0.0197244	0	0.0104276	0.217318	0.0654637	0	0.225687	0.0958032	0	0.00690855
CGGA_1248	CGGA668	TMEcluster 2	5	1	0.0506925	0	0.0608961	0.0231486	0	0.031958	0	0.0594503	0	0	0	0.0203486	0.00524787	0	0.0219893	0.2388	0.261824	0	0	0.189958	0	0.0356864
CGGA_1255	CGGA668	TMEcluster 1	4	1	0.0406631	0	0	0.0443509	0	0.0259782	0	0.0318581	0	0	0.0551943	0.00615164	0.00640802	0	0	0.395306	0	0.0953678	0.26965	0	0	0.0290709
CGGA_1256	CGGA668	TMEcluster 1	85	0	0	0.0366234	0.0803646	0.0335937	0	0.137701	0	0.0984341	0	0	0.02115	0.114835	0.0367028	0	0.00917545	0.301533	0.0409084	0	0	0.0889785	0	0
CGGA_1257	CGGA668	TMEcluster 2	6	1	0.00944326	0.0103385	0.0804217	0.00375107	0	0.0244561	0	0.0619471	0	0	0	0.011705	0	0	0.0024438	0.347605	0.228937	0	0	0.17125	0.02323	0.0244714
CGGA_1260	CGGA668	TMEcluster 1	6	1	0.100042	0	0.0519449	0.0488198	0	0.0636483	0	0.0616241	0	0	0.0043588	0.0676822	0.0145615	0	0.00177907	0.371366	0.130979	0	0	0.0818056	0	0.00138902
CGGA_1262	CGGA668	TMEcluster 1	6	1	0.183794	0	0.07123	0.0282752	0	0.112376	0	0.0289229	0.00769824	0	0	0.0235242	0.0294168	0	0.0122915	0.386927	0	0	0.0858185	0	0	0.0297247
CGGA_1264	CGGA668	TMEcluster 1	85	0	0.0653285	0	0.0362303	0.0526445	0	0.0541386	0	0.0689966	0	0	0	0.0511152	0.00749672	0	0.00810679	0.224728	0.153153	0	0.163816	0.099235	0	0.0150114
CGGA_1269	CGGA668	TMEcluster 2	84	0	0.0775	0	0.039326	0	0	0.130245	0	0.0742614	0	0	0	0.0825315	0.0191889	0	0.0261949	0.143192	0.135265	0	0	0.26969	0	0.00260603
CGGA_1273	CGGA668	TMEcluster 1	81	0	0.130815	0	0.0227143	0.0181112	0	0.0102681	0	0.167873	0	0	0	0.0591929	0	0	0.0177273	0.301954	0.0270025	0.00415577	0.231231	0	0	0.00895583
CGGA_1282	CGGA668	TMEcluster 1	37	1	0.171006	0	0.0285157	0.0365951	0	0.0864202	0	0.0416139	0	0	0.00389596	0.0389822	0.0111917	0	0.011745	0.348397	0	0.0357564	0.168865	0	0	0.0170163
CGGA_1286	CGGA668	TMEcluster 1	84	0	0.0840236	0	0.079928	0.103107	0	0.020286	0	0.087547	0	0	0	0.076019	0.0211687	0	0.0076693	0.381946	0	0	0.090331	0.0479738	0	0
CGGA_1291	CGGA668	TMEcluster 1	81	0	0.0464648	0	0.186071	0.0601229	0	0.0164538	0	0.0909141	0	0	0	0.0524057	0.0150138	0	0	0.492796	0	0.0133073	0.0167456	0.0097058	0	0
CGGA_1295	CGGA668	TMEcluster 1	10	1	0.0332426	0	0.0144674	0.0820001	0	0.0271469	0	0.0205174	0	0	0	0.0525944	0.106988	0	0.0562284	0.445847	0.0210653	0	0.0921285	0.0426834	0.005091	0
CGGA_1300	CGGA668	TMEcluster 1	60	1	0.0493554	0	0.0570879	0.00532628	0	0.0754572	0	0.0312671	0	0	0	0.0445455	0.0472741	0	0.0237411	0.224576	0.11589	0	0.194318	0.0884315	0.0427296	0
CGGA_1303	CGGA668	TMEcluster 1	82	0	0.147128	0	0.0766196	0.00842976	0	0.144441	0	0.00874391	0.00717944	0	0	0.0148641	0.00542815	0	0.0203241	0.261082	0.0534846	0	0.182421	0.0385332	0	0.0313215
CGGA_1305	CGGA668	TMEcluster 2	83	0	0	0.0102902	0.0651761	0.134728	0	0	0	0.0550464	0	0	0	0.0634399	0.0509494	0	0.00630798	0.226728	0.0688858	0	0	0.308954	0.00543887	0.00405503
CGGA_1309	CGGA668	TMEcluster 1	32	0	0.0588581	0	0.00705521	0.184969	0	0	0	0.0326239	0.0254931	0	0	0.0385253	0.0127119	0	0.0160293	0.334072	0.132709	0	0.131119	0.0126094	0	0.0132247
CGGA_1311	CGGA668	TMEcluster 1	36	1	0.151638	0	0.147987	0	0	0.0712597	0	0.0336413	0	0	0	0.0303911	0	0	0	0.289038	0	0.0114199	0.262086	0	0	0.00253896
CGGA_1317	CGGA668	TMEcluster 1	83	0	0.125398	0	0.13678	0.0161669	0	0.0629334	0	0.0511885	0	0	0	0.00585681	0	0	0.0367553	0.248436	0.0514677	0	0.172257	0.0325951	0	0.0601654
CGGA_1318	CGGA668	TMEcluster 1	50	0	0.0617819	0	0.0129081	0.0983196	0	0.0162899	0	0.0193614	0	0	0	0.0381415	0.00277969	0	0.0247351	0.359364	0.138402	0	0.165553	0.0431712	0.00794935	0.0112434
CGGA_1319	CGGA668	TMEcluster 1	82	0	0.043223	0	0.0197723	0.0296484	0	0.0355822	0	0.0852505	0	0	0	0.0573254	0	0	0.0029612	0.30374	0.0221308	0	0.351878	0	0	0.0484877
CGGA_1321	CGGA668	TMEcluster 1	23	1	0.0743524	0	0.0219987	0.03589	0	0.0506886	0	0.0922492	0	0	0.0115343	0.0517635	0.00483849	0	0.00631412	0.362648	0.0676518	0	0.200912	0	0	0.019159
CGGA_1326	CGGA668	TMEcluster 1	11	1	0.0727272	0	0.0290385	0.108316	0	0.0154639	0	0.0804654	0	0	0	0.0849216	0	0	0.0217092	0.480814	0.00998561	0	0.0690486	0	0	0.0275098
CGGA_1334	CGGA668	TMEcluster 2	5	1	0.0893081	0	0.0478314	0.0417439	0	0.0300914	0	0.0828199	0	0	0	0.0527902	0.00768434	0	0.0191997	0.268668	0.200774	0	0	0.152504	0	0.00658509
CGGA_1335	CGGA668	TMEcluster 2	82	0	0.0695257	0	0.0894688	0	0	0.113358	0	0.0737943	0	0	0	0.0624109	0.0109026	0	0.0106219	0.0889754	0.201096	0	0	0.272519	0	0.00732742
CGGA_1337	CGGA668	TMEcluster 1	72	1	0.0421543	0	0.0630984	0.13312	0	0.0695494	0	0.086748	0	0	0	0.0692108	0.0217115	0	0.00438826	0.409695	0.0145014	0	0.036669	0.0297308	0	0.0194231
CGGA_1339	CGGA668	TMEcluster 1	81	0	0.11441	0	0.0908836	0	0	0.12352	0	0.0339742	0	0	0.0174043	0.0358557	0.00829103	0	0.0144939	0.23889	0.028254	0	0.293389	0	0	0.000633253
CGGA_1345	CGGA668	TMEcluster 1	81	0	0.0228563	0	0.0391122	0.0696988	0	0.0669894	0	0	0.0399586	0	0.00275406	0.031573	0.00809418	0	0	0.455702	0.168473	0	0.0506113	0.0153402	0	0.0288365
CGGA_135	CGGA668	TMEcluster 2	64	1	0.017445	0	0	0.040617	0	0.171712	0	0	0	0	0.0153228	0	0.0623622	0	0	0.318787	0	0.0608304	0.0568065	0.187446	0	0.0686708
CGGA_1350	CGGA668	TMEcluster 1	81	0	0.0866897	0	0.148816	0.0384649	0	0.11933	0	0	0.0176063	0	0.0198199	0	0.00673045	0	0.0220785	0.258552	0.0552434	0	0.164242	0.0288009	0	0.0336268
CGGA_1353	CGGA668	TMEcluster 1	34	1	0.00772857	0	0.0136114	0.0133818	0	0.091315	0	0.0401238	0	0	0	0.0280918	0	0	0.0354187	0.497182	0.0123298	0	0.187372	0.0299863	0	0.0434585
CGGA_1354	CGGA668	TMEcluster 1	18	1	0.116861	0	0.00286619	0	0	0.103103	0	0.0627836	0.00272298	0	0	0.0525191	0	0.138301	0	0.364906	0	0.0231681	0.111068	0.00338881	0	0.0183117
CGGA_1356	CGGA668	TMEcluster 2	32	1	0.0285699	0.0299559	0.0379547	0	0	0.0816965	0	0.0885829	0	0	0	0.0198446	0	0	0.0078354	0.213281	0.170754	0	0	0.298926	0	0.022599
CGGA_1359	CGGA668	TMEcluster 1	11	1	0.0521958	0	0	0.135004	0	0	0	0.0395836	0	0	0	0.0142969	0	0	0.0161219	0.422653	0.116359	0	0.180481	0	0	0.0233047
CGGA_1361	CGGA668	TMEcluster 1	81	0	0.0541485	0	0.132879	0	0	0.10806	0	0	0	0	0	0.0129983	0	0	0.000236418	0.405662	0.0712407	0	0.213641	0	0	0.00113455
CGGA_1362	CGGA668	TMEcluster 1	81	0	0.0339487	0	0.0755038	0.0251687	0	0.0599768	0	0	0	0	0	0.0171932	0.0978523	0	0.0372174	0.358491	0	0	0.285093	0	0	0.00955577
CGGA_1365	CGGA668	TMEcluster 2	8	1	0.107101	0	0.0948638	0.0675408	0	0.119012	0	0.06971	0	0	0	0.0676916	0.0177871	0	0.0204929	0.199511	0.0479308	0	0	0.167029	0	0.02133
CGGA_1368	CGGA668	TMEcluster 1	80	0	0.0523669	0	0.105871	0.0179845	0	0.142623	0	0	0.00672319	0	0.00628781	0.000141078	0.00324215	0	0.0253721	0.298563	0.0528549	0	0.239573	0.0108008	0	0.0375973
CGGA_1369	CGGA668	TMEcluster 1	12	0	0.0109572	0	0.0708646	0.0168634	0	0.108003	0	0.0382301	0	0	0.0123605	0.0472135	0.0129707	0	0.0154914	0.32689	0	0	0.273282	0.0208293	0	0.0460447
CGGA_1371	CGGA668	TMEcluster 1	80	0	0.104409	0	0.0740648	0.050376	0	0.0864971	0	0.0460837	0	0	0	0.0839587	0.00177801	0	0.0118741	0.354202	0	0	0.0289023	0.134388	0	0.0234655
CGGA_1377	CGGA668	TMEcluster 1	80	0	0.0339044	0	0.0592263	0.0114678	0	0.107449	0	0.0138855	0	0	0	0.0484073	0.00931192	0	0.000486984	0.428327	0.00753622	0	0.115675	0.133745	0	0.0305768
CGGA_1378	CGGA668	TMEcluster 2	13	1	0.0657135	0	0.0309542	0.0625017	0	0.0737073	0	0.0657522	0	0	0	0.014275	0.00129841	0	0.0242946	0.192866	0.0806126	0	0	0.362506	0	0.025518
CGGA_1380	CGGA668	TMEcluster 1	10	1	0.102935	0	0	0.0348595	0	0.0295864	0	0.0144113	0	0	0.033504	0.00285888	0.0863584	0	0.0432517	0.343419	0.0322929	0	0.247935	0	0	0.0285882
CGGA_1382	CGGA668	TMEcluster 1	9	1	0.11883	0	0.0638004	0.0181305	0	0.151572	0	0.0672021	0	0	0	0.0631289	0.00983353	0	0.0200429	0.354893	0	0.00421501	0.110612	0.000258552	0	0.0174821
CGGA_1383	CGGA668	TMEcluster 1	29	0	0.0825891	0	0.0396559	0.0805144	0	0.0888364	0	0.0764969	0	0	0	0.0755075	0.0186503	0	0.00120207	0.368665	0.0273661	0	0.0920154	0.0485013	0	0
CGGA_1386	CGGA668	TMEcluster 1	79	0	0.0523123	0	0.0667206	0.0446599	0	0.0579128	0	0.0308842	0.0224329	0	0.00899599	0.0421768	0.0307305	0	0.0206521	0.391523	0.0390137	0	0.124859	0.0163248	0	0.0508021
CGGA_1387	CGGA668	TMEcluster 1	3	1	0.0988675	0	0.0978036	0.0151824	0	0.050753	0	0.0506832	0	0	0	0.0408557	0	0	0.00868578	0.356328	0	0.00313125	0.212005	0	0	0.0657043
CGGA_1389	CGGA668	TMEcluster 1	56	1	0	0	0.121539	0.0429554	0	0.242794	0	0.0757887	0.0569681	0	0.00893137	0.0776644	0.045871	0	0.00531883	0.275925	0	0	0.0401156	0	0	0.00612747
CGGA_139	CGGA668	TMEcluster 1	23	1	0.188802	0	0.1079	0	0	0.0502385	0	0.0897873	0	0	0	0.0264802	0	0	0	0.324355	0.0237841	0	0.128223	0.046524	0	0.0139047
CGGA_1390	CGGA668	TMEcluster 1	68	0	0.148802	0	0.0474944	0.0227762	0	0.1067	0	0.126929	0	0	0	0.0916092	0.0235025	0	0	0.292405	0	0.0153597	0.124422	0	0	0
CGGA_1391	CGGA668	TMEcluster 1	14	0	0.0606164	0	0.101649	0.0278356	0	0.021776	0	0.0942314	0	0	0	0.0621444	0	0	0.0147406	0.314448	0	0.0574365	0.183951	0.0093062	0	0.0518649
CGGA_1392	CGGA668	TMEcluster 1	16	1	0	0.0365632	0	0.132135	0	0.0611957	0	0.0435199	0	0	0	0.0329299	0.0542191	0	0.00160046	0.332852	0.237326	0	0.0177428	0.0392199	0	0.0106958
CGGA_1398	CGGA668	TMEcluster 1	18	1	0.0533505	0	0.0370101	0	0	0.0971476	0	0.0469848	0	0	0	0.0296491	0.00943421	0	0.00566606	0.322378	0.115375	0	0.0996384	0.172002	0	0.011364
CGGA_1400	CGGA668	TMEcluster 1	78	0	0.0468378	0	0	0.128856	0	0.0704195	0	0.106168	0	0	0.0552794	0.0829727	0.0437522	0	0.00411071	0.282555	0.0806578	0	0.0983911	0	0	0
CGGA_1401	CGGA668	TMEcluster 2	56	1	0	0.010327	0.0712463	0.0035261	0	0.0948644	0	0.0395422	0	0	0	0.0392747	0.028936	0	0.00309453	0.124637	0.147135	0	0	0.424219	0	0.0131971
CGGA_1402	CGGA668	TMEcluster 1	78	0	0	0.0413834	0	0.062816	0	0.0393841	0	0.00782008	0.0513284	0	0.0123072	0	0	0.250673	0.0180652	0.354895	0.0892585	0	0.072069	0	0	0
CGGA_1403	CGGA668	TMEcluster 1	23	1	0.132463	0	0.0176866	0	0	0.135924	0	0.0458935	0	0	0	0.0689298	0.00496012	0.159052	0.00188787	0.306881	0	0.0122885	0.108114	0.00591917	0	0
CGGA_1404	CGGA668	TMEcluster 1	78	0	0.0845103	0	0	0.0234495	0	0.110734	0	0.0399492	0.0684538	0	0.0625508	0	0.025612	0	0.00664531	0.323117	0.0626574	0	0.16841	0	0	0.0239104
CGGA_1407	CGGA668	TMEcluster 1	78	0	0	0.0450165	0	0.219029	0	0	0	0.053544	0.035821	0	0	0.00445308	0.0270832	0	0.00285612	0.461955	0.0453108	0	0.0997302	0.00520106	0	0
CGGA_1410	CGGA668	TMEcluster 1	28	1	0.0682199	0	0.065238	0	0	0.115201	0	0.0409699	0	0	0	0.0543095	0.00308376	0	0.00922425	0.316058	0.0938842	0.0396885	0.14462	0	0.010169	0.0393332
CGGA_1413	CGGA668	TMEcluster 2	78	0	0	0.00835904	0.0745511	0	0	0.0493186	0	0.0495405	0.00191467	0	0	0.032001	0.00433757	0	0	0.0149254	0.115259	0	0	0.649793	0	0
CGGA_1415	CGGA668	TMEcluster 2	78	0	0	0.0295355	0	0.0492797	0	0.110971	0	0	0	0	0.00608579	0	0.0127237	0	0.0012105	0.287744	0.0634636	0.0912069	0	0.273958	0	0.0738214
CGGA_1416	CGGA668	TMEcluster 2	64	1	0.123741	0	0.0511876	0.0124225	0	0.108288	0	0.0245701	0.0216482	0	0	0.0942419	0.0496568	0	0.00961452	0.199023	0.141678	0	0	0.163929	0	0
CGGA_1417	CGGA668	TMEcluster 1	78	0	0.108851	0	0.150061	0.0145394	0.00233077	0.0680444	0	0	0	0	0	0.016468	0.0012234	0	0.00366784	0.332729	0.0483492	0	0.204303	0	0	0.0494325
CGGA_1418	CGGA668	TMEcluster 1	10	1	0.100398	0	0.0832398	0.00786115	0	0.102127	0	0	0.0102427	0	0.0206541	0	0	0	0.0215091	0.359972	0.0551657	0	0.153218	0.0486336	0	0.0369792
CGGA_1419	CGGA668	TMEcluster 1	8	1	0.153028	0	0.05482	0.0603305	0	0.0274576	0	0.0621593	0	0	0	0.0228565	2.41812e-05	0	0.0240158	0.420105	0	0	0.130141	0.0165868	0	0.0284753
CGGA_1420	CGGA668	TMEcluster 2	12	1	0.138361	0	0.00491243	0.0650334	0	0.108552	0	0.158128	0	0	0	0.094105	0.0159647	0	0.00229877	0.123627	0.113193	0	0.0173107	0.10775	0	0.0507632
CGGA_1421	CGGA668	TMEcluster 2	77	0	0.042159	0	0.00717706	0.198654	0	0	0	0.112563	0	0	0.0314092	0.0476616	0.0622231	0	0.00329205	0.178304	0.0312903	0	0.0859283	0.154124	0	0.0452139
CGGA_1422	CGGA668	TMEcluster 1	7	1	0.105394	0	0.121887	0.00493057	0	0.0776519	0	0.0251887	0.0112707	0	0.0124026	0	0	0	0.0217112	0.297064	0.0395901	0	0.157387	0.0707083	0	0.0548145
CGGA_1424	CGGA668	TMEcluster 1	77	0	0.0727767	0	0.086833	0	0	0.106495	0	0	0.0303278	0	0.0368488	0	0	0	0.0295522	0.325736	0.0206214	0	0.202294	0.046159	0	0.0423558
CGGA_1425	CGGA668	TMEcluster 1	21	1	0.154345	0	0.00781947	0.102169	0	0.000160379	0	0.110612	0	0	0.00639329	0.0445186	0	0.0142662	0.00691191	0.349207	0	0.00251277	0.201084	0	0	0
CGGA_1426	CGGA668	TMEcluster 1	4	1	0.0633533	0	0.0157699	0.0273462	0	0.0685281	0	0.0510077	0	0	0	0.0516037	0	0.203573	0	0.39144	0	0	0.0669892	0.0603891	0	0
CGGA_1427	CGGA668	TMEcluster 1	11	0	0.12285	0	0.0875519	0.0756201	0	0.0588638	0	0.0497786	0	0	0.0165696	0.0297127	0.0325712	0	0.0118291	0.23063	0.0160362	0	0.262505	0	0	0.00548232
CGGA_1429	CGGA668	TMEcluster 1	77	0	0.129663	0	0	0.0194799	0	0.113885	0	0.0785345	0.0202954	0	0	0.0154606	0.0235318	0	0.00875347	0.283105	0.220827	0	0.0354268	0.0510365	0	0
CGGA_1430	CGGA668	TMEcluster 1	5	1	0.249941	0	0	0	0	0.0535038	0	0.134719	0	0	0	0.04954	0	0	0	0.285961	0	0	0.189694	0.0229255	0	0.0137152
CGGA_1431	CGGA668	TMEcluster 1	68	1	0.0508894	0	0.0571318	0.0149286	0	0.0823104	0	0.0254484	0	0	0.00280173	0.0697152	0.0634045	0	0.00262053	0.416235	0	0	0.112568	0.0738504	0	0.0280961
CGGA_1433	CGGA668	TMEcluster 2	13	1	0.0363856	0	0	0.0426512	0	0.152803	0	0.0865725	0.00758416	0	0	0.0739986	0.0125473	0	0.00593622	0.190704	0.0676712	0.0109004	0	0.265408	0	0.0468376
CGGA_1434	CGGA668	TMEcluster 1	2	1	0.00281648	0.0278161	0	0.0450057	0	0.153143	0	0.0690339	0	0	0.0151453	0	0.0201562	0	0	0.346064	0	0.115247	0.066824	0.088557	0	0.0501907
CGGA_1435	CGGA668	TMEcluster 1	55	1	0.0799674	0	0.0293361	0.0743824	0	0.0208679	0	0.050425	0	0	0	0.0548132	0.0457931	0	0.00685475	0.365388	0.167248	0	0.00198756	0.102936	0	0
CGGA_1437	CGGA668	TMEcluster 2	35	1	0.107613	0	0.0443685	0.0376236	0	0.0258877	0	0.0905339	0	0	0	0.0841731	0	0	0	0.285907	0.120853	0	0	0.187505	0.00492976	0.0106047
CGGA_1440	CGGA668	TMEcluster 1	76	0	0.0904648	0	0.0985631	0.0358217	0	0.0825859	0	0.0286953	0	0	0.0404958	0.00184984	0.0136393	0	0.00124212	0.231439	0.094925	0	0.260811	0	0	0.0194676
CGGA_1441	CGGA668	TMEcluster 1	63	1	0.0500194	0	0.00809647	0.0865401	0	0.00263501	0	0.0242399	0	0	0	0.0370406	0	0.157434	0.0263012	0.514307	0	0	0.0484998	0.00146892	0	0.0434174
CGGA_1443	CGGA668	TMEcluster 2	76	0	0	0.0734522	0	0.0920492	0	0	0	0.0212005	0.0514158	0.0251106	0	0.0368728	0.00326917	0	0.0131847	0.220839	0.294952	0	0	0.145212	0	0.0224424
CGGA_1444	CGGA668	TMEcluster 1	13	1	0.092621	0	0.0739684	0	0	0.0409521	0	0.0617307	0	0	0	0.0563302	0	0	0.0293787	0.498748	0.0139442	0	0	0.104915	0	0.0274118
CGGA_1445	CGGA668	TMEcluster 1	76	0	0.112575	0	0.0961084	0.00814755	0	0.107667	0	0.00945385	0.00879349	0	0.000590029	0.000779901	0	0	0.0239017	0.297482	0.0695196	0	0.207486	0.0233091	0	0.0341866
CGGA_1446	CGGA668	TMEcluster 1	76	0	0.125256	0	0.106434	0.0581952	0	0.0513603	0	0.0611878	0	0	0	0.0113138	0	0	0.0347482	0.217891	0.0732518	0	0.104227	0.0922479	0	0.063886
CGGA_1447	CGGA668	TMEcluster 2	10	1	0.0743575	0	0.107351	0.0229064	0	0.0821833	0	0.0735057	0	0	0	0.042764	0.00431762	0	0.0197938	0.245243	0.057831	0	0	0.237249	0	0.0324973
CGGA_1451	CGGA668	TMEcluster 1	15	1	0	0.0467379	0	0.076475	0	0.0948663	0	0.0552423	0.0166911	0	0	0.0528027	0.0135947	0.0852156	0.0103117	0.390218	0	0.0146969	0.106475	0.00610643	0	0.0305665
CGGA_1452	CGGA668	TMEcluster 2	16	1	0	0.00497408	0.0293868	0.0525925	0	0.104308	0	0.110669	0	0	0.008047	0.0785298	0.0302321	0.0238375	0.00323833	0.316839	0	0.00487647	0	0.175727	0.00993451	0.0468068
CGGA_1454	CGGA668	TMEcluster 2	76	0	0.101038	0	0.0728066	0	0	0.114088	0	0.133121	0	0	0	0.0668503	0	0	0	0.232469	0.125288	0	0	0.133355	0	0.0209835
CGGA_1455	CGGA668	TMEcluster 1	76	0	0.0784127	0	0.0775837	0.00181057	0	0.112222	0	0	0.0287781	0	0.0363	0	0	0	0.0289952	0.318221	0.030391	0	0.215058	0.0308415	0	0.0413864
CGGA_1457	CGGA668	TMEcluster 1	10	1	0.0683221	0	0	0.166299	0	0.0558608	0	0.0166891	0.0226208	0	0	0.0132653	0.0113135	0	0.1539	0.291994	0.137946	0	0.0292583	0.0325321	0	0
CGGA_1458	CGGA668	TMEcluster 1	4	1	0.118018	0	0.106597	0	0	0.147095	0	0.152084	0	0	0	0.100871	0.000337972	0	0.000544231	0.233105	0.0839466	0	0	0.0574028	0	0
CGGA_1459	CGGA668	TMEcluster 1	17	1	0.0888665	0	0.142086	0	0	0.111044	0	0.0245644	0	0	0	0.0499502	0.000119132	0	0.0380264	0.361715	0	0.013636	0.137704	0	0	0.0322886
CGGA_1461	CGGA668	TMEcluster 1	8	1	0.110962	0	0.012103	0.0314609	0	0.0452329	0	0.0778573	0.0196392	0	0	0.0461213	0	0.297135	0.0158027	0.274748	0	0	0.0634671	0.00547059	0	0
CGGA_1462	CGGA668	TMEcluster 1	6	1	0.0103433	0.00778265	0.00784595	0.0253527	0	0.129812	0	0.0508169	0	0	0	0.0715624	0	0.045093	0	0.376127	0	0.0180018	0.221687	0	0	0.0355752
CGGA_1463	CGGA668	TMEcluster 1	75	0	0.117596	0	0.175957	0	0	0.10581	0	0.00633046	0	0	0	0.0657256	0	0	0.00991617	0.268706	0.0384192	0	0.179181	0.012185	0	0.020173
CGGA_1467	CGGA668	TMEcluster 1	29	1	0.106904	0	0.0724074	0.0390381	0	0.0622126	0	0.0397507	0	0	0.0143754	0	0	0	0.0353	0.263641	0.103878	0	0.105241	0.0903466	0	0.0669044
CGGA_1469	CGGA668	TMEcluster 1	75	0	0.0939145	0	0.0763549	0.0106024	0	0.0908657	0	0.0362318	0.0175153	0	0.0170714	0	0	0	0.0262296	0.304417	0.050342	0	0.214138	0.0236163	0	0.0387006
CGGA_1471	CGGA668	TMEcluster 1	75	0	0.0439432	0	0.0177043	0.0490622	0	0.0600849	0	0.00785873	0	0	0.00533021	0.0172445	0.0308707	0	0	0.485836	0.0652673	0.000947479	0.174721	0	0	0.041129
CGGA_1472	CGGA668	TMEcluster 1	34	1	0.118699	0	0	0.135712	0	0.000649287	0	0.107914	0	0	0.0621128	0.0313272	0.0230615	0	0	0.231416	0.108203	0	0.179551	0.000197932	0	0.00115593
CGGA_1473	CGGA668	TMEcluster 2	9	1	0.256775	0	0.0229088	0.0218311	0.12279	0	0	0.0834951	0.0248213	0	0	0.0482083	0.0346359	0	0	0.0244811	0.0898956	0.0356324	0.134661	0.0998642	0	0
CGGA_1474	CGGA668	TMEcluster 1	11	0	0.121262	0	0.0713006	0.0853022	0	0.126517	0	0.00470815	0.0215044	0	0	0	0.0205588	0	0.0286559	0.330429	0.0574043	0	0.0962978	0.0360588	0	0
CGGA_1476	CGGA668	TMEcluster 1	10	1	0.018355	0	0.133195	0	0	0.031454	0	0.0650744	0	0	0	0.0281279	0	0	0.0180162	0.400503	0	0.0322099	0.259471	0	0	0.013593
CGGA_1477	CGGA668	TMEcluster 1	40	1	0.052327	0	0.0552908	0.0977019	0.00186187	0	0	0.0454078	0	0	0.0403694	0.0194273	0.0116254	0	0.00193873	0.355155	0.0670342	0	0.235439	0	0	0.0164214
CGGA_1478	CGGA668	TMEcluster 1	18	1	0.144063	0	0	0.0926648	0	0.0310598	0	0.0974836	0	0	0	0.0345353	0.00582798	0	0.00564323	0.40423	0	0	0.176738	0	0	0.00775501
CGGA_1480	CGGA668	TMEcluster 2	14	1	0.0124994	0	0.023455	0.060955	0	0.045125	0	0.0413552	0	0	0	0.0428971	0	0	0.00394649	0.220582	0.140683	0	0	0.320471	0.0461847	0.0418453
CGGA_1481	CGGA668	TMEcluster 1	4	1	0.115439	0	0.0859138	0.0194632	0	0.0834322	0	0.0306526	0.0290133	0	0.0120998	0	0	0	0.0211933	0.305719	0.0164632	0	0.169902	0.0611	0	0.0496089
CGGA_1482	CGGA668	TMEcluster 1	74	0	0	0.0342683	0.0150595	0.131731	0	0	0	0.032394	0	0	0	0.0241941	0.0198481	0	0.0126215	0.377632	0.143123	0	0.149569	0.0164006	0	0.0431592
CGGA_1486	CGGA668	TMEcluster 1	6	1	0.116465	0	0.103973	0.0431528	0	0.0830102	0	0	0.0110809	0	0.00360409	0	0	0	0.021545	0.384486	0	0	0.179558	0.0191116	0	0.034013
CGGA_1487	CGGA668	TMEcluster 1	17	1	0.12323	0	0.058608	0.0737532	0	0.0136003	0	0.0938749	0	0	0.0560735	0.0247539	0.0050652	0	0	0.333946	0	0	0.18674	0.0205373	0	0.00981704
CGGA_1488	CGGA668	TMEcluster 1	74	0	0.00954984	0	0.14141	0	0	0.131325	0	0.00218321	0	0	0.00957703	0.02309	0.002517	0	0	0.271745	0.0352938	0.0192158	0.317813	0	0	0.0362799
CGGA_1491	CGGA668	TMEcluster 1	8	1	0.0806324	0	0.0409875	0.0421169	0	0.0190608	0	0.0549827	0	0	0	0.0302601	0	0	0.010317	0.452792	0	0.0134029	0.212619	0	0	0.0428281
CGGA_1492	CGGA668	TMEcluster 2	9	1	0.076328	0	0.0615198	0.0288943	0	0.129998	0	0.021953	0	0	0	0.104668	0	0	0.00742147	0.21371	0	0.00986499	0	0.287594	0	0.0580488
CGGA_1494	CGGA668	TMEcluster 1	9	1	0.0930547	0	0.0751945	0.0102991	0	0.0936035	0	0	0.040588	0	0.027887	0	0	0	0.0264045	0.319875	0.0384944	0	0.183554	0.0502149	0	0.0408308
CGGA_1496	CGGA668	TMEcluster 1	11	1	0.0891333	0	0.0186128	0.0741571	0	0.106196	0	0.0562074	0.0198253	0	0	0	0.0191316	0	0.0217731	0.40516	0.0300492	0	0.14394	0	0	0.0158139
CGGA_1497	CGGA668	TMEcluster 1	39	1	0.0487238	0	0.0133843	0	0	0.0866494	0	0.111249	0	0	0	0.0483032	0	0	0.0231788	0.220755	0.0500469	0	0.39771	0	0	0
CGGA_1500	CGGA668	TMEcluster 1	4	1	0.0143728	0	0.0399028	0	0	0.13431	0	0.00253501	0	0	0	0.0677	0.00952182	0	0.0271181	0.437355	0.0599134	0	0.189707	0.0139221	0	0.0036419
CGGA_1501	CGGA668	TMEcluster 1	7	1	0.0158948	0	0	0.119874	0	0	0	0.0680023	0.029286	0	0	0.0579957	0	0.136171	0.00267624	0.452781	0	0.00227147	0.102249	0	0	0.0127982
CGGA_1502	CGGA668	TMEcluster 1	73	0	0.0712259	0	0.0106281	0.102264	0	0.105244	0	0.00536343	0.04434	0	0	0.0495912	0.0183468	0	0	0.496437	0	0	0.0638788	0.0147231	0	0.0179573
CGGA_1503	CGGA668	TMEcluster 1	26	1	0.138238	0	0.0560157	0.0293327	0	0.0813007	0	0.00449998	0.0140988	0	0.0184213	0	0	0	0.017596	0.361286	0	0	0.149028	0.0386406	0	0.0915414
CGGA_1504	CGGA668	TMEcluster 1	73	0	0.0687633	0	0.0107358	0.14593	0	0.0128762	0	0.0113755	0.0221275	0	0	0.0373435	0.147382	0	0.00207948	0.348926	0.0242979	0	0.157238	0	0	0.0109239
CGGA_1505	CGGA668	TMEcluster 1	6	1	0.0531709	0	0.0623273	0.0736644	0	0.0974951	0.00120705	0.0268298	0	0	0	0.0418789	0.00769565	0	0.0125897	0.378911	0.0780772	0	0.0595683	0.069697	0	0.0368876
CGGA_1507	CGGA668	TMEcluster 2	24	1	0.0443813	0	0.0108656	0.038639	0	0.0486466	0	0.0726405	0	0.00153066	0	0.0634024	0.00685617	0	0.0234515	0.216032	0.19819	0	0	0.222658	0.041798	0.0109076
CGGA_1508	CGGA668	TMEcluster 1	35	1	0.0855363	0	0.038529	0.0401386	0	0.0717946	0	0.016738	0	0	0	0.0549266	0.104512	0	0.0151468	0.342563	0.102353	0	0.0134339	0.0938151	0	0.0205133
CGGA_1510	CGGA668	TMEcluster 1	9	1	0.108772	0	0.0519821	0	0	0.14633	0	0.08349	0.0130661	0	0	0.0606464	0.0101173	0.00989292	0.00627728	0.373782	0	0.0018839	0.125292	0	0	0.00846822
CGGA_1513	CGGA668	TMEcluster 2	72	0	0.0303745	0	0.0289904	0.036913	0	0.0648082	0	0.0965961	0	0	0	0.0672969	0.00162682	0	0.0160183	0.231031	0.149376	0	0.0733126	0.170824	0	0.0328312
CGGA_1514	CGGA668	TMEcluster 1	3	1	0.172077	0	0.0721481	0.0776694	0	0.036169	0	0.0785512	0	0	0	0.0346783	0	0	0.0352835	0.264277	0	0	0.0633278	0.13697	0	0.0288483
CGGA_1516	CGGA668	TMEcluster 2	72	0	0.145791	0	0.0779004	0	0	0.0821867	0	0.0518156	0.00746291	0	0	0.0984897	0.0252718	0	0.00452146	0.0994964	0.120667	0	0	0.268661	0.00120424	0.016532
CGGA_1517	CGGA668	TMEcluster 1	72	0	0.0860477	0	0.0374324	0.0603271	0	0	0	0.0765124	0	0	0.022153	0.0354043	0.000258334	0	0.0054462	0.349446	0.0599567	0	0.242395	0.00598205	0	0.0186386
CGGA_1518	CGGA668	TMEcluster 1	14	1	0.112682	0	0	0.0259612	0	0.00728562	0	0.117295	0	0	0	0.0617358	0	0.0562685	0	0.355916	0	0	0.261562	0	0	0.00129357
CGGA_1520	CGGA668	TMEcluster 1	10	1	0.02447	0	0	0.0541205	0	0.0689507	0	0.0470359	0.0028605	0	0.00558018	0.0535806	0.0719769	0	0.0407814	0.427176	0	0	0.194406	0	0	0.00906102
CGGA_1521	CGGA668	TMEcluster 1	7	1	0.0981439	0	0.0848552	0.0221837	0	0.0467893	0	0.0344558	0	0.00833812	0	0.0352578	0	0.0716022	0.00631227	0.44074	0	0	0.125578	0	0	0.0257443
CGGA_1523	CGGA668	TMEcluster 1	71	0	0.124798	0	0.0713464	0.0259033	0	0.0891396	0	0.0120649	0	0	0.0123089	0.0301875	0.0124699	0	0.0428355	0.405106	0.00589574	0	0.147587	0	0	0.0203572
CGGA_1524	CGGA668	TMEcluster 2	33	1	0.080142	0	0.0900396	0.00377778	0	0.0904412	0	0.0272935	0	0	0	0.0678366	0.0189507	0	0.0113051	0.141656	0.134094	0	0	0.320941	0	0.013522
CGGA_1525	CGGA668	TMEcluster 1	56	1	0	0.0473296	0.0789391	0.108167	0.0226949	0	0	0.0353993	0.0724577	0	0	0.0544024	0.00429882	0	0.00712862	0.316866	0.0806257	0.018564	0.153126	0	0	0
CGGA_1526	CGGA668	TMEcluster 1	71	0	0.0192885	0	0.0598589	0	0	0.127957	0	0	0	0	0	0.0426271	0	0	0.0148959	0.326862	0.0978272	0.00151821	0.195594	0.0781546	0	0.0354165
CGGA_1527	CGGA668	TMEcluster 2	57	1	0.11553	0	0.0629755	0.0118247	0	0.0808207	0	0.00514812	0.0149123	0	0	0.0476284	0.0133105	0	0.00765461	0.220788	0.131149	0	0	0.262482	0	0.0257757
CGGA_1528	CGGA668	TMEcluster 1	71	0	0.0643136	0	0	0.0863622	0	0.028073	0	0.0686173	0	0	0	0.0283407	0.0832792	0	0.0103651	0.389101	0.0628239	0	0.14837	0.0303542	0	0
CGGA_1529	CGGA668	TMEcluster 1	19	1	0.0916107	0	0.169529	0.0578924	0	0.00658163	0	0.026443	0	0	0.0261987	0.0187433	0	0	0	0.413283	0	0	0.1641	0	0	0.0256184
CGGA_1530	CGGA668	TMEcluster 1	71	0	0.00578136	0	0.0701206	0.0093281	0.0745647	0.0774709	0	0	0	0	0	0.0833224	0.0279643	0	0.0308394	0.343983	0.112028	0	0.164597	0	0	0
CGGA_1533	CGGA668	TMEcluster 1	41	1	0.039577	0	0	0.141289	0	0	0	0.0387288	0.00589957	0	0	0.0518153	0.010255	0	0.0403027	0.371016	0.196338	0	0	0.102041	0	0.0027384
CGGA_1534	CGGA668	TMEcluster 2	1	1	0.00878139	0.0152937	0	0.0481406	0	0.0363585	0	0.0647921	0	0	0	0.0451105	0.16054	0	0.0162507	0.261359	0.105985	0	0	0.237388	0	0
CGGA_1535	CGGA668	TMEcluster 1	8	1	0.00931799	0.0045343	0	0.110618	0	0.00411032	0	0.0151369	0	0	0	0.0625409	0.00910689	0	0.017186	0.400354	0.188198	0	0	0.143759	0.0151037	0.0200336
CGGA_1536	CGGA668	TMEcluster 1	28	1	0.0356418	0	0.0328834	0.0165158	0	0.0431465	0	0.000238038	0	0	0	0.023335	0.0863046	0	0	0.38615	0.0664464	0	0.236985	0.0501957	0	0.0221569
CGGA_1537	CGGA668	TMEcluster 1	3	1	0.00863478	0	0.0123354	0.0479815	0	0.0818946	0	0.0296267	0.0521351	0	0.101384	0	0.0263481	0	0.0169003	0.403335	0.0268643	0.00237405	0.163984	0.00964398	0	0.0165582
CGGA_1538	CGGA668	TMEcluster 1	8	1	0.117367	0	0.0278496	0.115657	0	0.00963324	0	0.0715636	0	0	0	0.0451718	0.00702531	0	0.0299268	0.344793	0	0.000209325	0.171285	0.0408798	0	0.018639
CGGA_1539	CGGA668	TMEcluster 2	70	0	0.0973421	0	0.0633006	0.00505908	0	0.127131	0	0.0233357	0.0216516	0	0.0396341	0.0113291	0.0206936	0	0.00425908	0.312645	0.0480435	0	0.0223855	0.176355	0	0.0268346
CGGA_1541	CGGA668	TMEcluster 2	2	1	0.0194281	0	0.0829203	0.0779618	0	0.0411602	0	0.079022	0	0	0	0.059997	0.0484985	0	0.0221131	0.2417	0.0671213	0	0.0587626	0.194533	0	0.00678279
CGGA_1542	CGGA668	TMEcluster 1	6	0	0.102382	0	0.0970134	0.0157306	0	0.0461291	0	0.0248052	0	0	0.0140415	0	0	0	0.0364903	0.326218	0.115444	0	0.128431	0.0345587	0	0.0587559
CGGA_1543	CGGA668	TMEcluster 1	24	1	0.0281279	0	0.0308919	0.0951552	0	0	0	0.0783535	0	0	0	0.0640685	0.0357813	0	0.0117108	0.439367	0.0208447	0	0	0.177457	0	0.0182422
CGGA_1544	CGGA668	TMEcluster 1	7	1	0.0158939	0	0.122377	0.000279677	0	0.0751551	0	0.0777129	0	0	0	0.0481327	0	0	0.0217105	0.209645	0.1234	0	0.150177	0.142126	0	0.0133905
CGGA_1546	CGGA668	TMEcluster 1	7	1	0.0297294	0	0	0.126385	0	0	0	0.0325244	0.0182604	0	0.00731484	0.015224	0.0049093	0.14112	0.0262496	0.426239	0	0.00239194	0.0710696	0.0184326	0	0.0801494
CGGA_1548	CGGA668	TMEcluster 1	35	1	0.0814174	0	0.0145795	0.0719615	0	0	0	0.060965	0	0.0189064	0	0.00989043	0	0.217529	0	0.457946	0	0	0.0423621	0.0175791	0	0.00686335
CGGA_1551	CGGA668	TMEcluster 1	12	1	0.0368745	0	0	0.186127	0	0	0	0.0553094	0.0383856	0	0.0226157	0.0449092	0.0466378	0.0627359	0	0.397326	0	0.00124685	0	0.0548138	0	0.0530184
CGGA_1552	CGGA668	TMEcluster 1	68	0	0.0358599	0	0.0768985	0.0339486	0	0.0559865	0	0.0998765	0	0	0	0.0663793	0	0	0.0153562	0.188273	0.117444	0	0.167698	0.108102	0	0.0341772
CGGA_1553	CGGA668	TMEcluster 2	18	1	0	0	0.085177	0.0193625	0	0.0560535	0	0.0524097	0	0	0	0.0230773	0.00149258	0	0.00137879	0.139373	0.130868	0	0	0.467434	0	0.0233733
CGGA_1554	CGGA668	TMEcluster 2	27	1	0.072804	0	0.0430355	0	0	0.0684368	0	0.120805	0	0	0	0.0763624	0.0071217	0	0.00873028	0.356853	0	0	0	0.245851	0	0
CGGA_1557	CGGA668	TMEcluster 2	68	0	0.127375	0	0.078695	0	0	0.142843	0	0.123783	0	0	0	0.135273	0.0294471	0	0.00465614	0.191112	0.0280425	0	0	0.138772	0	0
CGGA_1558	CGGA668	TMEcluster 1	4	1	0.115071	0	0.053616	0.0762562	0	0.0891617	0	0.0212938	0.0462344	0	0	0.0508545	0.00346102	0	0.0698932	0.313919	0.057339	0	0.0986484	0.00425174	0	0
CGGA_1559	CGGA668	TMEcluster 1	20	1	0	0.0728274	0	0.0422341	0	0.0690766	0.00473934	0.00584728	0	0	0.0211043	0.0619755	0.0264934	0	0.0325469	0.51823	0	0.00157214	0.0505479	0.074921	0	0.0178842
CGGA_1560	CGGA668	TMEcluster 1	15	1	0.0977621	0	0.0138269	0.107867	0	0.0346202	0	0.0855331	0	0	0	0.0625052	0	0	0.0220074	0.426007	0.01573	0	0.0961487	0.0160808	0	0.0219118
CGGA_1562	CGGA668	TMEcluster 2	68	0	0.0738794	0	0.141945	0.0352949	0	0.0264868	0	0.150242	0	0	0	0.111365	0.0123058	0	0	0.123148	0.0782127	0	0	0.243918	0	0.00320268
CGGA_1563	CGGA668	TMEcluster 1	68	0	0.0544014	0	0.0287734	0.120284	0	0.0582158	0	0.0202765	0	0	0	0.0199014	0.0155186	0	0.0194958	0.347379	0.189377	0	0	0.101134	0	0.0252427
CGGA_1564	CGGA668	TMEcluster 1	6	1	0.058932	0	0	0.0823982	0	0	0	0.0806246	0	0	0	0.0393692	0	0	0.0111253	0.449304	0	0.0461098	0.22192	0	0	0.0102162
CGGA_1565	CGGA668	TMEcluster 1	47	0	0.0476667	0	0.0465556	0.080527	0	0.00486559	0	0.019125	0	0	0	0.0373364	0.0476976	0	0.0172569	0.339645	0.150244	0	0.120604	0.066526	0	0.0219503
CGGA_1566	CGGA668	TMEcluster 1	68	0	0.0646188	0	0.112136	0.0311772	0	0.163786	0	0.0211847	0	0	0	0.12715	0.0195189	0	0.0120457	0.298497	0	0	0.026652	0.0896661	0	0.0335672
CGGA_1567	CGGA668	TMEcluster 1	28	1	0.0593879	0	0.0417997	0.304268	0	0	0	0.0747507	0.050154	0	0	0.0407876	0.0100837	0	0.0515725	0.294794	0.0379421	0	0.0021271	0.0280826	0	0.00425006
CGGA_1568	CGGA668	TMEcluster 1	12	0	0.0828801	0	0.0334149	0.0929996	0	0.0981245	0	0.0423271	0.0384007	0	0.0281523	0.0633179	0.0317524	0	0.0126378	0.165471	0.0268624	0	0.258262	0.00364543	0	0.0217521
CGGA_1569	CGGA668	TMEcluster 1	47	0	0.0833299	0	0.0970936	0.043144	0.00114848	0.0597395	0	0.0555515	0	0	0.0290044	0.0289703	0.0115392	0	0.00770963	0.268142	0.0456302	0	0.229959	0	0	0.0390382
CGGA_157	CGGA668	TMEcluster 1	30	1	0.0285311	0	0.0497502	0.0251084	0	0.0490642	0	0.048266	0	0	0	0.066026	0.0691899	0	0.00234872	0.299157	0	0	0.270381	0.0205214	0	0.0716566
CGGA_1571	CGGA668	TMEcluster 1	14	0	0.0566187	0	0.0586542	0.0180677	0	0.0553729	0	0.0879244	0	0	0	0.0680846	0.0114896	0	0.00441719	0.466411	0.111264	0	0.0174918	0.0361535	0	0.0080512
CGGA_1572	CGGA668	TMEcluster 1	5	1	0.0398045	0	0.0170203	0.15645	0	0	0	0.0357362	0.00700347	0	0	0.0387573	0.0376797	0	0.0265589	0.391161	0.112623	0	0.0636528	0.0354847	0	0.0380686
CGGA_1575	CGGA668	TMEcluster 2	4	1	0.0328538	0	0	0.0662006	0	0.0301223	0	0.0289022	0	0	0	0.0427159	0	0	0.0114589	0.369762	0.128603	0	0	0.244237	0.0134564	0.0316881
CGGA_1579	CGGA668	TMEcluster 2	67	0	0.13788	0	0.0739485	0.0831242	0	0.115937	0	0.11774	0	0	0	0.0957991	0.0140433	0	0	0.15464	0.0343875	0	0.0169285	0.136177	0	0.0193944
CGGA_1580	CGGA668	TMEcluster 2	53	1	0.0318364	0	0.0461506	0.0235801	0	0.0289864	0	0.0200421	0	0	0	0.0389302	0	0	0.0136156	0.433063	0.147031	0	0	0.175854	0.00519561	0.0357161
CGGA_1583	CGGA668	TMEcluster 1	54	1	0.110928	0	0.0544159	0	0	0.159725	0	0.0738403	0.0243893	0	0	0.0738581	0.0320596	0	0.0026216	0.262294	0.0376737	0	0.0741292	0.0924421	0	0.00162291
CGGA_1586	CGGA668	TMEcluster 2	8	1	0.0382803	0	0	0.0357046	0	0.0582645	0	0.0342019	0.00664084	0	0.0409657	0	0.0100651	0	0.0151883	0.346441	0	0.0478391	0.0622478	0.20509	0	0.0990706
CGGA_1587	CGGA668	TMEcluster 1	25	1	0.030713	0	0.0129029	0.111713	0	0.0683627	0	0.0164391	0	0	0	0.0542166	0.120095	0	0.0209943	0.411628	0	0	0.141993	0.00147683	0	0.00946566
CGGA_1588	CGGA668	TMEcluster 1	67	0	0.0738095	0	0.0642983	0.201553	0	0.0147859	0	0.0794784	0	0	0	0.0543919	0.0741608	0	0	0.298426	0.116503	0	0.00879028	0.00863673	0	0.00516719
CGGA_1589	CGGA668	TMEcluster 1	11	1	0.146993	0	0.0528879	0.0283382	0	0.0354538	0	0.0551907	0	0	0	0.0381061	0.00462587	0	0	0.402261	0.120927	0	0.0838893	0.00607592	0	0.0252515
CGGA_1591	CGGA668	TMEcluster 1	38	1	0.113527	0	0.117254	0.0142024	0	0.139417	0	0.000728961	0	0	0.0188521	0.0281681	0.0149479	0	0.00285853	0.325249	0.0111772	0	0.167997	0.0270303	0	0.018591
CGGA_1592	CGGA668	TMEcluster 2	53	1	0.0693776	0	0.131574	0.00481043	0	0.0469027	0	0.0683819	0	0	0.00580573	0.0391472	0.000435939	0	0.0540666	0.237593	0.0697746	0.0509465	0	0.166196	0	0.054987
CGGA_1594	CGGA668	TMEcluster 1	16	0	0.0750768	0	0	0.102426	0	0	0	0.0955145	0.0158905	0	0	0.108022	0.0448557	0	0.00817887	0.123096	0.176877	0	0.156386	0.0936767	0	0
CGGA_1595	CGGA668	TMEcluster 1	66	0	0.0235709	0	0.0193193	0.0857599	0	0.100692	0	0.130883	0.0163398	0	0	0.0981597	0.0302778	0	0.00713066	0.381589	0.00372623	0	0.050758	0.051794	0	0
CGGA_1596	CGGA668	TMEcluster 1	7	1	0.0700726	0	0.0136232	0.0503464	0	0.0159013	0	0.0620737	0	0	0	0.0279867	0	0	0.0284605	0.577037	0	0	0.13961	0	0	0.0148881
CGGA_1597	CGGA668	TMEcluster 1	6	1	0.0672727	0	0.0187677	0.0881575	0	0.0264033	0	0.0222685	0	0	0	0.0227082	0	0	0.0181854	0.485077	0.0777513	0	0.112892	0	0	0.0605169
CGGA_1598	CGGA668	TMEcluster 1	19	1	0.0553448	0	0	0.0808615	0	0.00624149	0	0.0686265	0	0	0	0.0337124	0	0	0.0140978	0.41909	0.175523	0	0.116147	0.014379	0	0.015976
CGGA_1601	CGGA668	TMEcluster 1	24	1	0.0408083	0	0.0191849	0.0544324	0	0.0547914	0	0.0195151	0.0351215	0	0	0.0102121	0	0.134058	0.00563503	0.418991	0	0.0184609	0.136324	0.0058774	0	0.0465882
CGGA_1603	CGGA668	TMEcluster 1	12	1	0.152181	0	0.0362266	0.137585	0	0	0	0.0742081	0.00625122	0	0	0.0525802	0.0049311	0.0982955	0.0148888	0.294504	0	0.0332845	0.0717155	0.00766376	0	0.0156848
CGGA_1604	CGGA668	TMEcluster 1	25	1	0.122223	0	0	0.100454	0	0.00514362	0	0.0712933	0.0174145	0	0	0.0503076	0.00684555	0.174735	0.0395436	0.320107	0	0	0.0417732	0.0118886	0	0.038271
CGGA_1605	CGGA668	TMEcluster 1	11	1	0.0851001	0	0.00224208	0.039706	0	0.0418139	0	0.141471	0	0	0	0.0729459	0	0	0	0.267616	0.0376598	0.00875902	0.172473	0.088648	0	0.0415649
CGGA_1606	CGGA668	TMEcluster 1	16	1	0.0639353	0	0.0082287	0.0603459	0	0.0610899	0	0.0497027	0	0	0	0.0492348	0	0	0.0110975	0.314046	0.177409	0.00819514	0.19267	0	0	0.00404462
CGGA_1607	CGGA668	TMEcluster 1	44	1	0.0952901	0	0.0541555	0.0439802	0	0.0427245	0	0.0329971	0	0	0	0.0114841	0	0.117908	0.00903222	0.416768	0	0.0102154	0.0448754	0.110397	0	0.0101728
CGGA_1608	CGGA668	TMEcluster 1	65	0	0	0	0	0.146569	0	0.139572	0.0156504	0.0357581	0	0.106461	0	0.0629399	0	0	0.134143	0.199839	0.100563	0	0	0.0585048	0	0
CGGA_1610	CGGA668	TMEcluster 1	35	1	0.0128424	0.0330322	0.009846	0.239474	0	0	0	0	0.116541	0	0	0.0209582	0.0114289	0	0.00775819	0.420131	0	0	0.127988	0	0	0
CGGA_1611	CGGA668	TMEcluster 1	39	1	0.0637692	0	0.0753991	0.0266842	0	0.0914741	0	0.020116	0	0	0	0.0218923	0	0	0.0237534	0.366503	0	0	0.310409	0	0	0
CGGA_1612	CGGA668	TMEcluster 1	24	1	0.0470245	0	0.00929562	0.10785	0	0.0162399	0	0.0540664	0	0	0.00397352	0.0260449	0	0	0.0313825	0.391095	0.000584354	0	0.129626	0.0997956	0	0.083022
CGGA_1613	CGGA668	TMEcluster 1	8	0	0.0305095	0	0	0.153251	0	0	0	0.00897048	0.0186565	0	0	0.0211212	0	0.018552	0.00483834	0.436979	0	0.00258617	0.16304	0.0630884	0	0.0784082
CGGA_1614	CGGA668	TMEcluster 1	36	1	0.00640231	0	0.0698586	0.12418	0	0.00242174	0	0.0516414	0	0	0	0.0471529	0.00886252	0	0.00785518	0.393483	0.125189	0	0.106092	0.0200441	0	0.0368179
CGGA_1615	CGGA668	TMEcluster 1	20	1	0	0.0877301	0.0971243	0.209276	0	0	0	0.0465015	0.078155	0	0	0	0.0273281	0.0232691	0.0127976	0.274248	0.0784291	0	0.0651405	0	0	0
CGGA_1617	CGGA668	TMEcluster 2	64	0	0.104278	0	0.127296	0	0	0.179621	0	0.0929357	0	0	0	0.117541	0.0255912	0	0.000928928	0.139757	0.0492243	0	0	0.142122	0	0.0207037
CGGA_1618	CGGA668	TMEcluster 1	65	0	0.0545828	0	0.0933956	0.0733246	0	0	0	0.116402	0	0	0.00664164	0.0287554	0.0210077	0	0.00373498	0.315909	0	0	0.253613	0.00359109	0	0.029042
CGGA_1619	CGGA668	TMEcluster 2	26	1	0.107597	0	0.0774534	0.0165196	0	0.0631043	0	0.0745087	0.0197687	0	0	0.0570967	0.00520084	0	0.00393099	0.303465	0.104809	0	0	0.143147	0	0.0233986
CGGA_1620	CGGA668	TMEcluster 2	64	0	0.0964879	0	0.0578505	0.0591181	0	0.053255	0	0.13068	0	0	0	0.0339502	0.00581993	0	0.0079069	0.243641	0.10215	0	0.0602858	0.136812	0	0.0120436
CGGA_1621	CGGA668	TMEcluster 1	64	0	0.0530703	0	0.0913305	0.0153493	0	0.045269	0	0.0216567	0	0	0	0.0247856	0.0632929	0	0.0184274	0.435561	0	0	0.206286	0	0	0.0249713
CGGA_1623	CGGA668	TMEcluster 1	64	0	0.0708661	0	0.0314887	0.080132	0	0.0796912	0	0.0756065	0	0	0	0.0627929	0.0112715	0	0.00745937	0.367862	0.016087	0	0.0890879	0.0820169	0	0.0256377
CGGA_1624	CGGA668	TMEcluster 1	3	1	0.108528	0	0	0.120318	0	0.0979948	0	0.0607617	0	0	0	0.0429748	0.0285083	0	0.0039573	0.396624	0	0	0.139317	0.00101627	0	0
CGGA_1626	CGGA668	TMEcluster 1	23	1	0.0471246	0	0.00192627	0.0715366	0	0.0273231	0	0.0216289	0	0	0.0212775	0.000348388	0	0	0.0274393	0.505894	0	0.0494203	0.140949	0	0.00458958	0.0805427
CGGA_1627	CGGA668	TMEcluster 1	64	0	0.00888452	0.0228834	0.0578802	0.0725272	0	0.0144086	0	0.0255832	0	0	0.014268	0.00650586	0.110577	0	0.00243556	0.380701	0	0	0.257201	0	0	0.0261444
CGGA_1630	CGGA668	TMEcluster 1	64	0	0.0542285	0	0.00679361	0.170405	0	0.0286213	0	0.0613104	0	0	0.001828	0.0637351	0.0298423	0	0.00375891	0.305479	0	0	0.25162	0	0	0.0223783
CGGA_1631	CGGA668	TMEcluster 1	7	1	0.00949777	0.0262337	0	0.117797	0	0.00612052	0	0	0.0679149	0	0.0272384	0	0.00952118	0	0.056171	0.451496	0.148184	0	0.0436769	0.0209255	0	0.0152231
CGGA_1634	CGGA668	TMEcluster 1	12	1	0.046372	0	0	0.0738005	0	0	0	0.108297	0	0	0	0.0709997	0	0.152711	0.0829066	0.385224	0	0	0.0444042	0.0305693	0	0.00471518
CGGA_1635	CGGA668	TMEcluster 1	11	1	0.0750803	0	0.10393	0.0153613	0	0.11109	0	0	0.0259534	0	0.0298589	0	0.000544001	0	0.0272339	0.317242	0.019352	0	0.20224	0.0339857	0	0.0381281
CGGA_1640	CGGA668	TMEcluster 2	63	0	0.0538113	0	0.0298318	0.0907786	0	0.0185026	0	0.0861332	0	0	0	0.0582044	0.0803548	0	0.0127342	0.228957	0.101137	0	0	0.239555	0	0
CGGA_1641	CGGA668	TMEcluster 1	10	1	0.0447956	0	0	0.0552177	0	0	0	0.0812415	0	0	0	0.035939	0	0.2407	0.00373147	0.370517	0	0	0.0560189	0.0778944	0	0.0339446
CGGA_1642	CGGA668	TMEcluster 1	63	0	0.106481	0	0.0484449	0.0841733	0	0.0111477	0	0.0803932	0	0	0.0439996	0.0182806	0.00169232	0	0.00970593	0.365384	0.0186719	0	0.127156	0	0	0.084469
CGGA_1643	CGGA668	TMEcluster 1	6	0	0.0759752	0	0	0.04878	0	0.0225175	0	0.0472328	0	0	0	0.0326838	0	0.139695	0.0147747	0.454676	0	0	0.135948	0.000784309	0	0.0269329
CGGA_1644	CGGA668	TMEcluster 1	6	1	0.032232	0	0	0.117637	0	0	0	0.090645	0	0	0	0.031563	0.0318481	0	0.0307623	0.467312	0	0.00260966	0.141899	0.013642	0	0.0398501
CGGA_1645	CGGA668	TMEcluster 1	62	0	0.0540016	0	0.0519582	0.0555464	0	0.08116	0	0.00913094	0	0	0.0067329	0.015816	0.00447052	0	0.000166939	0.413116	0	0.00204698	0.268371	0	0	0.0374822
CGGA_1647	CGGA668	TMEcluster 1	62	0	0.0507719	0	0.0988558	0.0520413	0	0.0450662	0	0.0380037	0	0	0.0474436	0.0284554	0.0106941	0	0.021241	0.3555	0.0662008	0	0.148904	0.00859193	0	0.0282306
CGGA_1648	CGGA668	TMEcluster 1	58	0	0.0597228	0	0.0117427	0.0231937	0	0.137323	0	0.00799336	0.0199424	0	0	0.0674237	0.0173672	0	0.01185	0.38293	0.0557528	0	0.18666	0	0	0.0180982
CGGA_1649	CGGA668	TMEcluster 1	61	0	0	0.0201345	0.0492298	0.125319	0	0.023719	0	0.0648575	0	0	0	0.0613817	0.0818374	0.0188954	0.0147502	0.27908	0.0993057	0	0.16149	0	0	0
CGGA_165	CGGA668	TMEcluster 1	6	0	0.0733167	0	0.0878705	0.0970352	0	0	0	0.134384	0	0	0	0.0844592	0.0422313	0	0.00478616	0.321246	0.0348455	0	0.0649716	0.0214272	0	0.033427
CGGA_1650	CGGA668	TMEcluster 1	43	1	0.028221	0	0.00259408	0.0418085	0	0.0194758	0	0.00905341	0	0	0	0.00774246	0.0382578	0	0	0.246111	0.168296	0.0188464	0.358267	0	0	0.0613269
CGGA_1651	CGGA668	TMEcluster 1	28	1	0.126476	0	0.0280314	0.0355581	0	0.00234841	0	0.148025	0	0	0	0.0498351	0	0	0	0.322229	0.0139579	0.0186683	0.228735	0	0	0.0261362
CGGA_1653	CGGA668	TMEcluster 1	61	0	0.0508695	0	0.0664703	0.031631	0	0.100862	0	0.0714294	0	0	0.00959266	0.0915847	0.0280437	0	0.00803432	0.314039	0.00915549	0	0.155105	0.0552491	0	0.00793397
CGGA_1655	CGGA668	TMEcluster 1	40	0	0.0649424	0	0.0301708	0.112885	0	0	0	0.055044	0	0	0	0.0507709	0.0800273	0	0.00623714	0.355487	0.0586007	0	0.131741	0.0271647	0	0.0269283
CGGA_1656	CGGA668	TMEcluster 1	5	1	0.105539	0	0.0535844	0.0525583	0	0.0256302	0	0.0909482	0	0	0	0.044161	0	0	0	0.411454	0	0	0.198407	0	0	0.0177177
CGGA_1657	CGGA668	TMEcluster 1	61	0	0.0517351	0	0.0141961	0.0947746	0	0.00392318	0	0.16489	0	0	0	0.132386	0.0387758	0	0.00909174	0.274031	0.0434045	0	0.00953285	0.105288	0	0.0579716
CGGA_1658	CGGA668	TMEcluster 1	52	1	0.0180454	0.00146354	0	0.146525	0	0	0	0	0.0230818	0	0.0206737	0	0.0312056	0	0.0188029	0.348888	0.180638	0	0.0965815	0.0305328	0.00637639	0.0771846
CGGA_1659	CGGA668	TMEcluster 1	13	1	0.124924	0	0	0.0577083	0	0.0543212	0	0.085464	0	0	0	0.075615	0	0	0.00792558	0.405532	0	0.0146844	0.0105892	0.131573	0	0.0316626
CGGA_1660	CGGA668	TMEcluster 1	14	0	0.0193743	0	0.0222881	0.0686868	0	0.198607	0	0.160887	0.0403028	0	0.044416	0	0.0372724	0	0.0164161	0.0962009	0.111824	0	0.126582	0.0571428	0	0
CGGA_1661	CGGA668	TMEcluster 1	61	0	0.0429439	0	0.0383636	0.0186298	0	0.143118	0	0.00762229	0.0422364	0	0.0166712	0.0578887	0.0345751	0	0.00386304	0.504234	0	0.00185628	0.055865	0.0321321	0	0
CGGA_1662	CGGA668	TMEcluster 1	50	0	0.00889603	0.00795299	0.0256885	0.180946	0	0.00909703	0	0.105198	0	0	0	0.0529095	0.01703	0	0.00135723	0.360833	0	0	0.225637	0	0	0.00445337
CGGA_1663	CGGA668	TMEcluster 2	10	1	0	0.0362327	0.0181863	0.102596	0	0.0612712	0	0.00563284	0	0.00803024	0	0.0760566	0.00173466	0	0.00915004	0.304309	0.185365	0	0	0.143528	0	0.0479082
CGGA_1664	CGGA668	TMEcluster 1	51	1	0.074826	0	0.00212134	0.00347562	0	0.132778	0	0	0.0535162	0	0.091562	0.00658101	0.0334326	0	0.00158765	0.253058	0.0886565	0.0049325	0.150002	0.0692489	0	0.0342212
CGGA_1666	CGGA668	TMEcluster 1	8	1	0.121035	0	0.0178004	0.0322722	0	0.184416	0	0.0466429	0.0254661	0	0	0.0298363	0.022976	0	0.0204026	0.343588	0	0	0.0901911	0.0604626	0	0.00491047
CGGA_1667	CGGA668	TMEcluster 2	60	0	0.0219014	0	0.071115	0	0	0.143616	0	0.0339884	0	0	0	0.0592491	0.0117406	0	0.00652995	0.180328	0.0972481	0	0.108904	0.220995	0	0.0443858
CGGA_1669	CGGA668	TMEcluster 1	5	1	0.170545	0	0.0653809	0.0216731	0	0.0335158	0	0.0813057	0	0	0	0.0420685	0	0	0.020167	0.322881	0.0264134	0	0.202748	0	0	0.0133014
CGGA_1670	CGGA668	TMEcluster 1	12	1	0.0901591	0	0.0551172	0.0458717	0	0.0858102	0	0.0515945	0.0296034	0	0	0.0738812	0.000198539	0.111211	0.00716328	0.34531	0	0.0100871	0.0824858	0.0115065	0	0
CGGA_1671	CGGA668	TMEcluster 1	60	0	0.0436773	0	0.0602199	0.0398491	0	0.0363545	0	0.0732336	0	0	0	0.0577111	0.0781475	0	0.0235428	0.335778	0.0760477	0	0.123249	0.0507517	0	0.0014379
CGGA_1673	CGGA668	TMEcluster 1	59	0	0.122562	0	0.0936682	0	0	0.161514	0	0.0602085	0	0	0	0.0499774	0.00674994	0	0	0.198888	0	0	0.302399	0	0	0.00403362
CGGA_1675	CGGA668	TMEcluster 2	59	0	0.0461463	0	0.0120801	0.0693132	0	0.0563251	0	0.0553591	0.00297661	0	0	0.0532057	0.0229025	0	0.043903	0.256731	0.154201	0	0	0.197058	0.0205096	0.00928879
CGGA_1678	CGGA668	TMEcluster 1	22	1	0.116149	0	0.072775	0.0238634	0	0.0967876	0	0	0.021078	0	0.0130164	0	0.00151093	0	0.0198004	0.406053	0	0	0.141799	0.0469279	0	0.0402393
CGGA_1679	CGGA668	TMEcluster 1	59	0	0.0169084	0	0.078164	0	0	0.167219	0	0.0392042	0.108715	0	0.0399295	0.0952592	0.0287983	0	0.0073661	0.215444	0	0	0.188231	0	0	0.0147607
CGGA_1680	CGGA668	TMEcluster 1	20	1	0.035154	0	0.0429379	0.0589753	0.0225722	0.0310548	0	0	0.0046636	0	0.0366417	0.0063768	0.039106	0	0.0479652	0.532718	0	0.00404829	0.103937	0.0169735	0	0.0168759
CGGA_1681	CGGA668	TMEcluster 1	12	1	0.105906	0	0.00055338	0.0711294	0	0.0173627	0	0.0737203	0	0	0	0.0445314	0.123891	0	0.00369576	0.396188	0	0	0.142309	0.0125093	0	0.00820315
CGGA_1682	CGGA668	TMEcluster 1	12	1	0	0.0101502	0.0453075	0.0466573	0	0.131402	0	0.0109205	0	0	0	0.0547324	0.00617417	0	0.00649417	0.367284	0.0398606	0.00685727	0.193722	0.0457771	0	0.0346595
CGGA_1685	CGGA668	TMEcluster 1	8	1	0.0771676	0	0.104778	0	0	0.118369	0	0.0175669	0	0	0	0.0357022	0.00111146	0	0.0142305	0.365381	0.0430398	0	0.200001	0	0	0.0226522
CGGA_1686	CGGA668	TMEcluster 1	25	1	0.0402863	0	0.0236131	0.0886021	0	0.024178	0	0.0581062	0	0	0	0.0476761	0.00113163	0	0.00334148	0.397021	0.00707535	0	0.275119	0	0	0.03385
CGGA_1687	CGGA668	TMEcluster 1	58	0	0.180024	0	0	0.0241861	0	0.104637	0	0.071432	0.0431872	0	0	0.0695827	0.0158626	0	0.00274652	0.279885	0.00127509	0.0582618	0.126899	0	0	0.0220211
CGGA_1688	CGGA668	TMEcluster 1	2	1	0.0984871	0	0	0.190306	0	0	0	0.132377	0	0	0	0.0894442	0.0170396	0	0.0114901	0.268078	0	0	0.192778	0	0	0
CGGA_1689	CGGA668	TMEcluster 1	58	0	0.0673574	0	0.0375813	0.0166026	0	0.0747435	0	0.0397374	0	0	0	0.029739	0.0299404	0	0.0070265	0.315698	0.0536329	0	0.300034	0	0	0.0279075
CGGA_1690	CGGA668	TMEcluster 1	20	1	0.0840988	0	0.0099946	0.029074	0	0.0704162	0	0.0724096	0	0	0	0.048757	0	0.178313	0	0.371685	0	0.00582817	0.0123482	0.0894409	0	0.0276347
CGGA_1693	CGGA668	TMEcluster 2	17	1	0.106127	0	0	0.151209	0	0	0	0.177633	0	0	0	0.126926	0.0412744	0	0	0.218503	0.0501924	0	0	0.127219	0	0.00091669
CGGA_1694	CGGA668	TMEcluster 1	21	1	0.0127506	0	0.0485995	0.176368	0	0	0	0.0655665	0	0	0	0.0413724	0.0048633	0	0	0.351532	0	0.00105144	0.25945	0	0	0.038447
CGGA_1695	CGGA668	TMEcluster 2	57	0	0.056681	0	0.115331	0	0.00443076	0.0568298	0	0.140497	0	0	0	0.112169	0.0131877	0	0	0.107148	0.0849131	0.00688405	0	0.281324	0.00911961	0.011485
CGGA_1696	CGGA668	TMEcluster 1	40	0	0.132211	0	0.0632735	0.0198836	0	0.053271	0	0.0280881	0	0	0.0272637	0	0	0	0.03938	0.334901	0.0313755	0	0.126419	0.0656325	0	0.0783009
CGGA_1697	CGGA668	TMEcluster 1	3	1	0.0368765	0	0.0557081	0.0498289	0	0.022949	0	0.0802184	0	0	0	0.0601013	0.00168737	0	0.0201495	0.354033	0.149798	0	0.0287063	0.119916	0	0.0200272
CGGA_1698	CGGA668	TMEcluster 1	13	1	0.0197375	0	0.0108722	0.0831845	0	0.107855	0	0.0707388	0	0	0	0.0570223	0.00444823	0.0763761	0.00516397	0.379752	0	0.0093055	0.0847233	0.0720424	0	0.018778
CGGA_1699	CGGA668	TMEcluster 1	57	0	0.110323	0	0.0711774	0.101256	0	0.123379	0	0	0.0477474	0	0	0.000258191	0.0112197	0	0.0355459	0.290348	0.0210459	0	0.187378	0	0	0.000321312
CGGA_1700	CGGA668	TMEcluster 1	57	0	0.0861902	0	0.0276396	0.0918301	0	0.0393944	0	0.0637443	0	0	0	0.0698573	0.14723	0	0.0205576	0.361068	0.00428819	0	0.0631683	0.0250316	0	0
CGGA_1701	CGGA668	TMEcluster 1	57	0	0.00554247	0	0.140309	0.00742351	0	0.176902	0	0.0816763	0	0	0.000443276	0.109655	0.0310942	0	0.0142821	0.171498	0.0144592	0	0.209198	0.0298332	0	0.00768382
CGGA_1702	CGGA668	TMEcluster 1	6	1	0.145639	0	0.154137	0	0	0.0887295	0	0.0367016	0	0	0	0.0417084	0	0.0220313	0.00614406	0.365153	0	0	0.132629	0	0	0.00712637
CGGA_1703	CGGA668	TMEcluster 1	53	0	0.0826677	0	0.0426561	0.112837	0	0.027959	0	0.0105404	0	0	0	0.0303138	0.136708	0	0.0341672	0.33981	0	0	0.172576	0	0	0.00976468
CGGA_1704	CGGA668	TMEcluster 1	56	0	0.105177	0	0.0435058	0.0256677	0	0.0897482	0	0	0.0240178	0	0.0161146	0.0337673	0.0145098	0	0.00935507	0.449838	0.0262521	0	0.0941307	0.0418677	0	0.0260483
CGGA_1706	CGGA668	TMEcluster 1	56	0	0.0430088	0	0.0262688	0.147056	0	0.0242479	0	0	0.016668	0	0.0149469	0.00729597	0	0.0549698	0.00461145	0.429887	0	4.50445e-05	0.101111	0.0296881	0.00848668	0.0917081
CGGA_1708	CGGA668	TMEcluster 1	37	1	0	0	0	0.224186	0	0.0506188	0	0.101705	0.0277624	0	0	0.025401	0	0	0.00595656	0.30362	0.0882768	0.0185751	0.0714133	0.0736929	0	0.00879165
CGGA_1709	CGGA668	TMEcluster 1	14	1	0.075651	0	0.0217878	0.094776	0	0.0557349	0	0.0544796	0	0	0	0.0249448	0.00339695	0	0.0527539	0.318643	0	0.00575924	0.170735	0.0828609	0	0.0384769
CGGA_1713	CGGA668	TMEcluster 1	11	1	0.0985744	0	0.0183348	0.0154956	0	0	0	0.105571	0	0	0	0.0397795	0	0.295739	0.00269642	0.301968	0	0	0.040272	0.0685643	0	0.0130052
CGGA_1714	CGGA668	TMEcluster 1	55	0	0.0182419	0	0.0351314	0.0576201	0	0.0704316	0	0.0582646	0	0	0	0.0677535	0.0359961	0	0.0114788	0.421179	0.100843	0	0	0.108906	0	0.0141544
CGGA_1715	CGGA668	TMEcluster 1	55	0	0.0568213	0	0.00168649	0.0732144	0	0.0221182	0	0.0504961	0	0	0	0.0568617	0.000451965	0	0.00896095	0.415117	0.080831	0	0.211699	0	0	0.0217417
CGGA_1716	CGGA668	TMEcluster 1	32	1	0.169912	0	0.00545045	0.0415948	0	0.118214	0	0.0134859	0.0102061	0	0.0370296	0.0499722	0.0202201	0	0.0142126	0.300192	0	0	0.195193	0	0	0.0243179
CGGA_1718	CGGA668	TMEcluster 1	54	0	0.0609555	0	0.087602	0.0991509	0	0	0	0.0692372	0	0	0.0126093	0.026519	0.0768085	0	0.00087662	0.349403	0	0	0.214092	0.0024516	0	0.000294033
CGGA_1720	CGGA668	TMEcluster 2	54	0	0.112774	0	0.136045	0	0	0.172591	0	0.0571961	0	0	0	0.0929853	0.021453	0	0.00753007	0.0928288	0.0887824	0	0	0.217815	0	0
CGGA_1721	CGGA668	TMEcluster 1	54	0	0.0456397	0	0.0141222	0.0724966	0	0.0532033	0	0.0946626	0	0	0.037562	0.0132627	0.0242485	0	0.000768897	0.384715	0.105768	0	0.127556	0.0187785	0	0.00721698
CGGA_1722	CGGA668	TMEcluster 1	12	1	0.104984	0	0.0528289	0.0312307	0	0.0811767	0	0	0.0192947	0	0.0331611	0	0.00438938	0	0.0193611	0.347474	0.0622539	0	0.147011	0.0614104	0	0.0354246
CGGA_1723	CGGA668	TMEcluster 1	54	0	0.00623318	0	0.0964867	0.044354	0	0.0997935	0	0.0575676	0	0	0.0223213	0.0342684	0.0229982	0	0.000241579	0.392395	0.0307638	0	0.175953	0.00635856	0	0.0102655
CGGA_1725	CGGA668	TMEcluster 1	54	0	0.187631	0	0.0489003	0.0151551	0	0.139355	0	0.0714477	0	0	0.00351276	0.0952424	0.029989	0	0.0059434	0.206445	0.103477	0	0.0929006	0	0	0
CGGA_1727	CGGA668	TMEcluster 1	53	0	0.095265	0	0.0396799	0.0734543	0	0.0579075	0	0.0256076	0.00663752	0	0.0370069	0.025686	0.0333859	0	0.00588855	0.405723	0.0360407	0	0.139897	0	0	0.0178203
CGGA_1728	CGGA668	TMEcluster 1	31	1	0.0638439	0	0.0142508	0.0186524	0	0.134669	0	0.0225526	0	0	0	0.0189332	0.0929993	0	0.0303511	0.340512	0	0.00295452	0.135052	0.0424138	0.0646786	0.018137
CGGA_1729	CGGA668	TMEcluster 1	8	1	0.0523675	0	0.0445364	0.191833	0	0	0	0.0913491	0	0	0	0.0814633	0	0	0.0222597	0.348368	0.069164	0	0.021053	0.0761128	0	0.00149313
CGGA_1731	CGGA668	TMEcluster 2	53	0	0.069399	0	0.0407169	0.0569538	0	0.020714	0	0.107067	0	0	0	0.0737507	0.0432218	0	0.000693268	0.298217	0.103969	0	0.0233214	0.133866	0	0.02811
CGGA_1735	CGGA668	TMEcluster 1	27	1	0.0601417	0	0.251011	0.0099096	0	0.0874916	0	0	0	0	0	0.0298551	0	0	0.0254072	0.269185	0.00112298	0.0122457	0.224302	0	0	0.0293287
CGGA_1736	CGGA668	TMEcluster 1	31	1	0.0542251	0	0.0141075	0.0918541	0	0.0813193	0	0.0163746	0	0	0	0.0344335	0	0	0.0149413	0.495449	0.00529413	0	0.144517	0	0	0.0474844
CGGA_1737	CGGA668	TMEcluster 1	52	0	0.172284	0	0.0635136	0.0822799	0	0.0572469	0	0.10026	0	0	0	0.0523864	0.00659515	0	0.00706489	0.249712	0	0	0.179532	0	0	0.0291262
CGGA_1738	CGGA668	TMEcluster 1	16	1	0.0280548	0	0.0124105	0.0353462	0	0.0562195	0	0.049104	0	0	0	0.0508392	0.038333	0	0.0208482	0.404386	0	0.000197619	0.257196	0	0	0.047065
CGGA_1739	CGGA668	TMEcluster 2	17	1	0.000198352	0	0.0686247	0.0568875	0	0.0241007	0	0.0563929	0	0	0	0.0540778	0.00130595	0	0.0253358	0.242099	0.189242	0	0	0.264068	0	0.0176669
CGGA_1740	CGGA668	TMEcluster 1	12	1	0.072794	0	0	0.214477	0	0	0	0.16662	0	0	0	0.0607729	0.0200295	0	0.0256639	0.315665	0	0	0.103338	0.0206397	0	0
CGGA_1743	CGGA668	TMEcluster 2	45	1	0.042886	0.0329705	0.0987764	0	0	0.0896535	0	0.100198	0	0	0.015874	0	0	0	0.00436906	0.167517	0.102105	0	0	0.316462	0	0.0291881
CGGA_1744	CGGA668	TMEcluster 1	52	0	0.0484221	0	0.0384524	0.0131859	0	0.0816882	0	0.02296	0.0382736	0	0	0.0431348	0.0216297	0.254143	0	0.344843	0	0	0.0558063	0.027562	0	0.00989816
CGGA_1745	CGGA668	TMEcluster 1	52	0	0.0916157	0	0.085983	0.0232481	0	0.106521	0	0	0.0223472	0	0.0295051	0	0.000800881	0	0.027216	0.277235	0.0458377	0	0.212284	0.0361086	0	0.0412983
CGGA_1747	CGGA668	TMEcluster 1	10	1	0.0426173	0	0	0.0801067	0	0	0	0.0430127	0	0	0	0.0545359	0.069884	0	0	0.565961	0.0362238	0	0.0924742	0.0118151	0	0.00336934
CGGA_1749	CGGA668	TMEcluster 1	13	1	0.0551072	0	0.00433871	0	0	0.0439469	0	0.0758943	0	0	0	0.0330939	0	0.278032	0	0.315177	0	0.0104881	0.171028	0.00433286	0	0.00855978
CGGA_1750	CGGA668	TMEcluster 2	8	1	0.0343799	0	0.0294573	0.0644756	0	0.0286707	0	0.112763	0	0	0	0.068108	0.00526987	0	0.028644	0.195794	0.115696	0	0	0.300239	0	0.0165037
CGGA_1758	CGGA668	TMEcluster 1	14	1	0.145602	0	0.0146128	0.0756568	0	0	0	0.0946573	0	0	0.00867774	0.0374712	0	0	0	0.355048	0	0.0914353	0.16518	0	0	0.0116594
CGGA_1760	CGGA668	TMEcluster 1	15	1	0.0239354	0	0.0317619	0.13382	0	0	0	0.054764	0	0	0	0.0489791	0.0137507	0.0271173	0.0444728	0.429413	0	0	0.124653	0.0223766	0	0.0449565
CGGA_1764	CGGA668	TMEcluster 1	24	1	0.152817	0	0.0565246	0.134653	0	0.0177857	0	0.041514	0.037434	0	0.0439414	0.019316	0.0385414	0	0.0112112	0.297659	0.0547824	0	0.0518433	0.0329991	0	0.00897922
CGGA_1767	CGGA668	TMEcluster 1	3	1	0.108559	0	0.0761072	0.0719478	0	0.0245694	0	0.036008	0	0	0.00501706	0	0	0	0.0286443	0.339402	0.0844517	0	0.117963	0.0386793	0	0.0686511
CGGA_1769	CGGA668	TMEcluster 1	49	0	0.160341	0	0.148828	0	0	0.0511026	0	0.0336125	0	0	0	0.0248812	0	0	0	0.272623	0.0741576	0	0.154463	0.0371444	0	0.0428465
CGGA_1770	CGGA668	TMEcluster 1	9	1	0.133761	0	0.055035	0	0	0.16555	0	0.0571737	2.80883e-05	0	0.0339137	0.0895145	0.0271426	0	0.00411245	0.224489	0.0430513	0	0.0740983	0.0669513	0	0.0251798
CGGA_1771	CGGA668	TMEcluster 1	36	1	0.206122	0	0.217694	0	0	0.0291184	0	0.142042	0	0	0	0.0401802	0	0	0	0.251307	0	0	0.113108	0	0	0.000427472
CGGA_1773	CGGA668	TMEcluster 1	3	1	0	0.0265141	0.00965079	0.0065805	0	0.0870567	0	0.0695337	0	0	0	0.0586141	0	0	0.0241299	0.395289	0	0.0881031	0.203647	0	0	0.0308809
CGGA_1776	CGGA668	TMEcluster 1	9	1	0.161714	0	0.0436	0.0409514	0	0.0523018	0	0.0893075	0	0	0	0.0524056	0	0	0.0224305	0.339409	0.101352	0	0.0572964	0.0208899	0	0.0183418
CGGA_1780	CGGA668	TMEcluster 1	48	0	0.0986814	0	0.112293	0.00322126	0	0.0978761	0	0	0.0132314	0	0.0168629	0	0	0	0.0223489	0.345917	0.0357119	0	0.175304	0.0371027	0	0.0414496
CGGA_1785	CGGA668	TMEcluster 1	11	1	0.0516835	0	0.0484314	0.0536945	0	0.0540974	0	0.031622	0	0	0.0178283	0.0162905	0.00558483	0.0222858	0.00475362	0.456408	0	0.000597509	0.210131	0.00816429	0	0.0184273
CGGA_1786	CGGA668	TMEcluster 1	48	0	0.0531399	0	0.0260653	0.100299	0	0.0141366	0	0.0629601	0	0	0	0.0483856	0	0	0.00170854	0.416297	0	0	0.25049	0.00413416	0	0.0223841
CGGA_1791	CGGA668	TMEcluster 1	28	1	0.0286818	0	0.0316252	0.0824331	0	0.200456	0	0.0349992	0.0262349	0	0	0.00881691	0.0345556	0	0.0277008	0.331098	0.00752809	0	0.162484	0.0233869	0	0
CGGA_1807	CGGA668	TMEcluster 1	8	1	0.104324	0	0	0.00135276	0	0.0957513	0	0.100426	0.000996559	0	0	0.049196	0.000779668	0.153518	0	0.324511	0	0.0514144	0.11773	0	0	0
CGGA_1809	CGGA668	TMEcluster 1	11	1	0.0316741	0	0	0.0425677	0	0.0629945	0	0.0794261	0	0	0	0.0386078	0	0	0.012066	0.340389	0.0230556	0.0190035	0.212716	0.0846565	0	0.0528433
CGGA_1811	CGGA668	TMEcluster 1	10	1	0.000977516	0.0170452	0.0223841	0.112653	0	0.0251768	0	0	0.0124036	0	0	0.0887738	0.0119381	0	0.0146172	0.351985	0.185754	0	0	0.113559	0.0253706	0.0173616
CGGA_1812	CGGA668	TMEcluster 2	26	1	0.056051	0	0	0.0393032	0	0.114219	0	0.0954168	0	0	0	0.0330419	0.0142657	0.0495027	0.0109667	0.391506	0	0.00529337	0	0.190433	0	0
CGGA_1814	CGGA668	TMEcluster 2	7	1	0	0.0288864	0	0.0810855	0	0.110332	0	0.09475	0.013456	0	0.00331785	0.0417105	0.024962	0.0472131	0.0314724	0.327399	0	0	0	0.195415	0	0
CGGA_1815	CGGA668	TMEcluster 1	6	1	0.122911	0	0.0284487	0.135404	0	0.037582	0	0.0503401	0	0	0	0.0429572	0.00574676	0	0.0576766	0.363081	0	0	0.0725912	0.0597219	0	0.0235403
CGGA_1817	CGGA668	TMEcluster 2	13	1	0.046585	0	0.0605657	0.073253	0	0.0270052	0	0.0747061	0	0	0	0.067017	0.00284415	0	0.016873	0.296435	0.164702	0	0.0146301	0.130559	0.00588357	0.0189402
CGGA_1819	CGGA668	TMEcluster 1	44	0	0.0787745	0	0.0735836	0	0	0.132913	0	0.101653	0	0	0	0.0899631	0.00828048	0.0296862	0	0.337128	0	0.0599893	0.0636899	0	0	0.0243388
CGGA_1820	CGGA668	TMEcluster 1	3	1	0.046903	0	0.063756	0.059288	0	0.141539	0	0.0788625	0	0	0	0.0782914	0.033358	0	0.00535086	0.308158	0.076093	0	0.0475686	0.0608317	0	0
CGGA_1826	CGGA668	TMEcluster 2	1	1	0.0225538	0	0	0.0320345	0	0.046786	0	0.0846851	0	0	0	0.0805369	0.00401969	0	0.0659379	0.194359	0.186344	0	0	0.27026	0	0.0124825
CGGA_1829	CGGA668	TMEcluster 2	27	0	0.166141	0	0.0442242	0.0377928	0	0.0461744	0	0.110917	0	0	0	0.0943435	0.000827053	0	0.00503398	0.254854	0.0711389	0	0.0349525	0.120002	0	0.0135979
CGGA_1833	CGGA668	TMEcluster 1	16	1	0.108047	0	0.0455653	0.0179567	0	0.0696009	0	0.0695778	0	0	0	0.0306991	0	0.00909866	0.0149461	0.404847	0	0.00639571	0.0203767	0.161752	0	0.041137
CGGA_1840	CGGA668	TMEcluster 1	39	0	0.107749	0	0.020127	0.0213995	0	0.00225238	0	0.0634512	0	0	0	0.0596593	0	0	0.0257463	0.507504	0.0299056	0	0	0.14364	0	0.0185661
CGGA_1850	CGGA668	TMEcluster 1	25	0	0	0.0314551	0.0195382	0.00693111	0	0.071577	0	0.0155262	0	0	0	0.0156801	0.0256148	0	0.0238246	0.284804	0.107857	0	0.357582	0	0	0.0396094
CGGA_1854	CGGA668	TMEcluster 1	42	0	0.0306243	0	0	0.0853848	0	0.0236949	0	0.00769222	0	0	0	0.028763	0.120144	0	0.00217909	0.541052	0	0	0.0894574	0.0551352	0	0.0158733
CGGA_1857	CGGA668	TMEcluster 1	5	1	0.0213798	0	0	0.114754	0	0.0949582	0	0.0347935	0	0	0	0.0974785	0.0289052	0	0.0282254	0.450531	0	0	0.0783077	0.00452566	0.00697474	0.0391658
CGGA_1862	CGGA668	TMEcluster 1	4	1	0.0671125	0	0.143772	0.0465804	0	0.00985049	0	0.0499716	0	0	0	0.0426935	0	0	0.0285621	0.342908	0.0699483	0.0126461	0.170502	0	0	0.0154533
CGGA_1863	CGGA668	TMEcluster 1	40	0	0.0849469	0	0.101783	0	0	0.210922	0	0.111457	0.0462023	0	0	0.0543306	0.0327992	0	0.0039393	0.138175	0.0890739	0	0.106289	0	0	0.0200831
CGGA_1865	CGGA668	TMEcluster 1	3	1	0.0467492	0	0.0123261	0.104234	0	0.14015	0	0.0494884	0	0	0.0198512	0.031734	0.0291679	0	0.0135513	0.38333	0.0105928	0	0.132569	0	0	0.026256
CGGA_1866	CGGA668	TMEcluster 2	4	1	0.107743	0	0.0257106	0.0366906	0	0.113744	0	0.104823	0.00692875	0	0	0.048496	0.019411	0.0621212	0.00520414	0.257802	0	0.00507136	0	0.206255	0	0
CGGA_1870	CGGA668	TMEcluster 1	39	0	0.100698	0	0.0727866	0	0.0335601	0	0	0.228976	0	0	0	0.0694912	0.00931935	0	0.0186549	0.375986	0.0268887	0	0	0.0636395	0	0
CGGA_1875	CGGA668	TMEcluster 1	39	0	0.0126543	0.00306418	0.000136741	0.0777105	0	0.198826	0	0.0676266	0	0	0	0.0305097	0.00316683	0	0	0.468799	0	0.0130587	0.0800969	0.0101587	0	0.0341921
CGGA_1880	CGGA668	TMEcluster 2	39	0	0.141558	0	0.0494328	0.0626854	0	0.10109	0	0.0433086	0	0	0.0240356	0.0340603	0.0167989	0	0.0127091	0.309374	0.0314193	0	0	0.151819	0	0.0217091
CGGA_1882	CGGA668	TMEcluster 1	38	0	0.076315	0	0.0697454	0.101195	0	0.0561869	0	0.0605362	0	0	0	0.100236	0.0206701	0	0.00478121	0.360463	0.0294834	0	0	0.120389	0	0
CGGA_1886	CGGA668	TMEcluster 1	11	1	0.0482692	0	0.0594894	0.0677237	0	0.0229229	0	0.081799	0	0	0	0.0573905	0.00967189	0	0	0.388886	0.0704288	0	0.0782427	0.0847549	0	0.0304208
CGGA_1899	CGGA668	TMEcluster 2	6	1	0.0232004	0	0.0115929	0.0769004	0	0.0109609	0	0.108056	0	0	0	0.0826977	0.0201895	0	0.00123529	0.286931	0.112915	0.00276101	0	0.215642	0.0088358	0.0380828
CGGA_1901	CGGA668	TMEcluster 1	18	1	0.0221783	0	0	0.11192	0	0.106386	0.0047899	0.0315219	0	0	0	0.0433228	0.0267603	0	0.0115575	0.412587	0	0.00807649	0.168884	0	0	0.0520157
CGGA_1902	CGGA668	TMEcluster 1	37	0	0.0252028	0	0.178435	0	0	0.0986275	0	0.029687	0	0	0	0.0942013	0.0155795	0	0.0189877	0.289346	0.026645	0	0.119667	0.0810202	0	0.022601
CGGA_1903	CGGA668	TMEcluster 2	37	0	0.113927	0	0.0425003	0	0	0.0681073	0	0.0821994	0	0	0	0.0631336	0.0134902	0	0.00843806	0.253785	0.166806	0	0	0.187613	0	0
CGGA_1906	CGGA668	TMEcluster 1	35	1	0.0257629	0	0.0403513	0.142238	0	0.0250414	0	0.0389303	0.024979	0	0	0.0455088	0.0202076	0	0.0120486	0.388998	0.0309484	0	0.188829	0	0	0.0161566
CGGA_1908	CGGA668	TMEcluster 1	10	1	0.0988382	0	0.000511613	0.0476591	0	0.114686	0	0.0824055	0	0	0	0.0596004	0.0185505	0	0.00610549	0.318281	0.0674676	0.000741589	0.185153	0	0	0
CGGA_1911	CGGA668	TMEcluster 1	36	0	0.0949118	0	0.0608611	0.0669615	0	0.0992537	0	0.0100827	0.0575435	0	0	0.0365871	0	0	0.097396	0.268966	0.063486	0.0369594	0.0901081	0.00362409	0	0.0132586
CGGA_1912	CGGA668	TMEcluster 1	17	1	0.0263851	0	0.0359049	0.112922	0	0	0	0.0893924	0	0	0.000509095	0.0642047	0.00511814	0	0	0.383908	0.185609	0	0	0.0348799	0	0.0611666
CGGA_194	CGGA668	TMEcluster 1	77	1	0.0957096	0.00180814	0.0314416	0	0	0.0778927	0	0.0848242	0	0	0.0149123	0.0196445	0.000143679	0	0.0626851	0.199148	0.0800955	0	0.259992	0.0586048	0	0.0130975
CGGA_1946	CGGA668	TMEcluster 1	5	1	0.061354	0	0.0546981	0.00833504	0	0.114747	0	0.0825173	0	0	0	0.0379909	0.00513415	0.165524	0.00338316	0.240673	0	0.0193312	0.157419	0.0402988	0	0.00859454
CGGA_1953	CGGA668	TMEcluster 1	2	1	0	0.0793797	0	0.0916173	0	0.0356016	0	0.00154735	0.0428134	0	0.0539182	0	0.0372005	0	0.0468278	0.386786	0.0239962	0.00456695	0.143961	0.0351063	0	0.0166779
CGGA_1955	CGGA668	TMEcluster 2	15	1	0.106284	0	0.041806	0.0590344	0	0.0593033	0	0.152175	0	0	0	0.103519	0.0338009	0	0.000855635	0.241003	0.049079	0	0	0.15314	0	0
CGGA_1972	CGGA668	TMEcluster 1	30	0	0.0180808	0	0	0.113634	0	0.00181952	0	0.00285919	0.0359396	0	0.0392569	0	0.0122971	0.0457286	0.0124293	0.371985	0	0.0565623	0.224267	0	0.00830481	0.0568365
CGGA_1976	CGGA668	TMEcluster 1	2	1	0.0836403	0	0.0403629	0.0246916	0	0.00349658	0	0.0272102	0.0129199	0	0	0.0268774	0	0.263453	0.0203768	0.391327	0	0	0.081888	0	0	0.023756
CGGA_1985	CGGA668	TMEcluster 2	13	1	0.0834882	0	0.0680702	0.0092258	0	0.0510841	0	0.0842466	0	0	0	0.0603473	0.010816	0	0.00682871	0.264688	0.224624	0	0	0.132056	0	0.00452516
CGGA_1994	CGGA668	TMEcluster 1	29	0	0.174384	0	0.128946	0.00368039	0	0.126273	0	0.1021	0	0	0	0.0460517	0.0181111	0	0	0.227903	0.0218882	0	0.140371	0.0102906	0	0
CGGA_2002	CGGA668	TMEcluster 1	19	1	0.0727499	0	0.0329416	0.0431101	0	0.0404038	0	0	0	0	0.00831491	0.0114854	0	0	0.00275397	0.362221	0.151349	0.00184878	0.204938	0	0	0.0678842
CGGA_2003	CGGA668	TMEcluster 1	28	0	0.082315	0	0.00500361	0.0898766	0	0.0935561	0	0	0.0323097	0	0	0.0287062	0.00590794	0	0.0101193	0.481598	0	0.00748394	0.105199	0.0269009	0	0.0310239
CGGA_2006	CGGA668	TMEcluster 1	21	1	0.0676898	0	0	0.0528183	0	0.0706353	0	0	0.0197143	0	0	0.00928109	0.0154604	0	0.0413827	0.453443	0.218781	0	0.045274	0	0	0.00552006
CGGA_2008	CGGA668	TMEcluster 1	1	1	0.00296203	0.0050974	0.0231478	0.0935856	0	0.0619389	0	0	0.0240515	0	0.00171384	0.0344675	0.0300302	0	0.0115952	0.375877	0.261067	0	0.0744664	0	0	0
CGGA_2013	CGGA668	TMEcluster 1	5	1	0.0938298	0	0.089939	0.0321629	0	0.0338631	0	0	0	0	0	0.0154146	0	0	0.0107317	0.430655	0.128359	0	0.122685	0.0186445	0	0.0237152
CGGA_2024	CGGA668	TMEcluster 2	11	1	0.0742973	0	0.119841	0	0	0.193064	0	0.0464718	0	0	0	0.0921403	0.0180096	0	0	0.203192	0.0453877	0	0	0.179566	0.02803	0
CGGA_2046	CGGA668	TMEcluster 1	8	1	0.0649486	0	0.036319	0.0989931	0	0.0245511	0	0	0	0	0	0.0289033	0.00149434	0	0.0421996	0.376531	0.224967	0	0.0437816	0.0259808	0	0.0313305
CGGA_2047	CGGA668	TMEcluster 2	20	1	0	0.000174794	0.00488339	0.0348432	0	0.0391041	0	0.0468438	0	0	0	0.017014	0.0165875	0	0.0382967	0.281145	0.198618	0	0	0.276021	0.039004	0.00746517
CGGA_2053	CGGA668	TMEcluster 1	21	0	0.134132	0	0.147681	0	0	0.166428	0	0.0710742	0.00727702	0	0	0.0689282	0.0234295	0	0.0127091	0.214486	0.0801972	0	0.0595971	0.0140598	0	0
CGGA_2056	CGGA668	TMEcluster 1	21	0	0.0099013	0.0139378	0.00601451	0.0625185	0	0.000718852	0.00281203	0.0252788	0.00951265	0	0	0.00884384	0	0.121443	0	0.595049	0	0.0229737	0.0963571	0.0123242	0	0.0123145
CGGA_2062	CGGA668	TMEcluster 1	1	1	0.0386805	0	0	0.139304	0	0.0899335	0	0.018722	0	0	0	0.0313518	0.023984	0	0.00193641	0.462613	0.0210324	0.012153	0.143305	0	0.0169839	0
CGGA_2075	CGGA668	TMEcluster 1	9	1	0.107025	0	0.0241067	0.036982	0	0.0921946	0	0.07159	0.0731661	0	0	0.0718421	0.0108434	0.0175311	0	0.374991	0	0	0.119728	0	0	0
CGGA_2078	CGGA668	TMEcluster 1	9	1	0.0502519	0	0.0216021	0.0646607	0	0.0610506	0	0.0111835	0	0	0	0.00659219	0	0	0.0275355	0.444605	0.111507	0.0223227	0.0944075	0.012003	0	0.0722779
CGGA_2079	CGGA668	TMEcluster 1	19	0	0.106091	0	0.0205237	0	0	0.0350458	0	0.117595	0	0	0	0.0568928	0	0	0.0372564	0.417858	0.115481	0	0	0.073273	0.0180948	0.00188844
CGGA_2081	CGGA668	TMEcluster 1	19	0	0.16053	0	0.208903	0.12256	0	0.0450541	0.00360131	0.012112	0	0	0	0.0380059	0.00104031	0	0.010796	0.225998	0	0	0.171401	0	0	0
CGGA_2106	CGGA668	TMEcluster 1	17	0	0.105964	0	0.00932474	0.0784151	0	0.0855438	0	0.0607141	0.0487036	0	0.013491	0.0703334	0.027272	0.067746	0.0292203	0.236806	0	0	0.162503	0	0	0.00396244
CGGA_2115	CGGA668	TMEcluster 1	6	1	0.036703	0	0	0.0547519	0	0.0860346	0	0.0593981	0	0	0	0.00415055	0	0	0.0302736	0.426739	0.161474	0	0.113743	0	0	0.0267328
CGGA_2121	CGGA668	TMEcluster 2	12	1	0.0577232	0	0	0.0503704	0	0.000752857	0	0.0162677	0.0139377	0	0	0.0157301	0	0.131175	0.0214232	0.466018	0	0	0	0.221195	0	0.0054065
CGGA_2129	CGGA668	TMEcluster 1	15	0	0.0413808	0	0.00393463	0.0800313	0	0.0747368	0	0.00294255	0.0198	0	0	0.0295775	0.0119524	0	0.00185056	0.48479	0.0569967	0.0143554	0.171439	0	0	0.00621181
CGGA_265	CGGA668	TMEcluster 1	132	0	0.0793951	0	0.0745739	0.0218479	0	0.130956	0	0.0229803	0	0	0	0.0491881	0.0149908	0	0.0194957	0.285296	0.0468051	0	0.135157	0.0942615	0	0.0250518
CGGA_279	CGGA668	TMEcluster 2	44	1	0	0	0	0.0403204	0	0.034108	0	0.0961364	0	0	0	0.0482418	0	0	0.00218677	0.28533	0.0592619	0	0	0.409204	0.00438576	0.0208244
CGGA_28	CGGA668	TMEcluster 1	37	1	0.101766	0	0.134942	0.0507559	0	0.0606278	0	0.0758648	0	0	0	0.0470972	0	0	0.0205071	0.300996	0.0375465	0	0.13942	0	0	0.0304755
CGGA_288	CGGA668	TMEcluster 1	35	1	0.0389265	0	0.0200081	0.0527893	0	0.00124068	0	0.0222847	0	0.002523	0	0.0337941	0	0.123672	0.00411121	0.544724	0	0	0	0.142291	0	0.0136359
CGGA_290	CGGA668	TMEcluster 2	146	0	0.0321879	0	0.0776158	0	0	0.124992	0	0.0414817	0	0	0	0.0529411	0.00482172	0	0.0108201	0.246855	0.114779	0	0	0.235606	0	0.0578999
CGGA_320	CGGA668	TMEcluster 2	100	1	0.0322859	0	0.0407512	0	0	0.142995	0	0.0207858	0	0	0	0.0609167	0.011479	0	0.00774012	0.0764293	0.144736	0	0	0.432345	0.00646453	0.0230715
CGGA_336	CGGA668	TMEcluster 2	85	1	0.0721117	0	0.027894	0.0187147	0	0.0573966	0	0.122899	0	0	0	0.0729691	0.0125395	0	0.117108	0.175285	0.155192	0	0	0.144143	0.023746	0
CGGA_358	CGGA668	TMEcluster 2	4	1	0	0.0663955	0.0255868	0.0472418	0	0.039689	0	0.015941	0.00720607	0	0	0.0188561	0.0862502	0	0.00426948	0.156507	0.101849	0	0	0.421006	0	0.0092013
CGGA_362	CGGA668	TMEcluster 2	56	0	0.00595713	0	0.0126907	0.0123322	0	0.0527249	0	0.0429398	0	0	0	0.0364642	0.0854206	0	0	0.1948	0.103719	0.0628271	0	0.377739	0.0112793	0.00110632
CGGA_369	CGGA668	TMEcluster 2	142	0	0.0383837	0.0382099	0.0572256	0	0	0.0896285	0	0.072611	0	0	0	0.0323538	0.0531317	0	0	0.209938	0.0880194	0	0	0.312664	0	0.00783427
CGGA_406	CGGA668	TMEcluster 1	3	1	0.0271982	0	0.0476482	0.0675352	0	0.132681	0	0.143517	0	0	0	0.0836696	0.00262556	0	0	0.236257	0.0297873	0	0.187015	0.0334466	0	0.00861979
CGGA_42	CGGA668	TMEcluster 2	94	1	0.0889313	0	0.0500902	0.0079234	0	0.0976223	0	0.0259553	0	0	0	0.0392385	0.0106711	0	0	0.314061	0.218555	0	0.0147848	0.124706	0	0.00746093
CGGA_420	CGGA668	TMEcluster 1	117	0	0.114924	0	0	0.0229347	0	0.0386482	0	0.107025	0	0	0	0.0460635	0	0	0.0200978	0.390596	0.153124	0	0.0817299	0	0	0.0248572
CGGA_457	CGGA668	TMEcluster 1	2	1	0.111088	0	0	0.0327341	0	0	0	0.232093	0	0	0.040456	0.03038	0	0	0.00123222	0.290224	0.150108	0	0.0682161	0.0299175	0	0.0135512
CGGA_474	CGGA668	TMEcluster 1	68	0	0.192585	0	0.00960197	0.141952	0	0	0	0.087159	0	0	0	0.0268136	0	0	0	0.251192	0.0243757	0.00185313	0.205259	0.0440414	0	0.0151667
CGGA_482	CGGA668	TMEcluster 1	84	1	0.0345435	0	0.0462548	0.0539803	0	0.0609096	0	0.0394167	0	0	0	0.0439401	0.0143654	0	0.0357779	0.309152	0.165873	0	0.0391866	0.0914747	0.0414251	0.0237007
CGGA_487	CGGA668	TMEcluster 2	5	1	0.0741777	0	0.0344591	0.0325293	0	0.106298	0	0.0576196	0	0	0	0.0728175	0.00305832	0	0.00699299	0.36595	0	0	0	0.242727	0	0.00337057
CGGA_492	CGGA668	TMEcluster 1	22	0	0.0559021	0	0	0.0797644	0	0.038389	0	0.0377518	0.00205732	0	0	0.0548097	0	0	0.0306517	0.477015	0.0921983	0	0.0912551	0.00101266	0.00945554	0.0297377
CGGA_503	CGGA668	TMEcluster 2	136	0	0.0610981	0	0.134311	0.0134044	0	0.0511834	0	0.0718214	0	0	0	0.0447322	0.00297427	0	0.00338569	0.181188	0.159329	0	0	0.256494	0.00299882	0.0170801
CGGA_507	CGGA668	TMEcluster 2	10	1	0.0660602	0	0.114104	0.0404098	0	0.13584	0	0.0622121	0	0	0	0.0412911	0.00647128	0	0	0.250083	0.0516397	0	0.0706456	0.143703	0	0.0175401
CGGA_509	CGGA668	TMEcluster 1	21	1	0.0602288	0	0.0895462	0.0535387	0	0	0	0.1551	0	0	0.006999	0	0.0239548	0	0	0.348611	0.0286675	0.0147053	0.0672965	0.116923	0	0.0344297
CGGA_521	CGGA668	TMEcluster 1	17	1	0.0470906	0	0.0381316	0	0	0.0529277	0	0.00726016	0	0	0.0324553	0	0.0161619	0	0.0191387	0.341698	0.114219	0	0.293529	0	0	0.0373888
CGGA_530	CGGA668	TMEcluster 1	17	1	0.0302622	0	0.0653579	0.0434493	0	0.0849031	0	0.0473052	0	0	0	0.037639	0	0	0.0275535	0.41738	0	0	0.141913	0.028281	0	0.0759555
CGGA_554	CGGA668	TMEcluster 2	4	1	0.0172101	0	0.0240091	0.161803	0	0.0378707	0	0.0841522	0	0	0	0.095226	0.0249148	0	0.00162297	0.301819	0.0247164	0	0	0.200394	0	0.0262611
CGGA_568	CGGA668	TMEcluster 2	10	1	0.0332167	0	0	0.0634549	0	0.0426695	0	0.0292148	0.036678	0	0	0.0479452	0.0483036	0	0.0136569	0.217695	0	0	0	0.314431	0	0.152735
CGGA_583	CGGA668	TMEcluster 1	104	1	0.0899427	0	0.0990109	0	0	0.0978896	0	0	0.0307438	0	0.0408698	0	0	0	0.029877	0.320516	0.00529972	0	0.189482	0.0537156	0	0.0426533
CGGA_619	CGGA668	TMEcluster 1	18	1	0.0824376	0	0.00975423	0.0578921	0	0.0566675	0	0.0381229	0	0	0	0.0502987	0.0159145	0	0	0.403803	0	0.00718223	0.237038	0	0	0.0408892
CGGA_621	CGGA668	TMEcluster 1	45	0	0.0639859	0	0	0.153794	0	0	0	0.0826004	0	0	0	0.0671437	0.0134266	0	0.00867979	0.318769	0.128714	0	0.142879	0.0200084	0	0
CGGA_625	CGGA668	TMEcluster 1	82	1	0.112268	0	0.109106	0	0	0.117229	0	0.0556603	0	0	0	0.0695059	0.0172185	0	0.0173796	0.246422	0.0260206	0	0.138636	0.0711367	0	0.0194172
CGGA_634	CGGA668	TMEcluster 2	88	1	0.0929862	0	0.15119	0	0	0.0359713	0	0.0955873	0	0	0	0.0378626	0	0	0	0.0707913	0.0751288	0	0	0.41425	0.00619569	0.0200365
CGGA_652	CGGA668	TMEcluster 1	16	1	0.0336865	0	0.12656	0.006822	0	0.0190874	0	0.0451786	0	0	0	0.0258751	0	0	0.0083887	0.352305	0.142027	0.0317899	0.177006	0	0	0.0312739
CGGA_663	CGGA668	TMEcluster 1	129	0	0.0333631	0	0.192614	0	0.0110461	0.073469	0	0.0400002	0	0	0.00678206	0.0112544	0	0	0	0.26185	0.0394445	0	0.191607	0.0812866	0	0.0572826
CGGA_703	CGGA668	TMEcluster 1	45	1	0.0824616	0	0	0.153299	0	0.0216873	0	0.0653253	0.0141528	0	0	0.0553631	0.0513658	0.0261855	0.0524265	0.375295	0	0	0	0.0640133	0	0.0384245
CGGA_705	CGGA668	TMEcluster 2	50	1	0.0885418	0	0.0598821	0.0397989	0	0.0138698	0	0.0569015	0.00426181	0	0	0.0448143	0.0204229	0	0.00771895	0.353256	0.104138	0	0	0.199819	0	0.0065748
CGGA_707	CGGA668	TMEcluster 1	110	1	0.0881294	0	0.165901	0	0	0.213739	0	0.0414311	0.0423688	0	0.0175879	0.0559452	0.0197274	0	0.00212239	0.17315	0.007277	0.00117927	0.158173	0.0132684	0	0
CGGA_720	CGGA668	TMEcluster 1	42	1	0.134436	0	0.107467	0	0	0.137877	0	0.0593378	0	0	0	0.0730091	0.00473719	0	0	0.301322	0	0	0.154539	0.00827586	0	0.018999
CGGA_721	CGGA668	TMEcluster 2	85	1	0.0652834	0	0.0321858	0.0151159	0	0.0921179	0	0.0447278	0	0	0	0.017759	0.0161753	0	0.00195886	0.277489	0.0885566	0	0	0.299973	0.00835499	0.0403023
CGGA_724	CGGA668	TMEcluster 1	127	0	0.117433	0	0.139925	0.0080654	0	0.0765889	0	0.0494778	0	0	0	0.0510764	0	0	0.0127051	0.26715	0.0781574	0	0.16702	0.00194633	0	0.0304541
CGGA_730	CGGA668	TMEcluster 2	71	1	0.0610859	0	0.0465545	0.0810395	0	0.0440767	0	0	0	0	0	0.0642737	0.00667517	0	0.00694507	0.337608	0.0981936	0	0	0.241817	0	0.0117316
CGGA_763	CGGA668	TMEcluster 1	11	0	0.161196	0	0.00943819	0.083313	0	0.0922474	0	0.0298144	0.00288	0	0	0.00909908	0.0159979	0	0	0.285052	0.0573655	0	0.230197	0	0	0.0233985
CGGA_777	CGGA668	TMEcluster 1	5	1	0.0791896	0	0	0.0204293	0	0.127357	0	0.0252185	0	0	0	0.0631584	0	0	0.00103019	0.451948	0	0.0145669	0.186541	0	0	0.0305598
CGGA_780	CGGA668	TMEcluster 1	31	1	0.0995154	0	0.0847304	0.000824889	0	0.0453692	0	0.118917	0	0	0	0.0603077	0	0	0.00578146	0.348641	0	0.0118004	0.189658	0	0	0.0344543
CGGA_799	CGGA668	TMEcluster 1	62	1	0.103294	0	0.0985734	0.022366	0	0.000892568	0.0457361	0.134413	0	0	0.0110913	0.0199218	0	0	0	0.373705	0	0	0.170585	0	0	0.0194212
CGGA_809	CGGA668	TMEcluster 1	42	1	0.0311134	0	0.0340357	0.00329561	0	0.0735395	0	0.0173405	0	0	0	0.0257187	0.107131	0	0.00987138	0.320372	0	0	0.357	0	0	0.0205834
CGGA_810	CGGA668	TMEcluster 2	18	1	0.0335792	0	0	0.000132562	0.0585427	0.073916	0	0	0	0	0.062669	0	0.00476066	0	0	0.165746	0.052078	0.0161951	0	0.16433	0	0.368051
CGGA_825	CGGA668	TMEcluster 1	28	1	0.116462	0	0.0693811	0.00603906	0	0.0974094	0	0.0255785	0	0	0	0.0511833	0.00939585	0	0.0510635	0.308936	0.10909	0	0.0736084	0.05655	0	0.0253027
CGGA_831	CGGA668	TMEcluster 1	18	1	0.105454	0	0.0438816	0.0391508	0	0.0380844	0	0.0498319	0.00476558	0	0	0.016352	0	0.153835	0	0.417988	0	0.0187618	0.0653695	0.0242034	0	0.0223223
CGGA_846	CGGA668	TMEcluster 1	100	0	0.045304	0	0	0.0643107	0	0.028144	0	0.0693697	0	0	0	0.0510522	0.00484824	0	0	0.383209	0.124844	0.00600664	0.0964694	0.0562359	0.0493833	0.0208223
CGGA_852	CGGA668	TMEcluster 1	6	1	0.0614898	0	0.0575012	0.0497805	0	0.132406	0	0.0332423	0	0	0	0.0500338	0.0179964	0	0.00131415	0.331329	0	0.0101467	0.239482	0	0	0.0152784
CGGA_861	CGGA668	TMEcluster 1	30	1	0.0957433	0	0.0189015	0.044728	0	0.0363646	0	0.0270264	0	0	0	0.0364736	0.101138	0	0.0247469	0.428632	0	0	0.151835	0.0122822	0	0.0221289
CGGA_862	CGGA668	TMEcluster 1	35	0	0.18499	0	0.0439351	0.0304165	0	0.0290851	0	0.0984642	0	0	0	0.0475251	0	0	0	0.273676	0.0370658	0	0.217992	0	0	0.0368497
CGGA_863	CGGA668	TMEcluster 1	69	1	0.102464	0	0.0741401	0	0	0.0354923	0	0.0490898	0	0	0.0301837	0.0194957	0	0	0.00466322	0.237031	0.124978	0.0311795	0.259488	0	0	0.0317949
CGGA_867	CGGA668	TMEcluster 1	12	1	0.0330556	0	0.00338282	0.06613	0	0.0117604	0	0.0198524	0	0	0	0.0150674	0	0	0.0155012	0.51894	0.102547	0	0.0648096	0.0910325	0	0.0579217
CGGA_869	CGGA668	TMEcluster 1	18	0	0.0130484	0	0	0.0645117	0	0	0	0.0390559	0	0	0.0232571	0.0388788	0.0175547	0.214468	0.0262094	0.437069	0	0.0172688	0.0608541	0.0264526	0	0.0213719
CGGA_881	CGGA668	TMEcluster 1	8	1	0.100173	0	0.00447421	0.0185663	0	0.138847	0	0.0528395	0	0	0	0.0313721	0.0213419	0	0.0048689	0.373164	0.0894356	0	0.158326	0.00659133	0	0
CGGA_882	CGGA668	TMEcluster 2	34	0	0.116883	0	0.235512	0	0.00858238	0.0520475	0	0.0550351	0	0.00791564	0	0.0557715	0	0	0.00634746	0.272729	0.0302979	0	0.00519141	0.119335	0	0.0343532
CGGA_883	CGGA668	TMEcluster 1	34	0	0.105818	0	0.0766489	0.0192688	0	0.0990135	0	0.010528	0	0	0	0.0346156	0.0023641	0	0.000916001	0.271644	0.121323	0	0.24273	0.00103161	0	0.0140982
CGGA_887	CGGA668	TMEcluster 2	34	0	0.135216	0	0.0861698	0.00573486	0	0.0470272	0	0.0907092	0	0	0	0.0488847	0	0	0	0.273381	0.122596	0	0	0.163543	0	0.0267393
CGGA_888	CGGA668	TMEcluster 1	22	1	0.189668	0	0.03367	0.015664	0	0.107268	0	0.0574623	0	0	0.0023614	0.0518995	0.00039319	0	0.00136676	0.396847	0	0.00900248	0.114869	0	0	0.0195285
CGGA_889	CGGA668	TMEcluster 1	120	0	0.153486	0	0.282508	0.0478349	0	0.0339945	0	0.0368635	0	0	0	0.0714096	0	0	0.000221879	0.101973	0.0676576	0	0.163028	0.0342393	0	0.00678282
CGGA_890	CGGA668	TMEcluster 1	99	1	0.171054	0	0.094657	0.024206	0	0.0655181	0	0.0578663	0	0	0	0.0440883	0.00387854	0	0	0.234687	0.0543958	0	0.20043	0.0265668	0	0.0226518
CGGA_901	CGGA668	TMEcluster 2	31	1	0.0759662	0	0.0186029	0	0	0.108554	0	0.0700617	0.0310648	0	0	0.0206788	0.0237291	0	0	0.299552	0.0572656	0	0	0.264201	0	0.0303236
CGGA_903	CGGA668	TMEcluster 1	48	1	0.0583934	0	0.0430272	0.010712	0	0.0776336	0	0.017319	0	0	0	0.0176837	0	0	0	0.41868	0.122745	0	0.171566	0	0.0176601	0.0445802
CGGA_D19	CGGA668	TMEcluster 2	10	1	0.167984	0	0.0924468	0	0	0.119456	0	0.0615471	0	0	0	0.117816	0.0150269	0	0.0180701	0.218364	0.0771068	0	0	0.10499	0	0.00719087
CGGA_D28	CGGA668	TMEcluster 1	29	1	0.0388014	0	0.0107514	0.0361374	0	0.0976111	0	0.0380514	0	0	0	0.0524293	0.0469526	0	0.00975523	0.233741	0.0598633	0	0.314637	0.046906	0	0.0143629
CGGA_D50	CGGA668	TMEcluster 1	26	1	0.140527	0	0.0760813	0	0.00111518	0.0367029	0	0.0696046	0	0	0.00693358	0.0186513	0	0.152954	0.0120139	0.366424	0	0	0.115333	0	0	0.00366003
CGGA_J50	CGGA668	TMEcluster 1	56	1	0.0529575	0	0.0349391	0.0344098	0	0.0777677	0	0.0351283	0	0	0.0224215	0.0191472	0.0117705	0	0.00628184	0.328219	0.0390402	0	0.247155	0.0684512	0	0.0223111
CGGA_J73	CGGA668	TMEcluster 1	38	1	0.14057	0	0.151702	0.0386415	0	0.0380743	0	0.146279	0	0	0	0.086821	0	0	0.00979203	0.317145	0	0	0	0.0709764	0	0
CGGA_P100	CGGA668	TMEcluster 1	9	1	0.0336235	0	0.118458	0.0196917	0.0242925	0	0	0.0709944	0	0	0.0452161	0.0323816	0	0	0.00147913	0.496448	0	0	0.125782	0.0103134	0	0.0213197
CGGA_P102	CGGA668	TMEcluster 2	42	1	0.0695079	0	0.00712123	0.126294	0	0.212019	0	0.0611351	0	0	0	0.0407253	0.0335705	0.0372104	0.000206884	0.105198	0	0.00355236	0	0.237033	0.0156641	0.0507618
CGGA_P103	CGGA668	TMEcluster 1	43	0	0.0215427	0	0.130337	0	0	0.162414	0	0.0101033	0	0	0	0.0805822	0.0078181	0	0.0119292	0.19277	0.0403036	0	0.23653	0.0989723	0	0.00669768
CGGA_P104	CGGA668	TMEcluster 1	6	1	0.0704975	0	0.0887569	0	0	0.093995	0	0	0.0207117	0	0.0251715	0	0	0	0.0235362	0.377927	0.0528186	0	0.169033	0.0531898	0	0.0243635
CGGA_P106	CGGA668	TMEcluster 1	2	1	0.148151	0	0.0442225	0	0	0.0511792	0	0.102112	0	0	0.00832866	0.0443508	0.000263454	0	0.0431661	0.320785	0	0.0179569	0.135384	0.00920785	0	0.0748927
CGGA_P108	CGGA668	TMEcluster 1	43	0	0.0547147	0	0	0	0	0.103683	0	0.0148562	0	0	0	0.0456593	0	0	0	0.43532	0	0.011411	0.29551	0	0	0.0388453
CGGA_P109	CGGA668	TMEcluster 1	14	1	0.0248416	0	0	0.113646	0	0.0559654	0	0.067033	0.0197201	0	0.0193506	0.013322	0.0208203	0	0.00569747	0.304343	0.0300796	0	0.247875	0.0552848	0	0.0220215
CGGA_P11	CGGA668	TMEcluster 1	14	0	0.0699615	0	0.0171319	0	0	0.0901184	0	0.0864693	0	0	0	0.0694293	0	0	0.0179716	0.372637	0	0	0.129082	0.0947996	0	0.0523991
CGGA_P110	CGGA668	TMEcluster 2	27	1	0.0475483	0	0.0158846	0.00675821	0	0.0123979	0	0.0664493	0	0.0026756	0	0.0386539	0	0.0553417	0.0115959	0.359663	0	0	0	0.371326	0	0.0117052
CGGA_P111	CGGA668	TMEcluster 1	42	0	0.0592405	0	0.109683	0	0	0.116287	0	0	0	0	0	0.032826	0.00961649	0	0.0289742	0.246959	0.106142	0	0.180704	0.0499535	0	0.059615
CGGA_P112	CGGA668	TMEcluster 2	28	1	0.0384948	0	0.0615658	0	0	0.128606	0	0.0472169	0	0	0	0.0530002	0.00229483	0	0	0.284469	0.065678	0	0	0.281086	0	0.0375891
CGGA_P113	CGGA668	TMEcluster 1	45	0	0.130018	0	0.107473	0	0	0.0823832	0	0.0514708	0	0	0	0.0535028	0	0	0.00473632	0.213748	0.0225207	0	0.290366	0	0	0.0437809
CGGA_P115	CGGA668	TMEcluster 1	42	0	0.136538	0	0.0664895	0.015071	0	0.0952421	0	0.0160128	0.0165727	0	0	0.0154945	0.00146844	0	0.0197594	0.318393	0.0600978	0	0.173389	0.0260113	0	0.0394593
CGGA_P116	CGGA668	TMEcluster 1	10	1	0.108044	0	0.107122	0.0123745	0	0.0839757	0	0.040897	0.018183	0	0.00298218	0.000617821	4.09724e-05	0	0.0238617	0.291197	0.0701033	0	0.145777	0.0566207	0	0.0382017
CGGA_P121	CGGA668	TMEcluster 2	41	0	0	0	0.0499538	0.0259584	0	0.116814	0	0.0442972	0.0360472	0	0.0024716	0.11618	0.0646647	0	0.00398148	0.210585	0.0946518	0	0.0614578	0.172937	0	0
CGGA_P122	CGGA668	TMEcluster 2	42	0	0.120398	0	0.129298	0	0	0.143994	0	0.0619434	0	0	0	0.0823194	0.0248895	0	0.00299673	0.236714	0.0435868	0	0	0.131381	0	0.0224788
CGGA_P128	CGGA668	TMEcluster 1	41	0	0.137218	0	0.171762	0	0	0.190472	0	0	0.0274806	0	0.0328652	0.052249	0.021415	0	0.00227111	0.242875	0	4.44651e-05	0.0964671	0.00669493	0	0.0181869
CGGA_P13	CGGA668	TMEcluster 2	52	0	0.0940745	0	0.289294	0	0	0.0788394	0	0.0876084	0	0	0	0.0870051	0	0	0	0.160922	0.0671206	0	0	0.128708	0.0035506	0.00287678
CGGA_P131	CGGA668	TMEcluster 1	41	0	0.0674246	0	0.042173	0.0173803	0	0.123202	0	0.038984	0.0257042	0	0.0335992	0.0191119	0.0262914	0	0.00976817	0.376971	0.029216	0	0.0774533	0.0855952	0	0.0271255
CGGA_P132	CGGA668	TMEcluster 1	41	0	0.093156	0	0.0202234	0.0184213	0	0.101651	0	0.0377371	0.00767097	0	0	0.019586	0.0106389	0	0.0110856	0.325283	0.0801082	0	0.199449	0.0429797	0	0.0320097
CGGA_P136	CGGA668	TMEcluster 1	28	1	0.0559179	0	0.110379	0.0825321	0	0.110763	0	0.0572273	0.0361319	0	0	0.0215449	0.0236044	0	0.030643	0.267289	0.0446684	0	0.132903	0.0263961	0	0
CGGA_P137	CGGA668	TMEcluster 2	39	0	0	0.022386	0.051645	0.00318303	0	0.0303235	0	0.0251751	0	0	0	0.0110261	0.0305988	0	0	0.0557344	0.114514	0	0	0.655414	0	0
CGGA_P142	CGGA668	TMEcluster 2	40	0	0.0115633	0	0.0620782	0.0726355	0	0.0444033	0	0.023058	0	0	0	0.0351302	0.015144	0	0.0176673	0.279196	0.159048	0	0.011479	0.242841	0	0.0257571
CGGA_P143	CGGA668	TMEcluster 2	9	1	0.027575	0	0.00703654	0.00558157	0	0.0428181	0	0.0440594	0	0	0.000214688	0.0242304	0.000464112	0	0.0336823	0.23344	0.0868935	0.104731	0	0.258062	0.0562534	0.0749574
CGGA_P144	CGGA668	TMEcluster 2	40	0	0.0041112	0	0.00126625	0	0	0.0907812	0	0.0502299	0	0	0	0.024533	0.00861417	0	0.010399	0.159033	0.189966	0	0	0.445893	0	0.0151728
CGGA_P145	CGGA668	TMEcluster 2	10	1	0.0244548	0	0.014663	0.0277082	0	0.0740987	0	0.0229903	0	0	0.0215106	0.0282007	0.0181091	0	0.000187032	0.239354	0.119404	0	0	0.401844	0	0.00747633
CGGA_P146	CGGA668	TMEcluster 1	11	0	0.124086	0	0.0490208	0.00121046	0	0.146453	0	0.0298463	0	0	0	0.0466202	0.030378	0	0.00310206	0.287835	0.0752715	0	0.190502	0	0	0.0156742
CGGA_P147	CGGA668	TMEcluster 2	29	1	0.0610396	0	0.021526	0.00978061	0	0.0747928	0	0.0988506	0	0	0	0.0726265	0.0118801	0	0	0.211936	0.151016	0	0	0.279896	0.00665497	0
CGGA_P15	CGGA668	TMEcluster 1	24	1	0.0860161	0	0.0559155	0.0136253	0	0.0785889	0	0.0293197	0	0	0.0438859	0.032549	0.0324061	0	0.00723286	0.401985	0	0	0.199597	0.00144624	0	0.0174317
CGGA_P150	CGGA668	TMEcluster 2	12	0	0	0	0.0676122	0	0	0.0570464	0	0.0347827	0	0	0	0.0295806	0	0	0.00518307	0.220833	0.138178	0	0.164663	0.199746	0	0.0823756
CGGA_P151	CGGA668	TMEcluster 2	41	0	0.0891527	0	0.146673	0.0451296	0	0.0788631	0	0.0535226	0	0	0	0.0743877	0.00649505	0	0	0.270663	0.0291746	0	0	0.167589	0	0.038349
CGGA_P153	CGGA668	TMEcluster 2	37	0	0.108535	0	0.108823	0.080433	0	0.0432261	0	0.0686881	0	0	0	0.0351251	0	0	0.0335719	0.184201	0.119985	0	0.00789021	0.164155	0	0.0453663
CGGA_P155	CGGA668	TMEcluster 1	37	0	0.13793	0	0.110898	0.028854	0	0.0718776	0	0.0544337	0	0	0	0.0576152	0.00458543	0	0.0115293	0.211164	0.0239821	0	0.230809	0	0	0.0563219
CGGA_P156	CGGA668	TMEcluster 2	38	0	0.0322693	0	0.0380632	0	0	0.134266	0	0.0238527	0	0	0	0.0383172	0.0119447	0	0.0143772	0.157066	0.164002	0	0.134656	0.2279	0	0.0232858
CGGA_P157	CGGA668	TMEcluster 1	16	1	0.0466506	0	0.0870852	0.0126406	0	0.0866779	0	0.00418487	0	0	0	0.0367169	0.00406619	0	0.0211697	0.429408	0.0173678	0.0213537	0.204296	0	0	0.0283831
CGGA_P158	CGGA668	TMEcluster 1	38	0	0.0855829	0	0.0841398	0.0156418	0	0.107635	0	0	0.0303641	0	0.0328914	0	0.000829272	0	0.0274631	0.311587	0.0275799	0	0.202596	0.034518	0	0.0391715
CGGA_P159	CGGA668	TMEcluster 1	7	1	0.129753	0	0.0325689	0.0246369	0	0.117074	0	0.0366314	0.00193753	0	0	0.0418772	0.0177854	0	0.0193832	0.271786	0.105371	0	0.201196	0	0	0
CGGA_P16	CGGA668	TMEcluster 2	15	0	0.0758909	0	0.0633192	0	0	0.0814379	0	0.103812	0	0	0	0.0601536	0.0132273	0	0.010308	0.0947675	0.0457159	0	0	0.43173	0.00563009	0.0140065
CGGA_P160	CGGA668	TMEcluster 2	7	1	0.0870635	0	0	0.0316298	0	0.0622968	0	0.101758	0	0	0	0.0946962	0.00654949	0	0.0118003	0.141916	0.0485562	0	0	0.356046	0.0284227	0.0292651
CGGA_P163	CGGA668	TMEcluster 2	28	1	0.0258953	0	0.0077923	0.0458899	0	0.0685009	0	0.0343707	0	0.00456727	0	0.0819955	0.000200678	0	0.172901	0.261915	0.150632	0	0	0.145339	0	0
CGGA_P164	CGGA668	TMEcluster 1	40	0	0.134608	0	0.0539527	0.0150074	0	0.0890366	0	0.00839752	0.0270534	0	0.0125519	0	0	0	0.0206093	0.369886	0.0134646	0	0.173575	0.0497461	0	0.0321118
CGGA_P165	CGGA668	TMEcluster 1	20	1	0.0915838	0	0.100276	0.0199142	0	0.0864855	0	0.023486	0.0379157	0	0.0247215	0	0.0013817	0	0.0281385	0.330315	0	0	0.172273	0.0391495	0	0.0443584
CGGA_P17	CGGA668	TMEcluster 1	52	0	0.100153	0	0.0845003	0.0316377	0	0.127807	0	0.0250851	0.00530819	0	0.0247197	0.0316025	0.0194749	0	0.00323574	0.257222	0.00956195	0	0.250863	0.00842862	0.00564746	0.0147521
CGGA_P172	CGGA668	TMEcluster 1	37	0	0.131907	0	0.0796811	0.0129928	0	0.0805848	0	0.0351408	0.012916	0	0.0269175	0	0.00182818	0	0.0241897	0.292196	0.0368147	0	0.129403	0.0998256	0	0.0356025
CGGA_P173	CGGA668	TMEcluster 1	36	0	0.0429304	0	0.0502693	0.057936	0	0.085581	0	0	0.0109628	0	0.029435	0.0034999	0.0140742	0	0.0119027	0.340559	0.0787704	0	0.243187	0.00723732	0	0.0236545
CGGA_P174	CGGA668	TMEcluster 1	37	0	0.12147	0	0.107903	0.00861493	0	0.136746	0	0.0501172	0	0	0	0.0664433	0.0247655	0	0.00561853	0.290764	0.0158913	0	0.16937	0	0	0.00229744
CGGA_P175	CGGA668	TMEcluster 1	6	1	0.145787	0	0.0653853	0.0467176	0	0.052334	0	0.038557	0	0	0	0.0140629	0	0	0.0214758	0.358638	0.0539534	0	0.108042	0.0391908	0	0.0558563
CGGA_P176	CGGA668	TMEcluster 2	27	0	0.0889159	0	0.104582	0	0	0.149927	0	0.0352727	0	0	0	0.0790488	0.0263548	0	0.00422687	0.0787027	0.0973835	0	0	0.335586	0	0
CGGA_P177	CGGA668	TMEcluster 1	36	0	0.0459151	0	0.0569358	0	0	0.0970813	0	0.0487297	0	0	0	0.052404	0.00438876	0	0	0.327065	0.109535	0.0100378	0.0778973	0.142405	0	0.0276051
CGGA_P178	CGGA668	TMEcluster 1	36	0	0.130994	0	0.103203	0.0146511	0	0.0892914	0	0.0495977	0.0099402	0	0	0.00830619	0	0	0.0312726	0.307491	0	0	0.127097	0.0799582	0	0.0481978
CGGA_P179	CGGA668	TMEcluster 1	36	0	0.139126	0	0.163771	0	0	0.0900765	0	0.0283426	0	0	0	0.0317467	0	0	0	0.269716	0.00703387	0	0.239584	0	0	0.0306038
CGGA_P18	CGGA668	TMEcluster 2	13	1	0.077423	0	0.134438	0.0147721	0	0.10307	0	0.0443387	0	0	0	0.119901	0.0228355	0	0.00322635	0.262722	0.0121507	0	0	0.193371	0.0117509	0
CGGA_P180	CGGA668	TMEcluster 1	9	1	0.124826	0	0.0615082	0.0281062	0	0.0799033	0	0.0157106	0.0196825	0	0.0121012	0.00108934	0	0.106181	0.0143832	0.32221	0	0	0.154793	0.0203017	0	0.0392029
CGGA_P181	CGGA668	TMEcluster 2	8	1	0.0341347	0	0	0	0	0.103109	0	0.0581387	0	0	0.000416426	0.0226824	0	0	0.0186933	0.220977	0.189628	0	0.105478	0.185417	0	0.061324
CGGA_P182	CGGA668	TMEcluster 2	38	0	0.0133761	0	0	0	0	0.0738424	0	0.0913199	0	0.00954274	0	0.074158	0.00222572	0	0.013907	0.201876	0.0908192	0	0	0.387082	0	0.0418511
CGGA_P183	CGGA668	TMEcluster 2	38	0	0.114481	0	0.123195	0	0	0.0616103	0	0.165093	0	0	0	0.0697435	0	0	0.0207833	0.147046	0.0864272	0	0	0.211622	0	0
CGGA_P185	CGGA668	TMEcluster 1	17	1	0.0713353	0	0.122437	0.0313825	0	0.0412756	0	0.00930833	0	0	0	0.013747	0	0	0.0108316	0.471547	0	0	0.175895	0	0	0.0522403
CGGA_P19	CGGA668	TMEcluster 2	52	0	0.0418395	0	0.0474216	0	0	0.103226	0	0.0495234	0	0	0	0.0360506	0.014153	0	0.00490686	0.12178	0.16056	0	0	0.40094	0.00083617	0.0187617
CGGA_P199	CGGA668	TMEcluster 1	7	1	0.0299538	0	0	0.0560758	0	0.0145737	0	0.0645392	0	0	0	0.0492472	0.0110731	0	0	0.403676	0.0700579	0	0.244095	0.018599	0	0.0381094
CGGA_P20	CGGA668	TMEcluster 1	52	0	0.0647081	0	0.0416924	0.0182095	0	0.0951081	0	0.0177091	0	0	0.0385065	0.0155338	0.00788095	0	0.0311811	0.275905	0.0510903	0	0.312108	0	0	0.0303674
CGGA_P205	CGGA668	TMEcluster 1	19	1	0.0944801	0	0.0708129	0.010219	0	0.0809129	0	0.00836991	0.0257139	0	0.0191606	0	0.000863142	0	0.0228326	0.338082	0.0565723	0	0.178692	0.055536	0	0.0377526
CGGA_P21	CGGA668	TMEcluster 1	52	0	0.10356	0	0.0191607	0.0971381	0	0.000404134	0	0.047887	0	0	0.0131522	0.0278303	0.00523971	0	0.0110903	0.341836	0.096753	0	0.209895	0	0	0.0260534
CGGA_P22	CGGA668	TMEcluster 1	14	1	0.0680123	0	0.108177	0	0	0.0865864	0	0.0185544	0	0	0.0119512	0.0185903	0.00114914	0	0	0.415926	0	0.0166148	0.225509	0	0	0.0289303
CGGA_P23	CGGA668	TMEcluster 1	13	1	0.0617153	0	0.0077025	0.0901661	0	0.170998	0	0.0195408	0.0352478	0	0	0.00782475	0.0247727	0	0.0310218	0.326782	0.0146452	0	0.209584	0	0	0
CGGA_P25	CGGA668	TMEcluster 1	5	1	0.178262	0	0.023175	0.0541304	0	0.149101	0	0.0272569	0.0198041	0	0	0.0516543	0.0167814	0	0.0181801	0.2874	0.00502906	0	0.141991	0.0191256	0	0.00810927
CGGA_P265	CGGA668	TMEcluster 1	26	1	0.110438	0	0.0985965	0.0244217	0	0.0826632	0	0	0.0407247	0	0.0358467	0	0.00384633	0	0.0310428	0.332608	0.00642521	0	0.127481	0.0671613	0	0.0387451
CGGA_P266	CGGA668	TMEcluster 1	8	1	0.104871	0	0.107899	0.012858	0	0.0983982	0	0	0.0498512	0	0.0261492	0	0.000122431	0	0.026951	0.316532	0	0	0.172554	0.042642	0	0.0411724
CGGA_P269	CGGA668	TMEcluster 2	17	1	0.0265893	0	0.0161006	0.0911291	0	0.0217055	0	0.10029	0	0	0	0.0619527	0	0.0661071	0.00509436	0.37286	0	0	0	0.238171	0	0
CGGA_P27	CGGA668	TMEcluster 1	14	0	0.0965006	0	0.114101	0	0	0.256066	0	0.0428662	0.0419354	0	0.0255925	0.0530354	0.0241517	0	0.011467	0.129298	0.02605	0	0.164368	0	0	0.0145686
CGGA_P270	CGGA668	TMEcluster 1	11	1	0.0777028	0	0.0203217	0.0473304	0	0.0815671	0	0.0051558	0	0	0.00431054	0.0197044	0.013361	0	0	0.376441	0.064128	0.00174344	0.250291	0.0016769	0	0.0362654
CGGA_P271	CGGA668	TMEcluster 1	34	0	0.0770625	0	0.108178	0.0129637	0	0.108963	0	0	0.025658	0	0.0269951	0	0	0	0.0274274	0.31554	0.0211835	0	0.181668	0.0508445	0	0.0435164
CGGA_P279	CGGA668	TMEcluster 1	32	0	0.0170807	0	0.138108	0	0	0.159685	0	0.0662805	0	0	0.00441666	0.0798274	0.0181945	0	0.0197954	0.297977	0.000224691	0	0.129305	0.0616083	0	0.00749758
CGGA_P28	CGGA668	TMEcluster 2	4	1	0.0603781	0	0.0245334	0.0206479	0	0.0540431	0	0.0884764	0	0	0	0.0454481	0.010715	0	0.00271737	0.22953	0.0815165	0.00954088	0	0.361575	0	0.0108789
CGGA_P280	CGGA668	TMEcluster 1	33	0	0.0329701	0	0.0246513	0.042937	0	0.112925	0	0.0747488	0	0	0	0.00305346	0.0103232	0	0	0.453282	0.0399102	0	0.177028	0.0281703	0	0
CGGA_P283	CGGA668	TMEcluster 1	32	0	0.0519966	0	0.0952737	0.0448943	0	0.0653115	0	0.0218856	0	0	0	0.0189332	0	0	0.0402156	0.448145	0	0	0.164801	0	0	0.0485439
CGGA_P286	CGGA668	TMEcluster 1	22	0	0	0	0.0297981	0	0	0.0757747	0	0.0986605	0	0	0	0.0758998	0.00564246	0	0.00537247	0.348546	0.0365628	0	0.323743	0	0	0
CGGA_P29	CGGA668	TMEcluster 1	3	1	0.116515	0	0.0750663	0.0740406	0	0.0414114	0	0.0822134	0	0	0	0.0283279	0	0	0.0314626	0.242658	0.0759896	0	0.089961	0.0855163	0	0.0568378
CGGA_P295	CGGA668	TMEcluster 1	9	1	0.0413074	0	0.122187	0.0370057	0	0.0439187	0	0.0423774	0	0	0	0.0436798	0.00654472	0	0.0465349	0.405049	0.0641393	0	0.0769194	0.0300726	0	0.0402645
CGGA_P298	CGGA668	TMEcluster 1	21	0	0.0354182	0	0.0114621	0.0814	0	0.0407769	0	0.0438171	0	0	0	0.0283421	0.00555012	0	0.0309891	0.376631	0.13344	0	0.181802	0.00559045	0	0.024781
CGGA_P3	CGGA668	TMEcluster 1	59	0	0.100836	0	0.112741	0.0315861	0	0.0842865	0	0	0.0280732	0	0.013669	0	0	0	0.0293014	0.324186	0.000728062	0	0.151653	0.0844818	0	0.0384576
CGGA_P30	CGGA668	TMEcluster 1	13	1	0.134385	0	0	0.0360865	0	0.0402612	0	0.0914413	0	0	0	0.0405332	0.0453753	0.0812133	0	0.338692	0	0.00859435	0.183418	0	0	0
CGGA_P306	CGGA668	TMEcluster 1	30	0	0.139976	0	0.105817	0	0	0.191798	0	0.0391531	0.0257917	0	0.02059	0.0592407	0.0246744	0	0.0121946	0.192976	0.087213	0	0.0854242	0.00215657	0	0.0129936
CGGA_P308	CGGA668	TMEcluster 1	19	1	0.121053	0	0.0492525	0.213057	0	0	0	0.0508424	0	0	0	0.0587386	0.0819832	0	0.0207246	0.242694	0.004335	0	0.142307	0.0150123	0	0
CGGA_P31	CGGA668	TMEcluster 2	50	0	0.079063	0	0.00877213	0.0713696	0	0.0374169	0	0.0692033	0	0	0	0.074954	0.01331	0	0.00864501	0.208845	0.167047	0	0	0.236701	0	0.0246726
CGGA_P310	CGGA668	TMEcluster 1	7	1	0.120264	0	0.0556477	0.134346	0	0.0305098	0	0.0221043	0.0132048	0	0	0.0554974	0.0393048	0	0.0108647	0.327392	0.070626	0	0.0346137	0.0360889	0	0.0495355
CGGA_P311	CGGA668	TMEcluster 1	29	0	0.0227504	0.0521584	0	0.155163	0	0.0648079	0	0.0507851	0.0446282	0	0	0.0766105	0.00957066	0	0.0345574	0.259901	0	0	0.187461	0	0	0.0416061
CGGA_P314	CGGA668	TMEcluster 1	29	0	0.0472159	0	0.0984861	0.0745355	0	0.0254836	0	0.0650812	0	0	0.0734124	0.0261306	0.0157638	0	0.00172525	0.368321	0.0600951	0	0.137843	0	0	0.00590563
CGGA_P315	CGGA668	TMEcluster 1	15	1	0.126702	0	0.017333	0.0587091	0	0.0606203	0	0.109731	0	0	0.0155844	0.0304417	0.0119702	0	0	0.28911	0.0140117	0	0.232298	0	0	0.0334889
CGGA_P316	CGGA668	TMEcluster 1	19	0	0.0469943	0	0.012326	0.0235008	0	0.116242	0	0.0309435	0.0383353	0	0.0119215	0.0496759	0.0286393	0	0.00787796	0.333132	0.128796	0	0.171616	0	0	0
CGGA_P319	CGGA668	TMEcluster 1	29	0	0.0986831	0	0.0661803	0.0105858	0	0.0467284	0	0.0612262	0	0	0	0.0251432	0.00221879	0.107217	0.00973707	0.518996	0	0.00102631	0.0364728	0.0157847	0	0
CGGA_P326	CGGA668	TMEcluster 2	28	0	0	0.0154293	0.0166053	0.0236514	0	0.0684015	0	0.0214338	0	0	0.00380293	0.0232369	0.0125852	0	0.0035871	0.192693	0.147883	0	0	0.45869	0	0.012001
CGGA_P328	CGGA668	TMEcluster 2	19	1	0.0304104	0	0.00781805	0.0595628	0	0.0272239	0	0.0548586	0	0	0	0.0458126	0.200548	0	0	0.241088	0.0447157	0.0123806	0	0.224174	0.0514075	0
CGGA_P335	CGGA668	TMEcluster 1	28	0	0.0907063	0	0.0340583	0.0201348	0	0.120591	0	0.0273078	0.0215857	0	0	0.086025	0.0373459	0	0.00795866	0.415084	0.0039758	0	0.0715634	0.0636641	0	0
CGGA_P337	CGGA668	TMEcluster 1	23	1	0.0262561	0	0.0491634	0.0315195	0	0.0700812	0.00656977	0	0	0	0.0252255	0.0316687	0.00635012	0	0	0.602749	0	0.0113007	0.118794	0	0	0.0203219
CGGA_P338	CGGA668	TMEcluster 1	28	0	0.0907667	0	0.0874858	0.0399166	0	0.0227837	0.0362812	0	0	0	0	0.00390787	0	0	0.0405456	0.416753	0.111606	0	0.117252	0	0	0.0327018
CGGA_P346	CGGA668	TMEcluster 2	17	0	0.0340075	0	0.025763	0.0572211	0	0.0616016	0	0	0	0	0	0.0254004	0.0147694	0	0.00841378	0.327506	0.122836	0	0	0.272222	0	0.0502589
CGGA_P356	CGGA668	TMEcluster 1	19	1	0	0.0215583	0.0162323	0.0510365	0	0	0	0.0424523	0.0145967	0	0	0.0363633	0	0.22424	0.000195458	0.543344	0	0	0.0499813	0	0	0
CGGA_P358	CGGA668	TMEcluster 1	27	0	0.0654223	0	0	0.119393	0	0.0621966	0	0.0423052	0	0	0	0.0498737	0.124944	0	0.0471804	0.28295	0.0709966	0	0.124313	0.0104256	0	0
CGGA_P364	CGGA668	TMEcluster 1	16	1	0	0.00936786	0	0.0665199	0	0.0432058	0	0.0174859	0	0	0	0.0365034	0.00335135	0	0.00966277	0.403936	0.182749	0.0296703	0.0755764	0.0771142	0.0010254	0.0438312
CGGA_P385	CGGA668	TMEcluster 2	25	0	0.0813971	0	0.0870835	0.0221962	0	0.0151495	0	0.0856124	0	0	0	0.0270241	0	0	0.0195827	0.302251	0.139736	0	0	0.205342	0	0.0146255
CGGA_P388	CGGA668	TMEcluster 1	10	1	0.0607574	0	0.0482519	0.179003	0	0.0355081	0	0.0575047	0	0	0	0.0515987	0.0231597	0	0.0169838	0.349857	0.0280315	0	0.0783376	0.0379605	0	0.033046
CGGA_P392	CGGA668	TMEcluster 1	25	0	0.139595	0	0.135652	0	0	0.202908	0	0.0745724	0	0	0	0.0946493	0.0281342	0	0.00730939	0.279863	0	0	0.0185596	0	0.0187576	0
CGGA_P399	CGGA668	TMEcluster 1	24	0	0.0985696	0	0.0314819	0.0350842	0	0.184458	0	0.089813	0.0319506	0	0.0106376	0	0.0236219	0	0.0198359	0.220256	0.0477105	0	0.125792	0.0567056	0	0.024084
CGGA_P401	CGGA668	TMEcluster 2	26	1	0.0237834	0	0.0212225	0.0166613	0	0.101842	0	0.0152699	0	0	0	0.0146842	0	0	0.0601283	0.37405	0.158491	0	0	0.190716	0	0.0231517
CGGA_P411	CGGA668	TMEcluster 1	15	1	0.10503	0	0.0119957	0.0255374	0	0.0214087	0	0.0461087	0	0	0	0.0258304	0	0.0125574	0.0426969	0.493867	0	0	0.1817	0	0	0.0332675
CGGA_P415	CGGA668	TMEcluster 2	6	1	0	0.0392892	0.00432342	0.0554772	0	0.0823694	0	0.0355471	0	0	0	0.0702882	0.0130024	0	0.00609094	0.124466	0.190987	0	0	0.337134	0.0111424	0.0298823
CGGA_P416	CGGA668	TMEcluster 1	24	0	0.149605	0	0.187748	0	0	0.198631	0	0.0424236	0.00942838	0	0	0.0931398	0.0146833	0	0.00144551	0.169112	0	0.0074054	0.113127	0	0	0.01325
CGGA_P421	CGGA668	TMEcluster 1	10	1	0.0320724	0	0	0.0777253	0	0.0970074	0	0.0361873	0	0	0	0.0475116	0	0	0.00496474	0.503629	0.0507955	0.0155689	0.0927658	0	0	0.0417724
CGGA_P422	CGGA668	TMEcluster 1	24	0	0.140565	0	0.100785	0.0300118	0	0.129523	0	0.0236737	0.0266806	0	0	0.0623393	0.0237691	0	0	0.339961	0	0.0275711	0.0939004	0	0	0.00121971
CGGA_P437	CGGA668	TMEcluster 1	22	0	0.115449	0	0.101406	0.0266082	0	0.117941	0	0.0511741	0.00283446	0	0	0.0649445	0.0254	0	0.0145593	0.306743	0.126382	0	0.03119	0.0153693	0	0
CGGA_P438	CGGA668	TMEcluster 1	22	0	0.130983	0	0.147491	0.0131571	0	0.0157112	0	0.0245083	0	0.0151197	0	0.0346295	0	0	0.0258338	0.495735	0.0335755	0	0.00289732	0.0405938	0	0.0197643
CGGA_P439	CGGA668	TMEcluster 2	22	0	0.0943232	0	0.0294388	0.0136441	0	0.0513495	0	0.0246584	0	0	0	0.0188867	0.0473185	0	0.018458	0.352874	0.138772	0.0336513	0	0.142307	0.0193176	0.0150003
CGGA_P446	CGGA668	TMEcluster 1	22	0	0.0747019	0	0.0435928	0	0	0.201445	0	0.0541019	0	0	0	0.0834408	0.00171858	0	0.000539443	0.380773	0.0426627	0	0.117024	0	0	0
CGGA_P461	CGGA668	TMEcluster 1	21	0	0.0706849	0	0.0594049	0.0594706	0	0.0554391	0	0.026516	0	0	0	0.0347312	0.0919909	0	0.0272577	0.401606	0.0429482	0	0.103623	0.00375477	0.0135597	0.00901323
CGGA_P468	CGGA668	TMEcluster 1	20	0	0.0437057	0	0.0510586	0.00443551	0	0.192621	0	0.0586614	0.0179925	0	0	0.073132	0.0178014	0	0	0.358188	0.0399203	0	0.142484	0	0	0
CGGA_P483	CGGA668	TMEcluster 1	10	1	0.0797205	0	0.0153141	0.0434643	0	0.0211193	0	0	0	0	0.00107965	0	0	0	0.0133277	0.706948	0	0	0.0885219	0	0	0.0305046
CGGA_P492	CGGA668	TMEcluster 2	19	0	0.115518	0	0.0557399	0.00526699	0	0.137091	0	0.022792	0	0	0	0.0757176	0.0295083	0	0	0.254441	0.107401	0	0	0.196524	0	0
CGGA_P5	CGGA668	TMEcluster 2	13	1	0.0401083	0	0.00469316	0.0307602	0	0.081323	0	0.0571178	0	0	0	0.0637546	0.00587099	0	0.00260915	0.225823	0.105636	0	0	0.35472	0	0.0275836
CGGA_P500	CGGA668	TMEcluster 1	19	0	0.047382	0	0.083262	0	0	0.219362	0	0.00919328	0.0192531	0	0.0513518	0.00823755	0.0272246	0	0.0070387	0.209312	0.0408612	0	0.168677	0.105727	0	0.0031184
CGGA_P501	CGGA668	TMEcluster 1	19	0	0.0653642	0	0.0305158	0.0284798	0	0.0283358	0	0	0	0	0.00618979	0	0.0346795	0	0.0192043	0.422738	0.132259	0	0.20203	0	0.00291088	0.0272936
CGGA_P505	CGGA668	TMEcluster 1	19	0	0	0.0413638	0.0871918	0.0415579	0	0.0328869	0	0	0	0	0.00365904	0	0	0	0.0154007	0.294046	0.101231	0	0.330335	0	0	0.0523279
CGGA_P508	CGGA668	TMEcluster 1	18	0	0.0192436	0.00825067	0.175005	0.0555595	0	0.0222419	0	0	0	0	0	0.00354403	0	0	0.00859936	0.310728	0.10665	0	0.270552	0	0	0.0196258
CGGA_P510	CGGA668	TMEcluster 1	18	0	0.0890885	0	0	0.105842	0	0	0	0.0319781	0	0	0	0.00271895	0.00548929	0	0.0111876	0.412058	0.129691	0	0	0.161565	0	0.0503807
CGGA_P512	CGGA668	TMEcluster 1	18	0	0.0425851	0	0.0425061	0	0	0.0433454	0	0.0267489	0	0	0	0.0300782	0	0.00521273	0.023334	0.568605	0	0	0.185763	0.00499629	0	0.0268257
CGGA_P520	CGGA668	TMEcluster 1	17	0	0.0350357	0	0	0.0116646	0	0.0959641	0	0.0483003	0.0136742	0	0	0.0675106	0	0	0.0545866	0.308919	0.31626	0	0	0.037434	0.010651	0
CGGA_P568	CGGA668	TMEcluster 1	7	1	0.158493	0	0.0481896	0.106484	0	0.0298656	0	0.0553253	0.00111981	0	0	0.0725217	0.0799842	0	0.020652	0.319956	0	0	0.107409	0	0	0
CGGA_P585	CGGA668	TMEcluster 2	14	0	0.051952	0	0	0.0403427	0	0.0645194	0	0.0648637	0	0	0	0.0520152	0.00753117	0	0.0104053	0.339811	0.0850341	0.033576	0	0.219952	0	0.0299973
CGGA_P594	CGGA668	TMEcluster 1	3	1	0.0666402	0	0	0.0371485	0	0.138239	0	0.0352314	0.00702419	0	0	0.0764459	0.010348	0	0.00013848	0.423902	0	0.0161954	0.188687	0	0	0
CGGA_P596	CGGA668	TMEcluster 1	14	0	0.0605332	0	0.0462526	0.0237361	0	0.0967266	0	0.084388	0	0	0	0.0419399	0.000903612	0.00779823	0.0395856	0.521422	0	0	0.0124942	0.0545787	0	0.00964115
CGGA_P604	CGGA668	TMEcluster 1	9	1	0.157477	0	0.000674291	0.000691792	0	0.187059	0	0.0710424	0.0275289	0	0.0653045	0.0155952	0.0419638	0	0.0155413	0.315277	0	0	0.101845	0	0	0
CGGA_P609	CGGA668	TMEcluster 1	13	0	0	0	0.0182798	0.12764	0	0.0525907	0	0.0729658	0	0	0	0.131937	0.00636359	0	0.0462348	0.32005	0	0.0474993	0.127984	0.0146469	0.0323633	0.00144394
CGGA_P610	CGGA668	TMEcluster 1	12	0	0.0621914	0	0.0212741	0.130324	0	0.0667377	0	0.0289275	0	0	0	0.0235812	0.00685353	0	0.0108582	0.332182	0.077336	0	0.100816	0.12132	0	0.0175978
CGGA_P619	CGGA668	TMEcluster 1	12	0	0.0225616	0.0103237	0	0.142233	0	0.0558851	0.00205184	0.0167126	0	0	0	0.0208952	0.0198893	0	0.0272097	0.436981	0.131402	0	0.0274068	0.0697357	0	0.0167133
CGGA_P625	CGGA668	TMEcluster 1	5	1	0.0538512	0	0	0	0	0.0309808	0	0.0225878	0	0	0	0.0169991	0	0	0.0265768	0.643453	0.0035826	0	0.0500266	0.111954	0	0.0399878
CGGA_P633	CGGA668	TMEcluster 2	11	0	0.0356375	0	0.0576546	0.0154473	0	0.0353759	0	0.0140804	0	0	0	0.0250957	0.00392187	0	0.0095578	0.38959	0.204275	0	0	0.17588	0	0.0334835
CGGA_P7	CGGA668	TMEcluster 2	4	1	0.0405835	0	0	0	0	0.161468	0	0.0073586	0	0	0.0210209	0	0.0145112	0	0.0104555	0.219927	0.188823	0.0477732	0	0.229217	0.0252635	0.0335979
CGGA_P83	CGGA668	TMEcluster 1	44	0	0.0135977	0	0.0176979	0.053534	0	0.0143565	0	0.00958498	0	0	0	0.0213548	0.109201	0	0.00909245	0.46315	0.114326	0	0.127543	0.0214212	0	0.0251408
CGGA_P84	CGGA668	TMEcluster 1	44	0	0.0364607	0	0.0889658	0.0133667	0	0.0778548	0	0.0108303	0	0	0	0.041686	1.79002e-05	0	0.0091751	0.293992	0.107098	0	0.247472	0.0466697	0	0.0264115
CGGA_P86	CGGA668	TMEcluster 1	44	0	0.126429	0	0.167378	0	0	0.0926244	0	0.0163757	0	0	0.0118966	0.0304081	0.0172508	0	0	0.335758	0.00919481	0	0.143145	0	0	0.049539
CGGA_P87	CGGA668	TMEcluster 1	8	1	0.0785081	0	0.0200707	0.0513452	0	0.0544755	0	0.0849158	0	0	0	0.0929529	0.00244888	0.150468	0.00888574	0.388467	0	0.00347545	0.0221188	0.0418676	0	0
CGGA_P89	CGGA668	TMEcluster 2	10	1	0.0137014	0.00754104	0	0.0279868	0	0.10766	0	0.0573979	0	0	0.0174903	0	0.0278252	0	0.0182886	0.180466	0.0790421	0	0	0.402057	0	0.060544
CGGA_P93	CGGA668	TMEcluster 1	44	0	0.0788074	0	0.032007	0.0350705	0	0.0451161	0	0.0173984	0	0	0	0.033989	0.0601923	0	0.00481577	0.334674	0.0901585	0	0.200085	0.0554324	0.0107476	0.00150585
CGGA_P98	CGGA668	TMEcluster 1	11	1	0.0928112	0	0.0386321	0.13117	0	0	0	0.098562	0	0	0	0.0742236	0.0148897	0	0.00856345	0.28246	0.151927	0	0.010811	0.0845282	0	0.0114227
CGGA_P99	CGGA668	TMEcluster 1	23	0	0.0129618	0	0.0167622	0.0511055	0	0.0461499	0	0.031424	0	0	0	0.0694518	0.15429	0	0.0197951	0.368768	0.0174145	0	0.0932102	0.109289	0	0.00937812
GSM2899178	GSE108474	TMEcluster 1	15	1	0.0473163	0	0.022481	0.0101332	0.00321676	0.0371797	0	0	0	0	0.0256622	0	0.0847275	0	0.0291882	0.385231	0.122078	0	0.213489	0	0.00630104	0.0129956
GSM2899179	GSE108474	TMEcluster 1	17	1	0.0709443	0	0.0363834	0.0372233	0	0.0990018	0	0.0695556	0	0	0.0484015	0.0269904	0.0164025	0	0.05595	0.278136	0.0437052	0	0.209767	0	0	0.00753914
GSM2899180	GSE108474	TMEcluster 1	16	1	0.246427	0	0	0.0628513	0	0.100073	0	0.0551395	0.0726727	0	0.00136944	0.0717169	0.0310261	0	0	0.156617	0	0	0.202107	0	0	0
GSM2899181	GSE108474	TMEcluster 1	13	1	0.0532634	0	0.218175	0.066634	0	0.0343452	0	0.0700632	0	0	0	0.0489727	0	0	0	0.338751	0	0	0.143755	0	0	0.0260406
GSM2899182	GSE108474	TMEcluster 1	10	1	0.0654768	0	0.0421017	0	0.0100985	0.0508991	0	0.0134904	0	0	0	0.0258066	0.1361	0	0.00361642	0.456658	0	0	0.188563	0.00699848	0	0.000191229
GSM2899183	GSE108474	TMEcluster 1	10	1	0.0924475	0	0.0663676	0.020644	0	0.131907	0	0.0066816	0.0250363	0	0.088045	0	0.0257262	0	0.00914743	0.189855	0.0845554	0	0.228693	0	0	0.0308937
GSM2899184	GSE108474	TMEcluster 1	5	1	0.146898	0	0.166203	0	0	0.093521	0	0.0464399	0	0	0	0.0749431	0	0	0	0.307232	0	0	0.14304	0	0	0.0217238
GSM2899185	GSE108474	TMEcluster 1	6	1	0.0534988	0	0.142443	0	0.0243919	0.0248696	0	0.024259	0	0	0	0.0372852	0	0	0.00378361	0.472609	0	0	0.205969	0	0	0.0108912
GSM2899186	GSE108474	TMEcluster 1	6	1	0.0215341	0	0.0134678	0.0568784	0	0.0568384	0	0	0.0012495	0	0	0.0115336	0.147214	0	0	0.353891	0	0.00114921	0.313321	0	0.0012117	0.0217118
GSM2899187	GSE108474	TMEcluster 1	7	1	0.0337958	0	0.0202467	0.0277646	0	0.0951984	0	0.00118659	0	0	0	0.0301764	0.0697311	0	0.0414302	0.408066	0	0.00821677	0.208847	0.0181532	0	0.0371872
GSM2899189	GSE108474	TMEcluster 1	63	1	0.00658383	0.0161621	0	0.205982	0	0	0	0.0321267	0.00270166	0	0.0230801	0.00384968	0.0173434	0	0.0422091	0.408562	0.118436	0	0.0632253	0.0335173	0	0.0262207
GSM2899190	GSE108474	TMEcluster 1	58	0	0.00780377	0	0.0667004	0.0371251	0	0	0.00163921	0.03585	0	0.10368	0	0.0640945	0.0184096	0	0.0170663	0.362442	0.192896	0	0.0633456	0.00945114	0.0194967	0
GSM2899191	GSE108474	TMEcluster 1	40	0	0.0451098	0	0.0085836	0.0383836	0	0.0660657	0	0.0138442	0.00209156	0	0	0.0257608	0.144696	0	0.0125777	0.338771	0.0588469	0	0.237914	0	0.00734851	6.65047e-06
GSM2899192	GSE108474	TMEcluster 2	34	0	0	0.00199502	0.0251084	0.0471177	0	0.0427157	0	0.0449307	0	0	0	0.0327025	0.0206859	0	0	0.0825647	0.175087	0	0	0.527092	0	0
GSM2899193	GSE108474	TMEcluster 2	60	0	0.0150339	0.00330352	0	0.0721355	0	0.0189531	0	0.0437536	0	0	0	0.017657	0.0249202	0	0.0106132	0.33433	0.212724	0	0.0268778	0.198202	0	0.021497
GSM2899194	GSE108474	TMEcluster 1	27	1	0.00868779	0.0550973	0.00563221	0.0250603	0	0.0598256	0	0	0	0	0.00663073	0.00503309	0	0	0.00538647	0.55285	0.13789	0	0.0749376	0.0222028	0	0.0407667
GSM2899195	GSE108474	TMEcluster 2	65	1	0.148107	0	0.017905	0.0669457	0	0.0905316	0	0	0.00521434	0	0	0.0783799	0.00757432	0	0.00934611	0.241515	0.0861113	0	0	0.20902	0	0.039351
GSM2899196	GSE108474	TMEcluster 1	19	1	0.162429	0	0.00989429	0.0401717	0	0.0151008	0	0.0805617	0	0	0	0.0422075	0.0538297	0	0	0.42454	0.0334696	0	0	0.0687683	0	0.0690274
GSM2899198	GSE108474	TMEcluster 2	214	1	0	0.00642504	0	0.0543495	0	0.0434628	0	0.0457195	0	0	0	0.0318986	0.102577	0	0.000765389	0.223088	0.15156	0	0	0.324377	0.0157781	0
GSM2899199	GSE108474	TMEcluster 2	37	0	0	0.0112016	0.0633661	0.0242325	0	0.0558281	0	0.0323615	0	0	0	0.0389963	0.00560346	0	0.0194163	0.037158	0.145096	0	0	0.468015	0	0.0987252
GSM2899200	GSE108474	TMEcluster 1	6	0	0.0570658	0	0.0417396	0.0294297	0	0.0637015	0	0.0618102	0.00351907	0	0	0.0444988	0	0.303186	0.00075992	0.258674	0	0	0.0885628	0.0150639	0	0.0319895
GSM2899201	GSE108474	TMEcluster 1	42	1	0.00719953	0.00500213	0.0247253	0	0	0.0616758	0	0.035259	0	0	0.00913961	0.0114486	0.00438241	0	0.0534694	0.245591	0.0958152	0	0.396852	0	0.0338374	0.0156027
GSM2899202	GSE108474	TMEcluster 1	43	0	0.0109722	0.000292451	0.046425	0.039183	0	0.0590049	0.0109399	0	0	0	0	0	0.084002	0	0.00224771	0.485079	0	0.0193989	0.209387	0	0.0112707	0.0217964
GSM2899203	GSE108474	TMEcluster 2	38	1	0.0963028	0	0.0218454	0.00735678	0	0.0876026	0	0.0678675	0	0	0	0.0817983	0	0	0	0.226028	0.0751526	0	0.133295	0.179013	0	0.0237381
GSM2899204	GSE108474	TMEcluster 1	11	1	0.143538	0	0.143317	0	0	0.131798	0	0.0970165	0	0	0.0042593	0.066002	0.0157052	0	0.0100806	0.191542	0	0	0.170696	0	0	0.0260466
GSM2899205	GSE108474	TMEcluster 1	23	1	0	0.0765757	0.0087965	0.0132689	0	0.0675656	0	0.028626	0	0	0	0.0282727	0.0293027	0	0.02637	0.49036	0	0	0.207691	0	0	0.0231712
GSM2899206	GSE108474	TMEcluster 1	38	1	0.0564849	0	0.078012	0.078649	0	0.0494746	0	0.0436667	0	0	0	0.020897	0.00770367	0	0.0143387	0.437427	0.00478591	0	0.200158	0	0	0.00840229
GSM2899207	GSE108474	TMEcluster 2	39	1	0.0426405	0	0.0551544	0.0317201	0	0.128563	0	0.0444949	0	0	0	0.0650003	0.0209689	0	0.00576725	0.323626	0.0855032	0	0	0.179654	0	0.0169071
GSM2899208	GSE108474	TMEcluster 1	29	0	0.0416661	0	0	0.0553085	0	0.0910028	0	0.0170144	0	0	0	0.0550838	0.115261	0	0.0707827	0.291768	0.0482056	0	0.126543	0.0754495	0.00853132	0.00338301
GSM2899209	GSE108474	TMEcluster 1	59	1	0.0390102	0	0.0879291	0.0649826	0	0.0103582	0	0.00578906	0	0	0	0.0345906	0.0789608	0	0.00818864	0.461519	0	0	0.208672	0	0	0
GSM2899210	GSE108474	TMEcluster 2	36	1	0.0812735	0	0.0120259	0.023041	0	0.064842	0	0.0758231	0	0	0	0.128604	0	0	0.00408823	0.315446	0.111222	0	0	0.144092	0.0212092	0.0183325
GSM2899211	GSE108474	TMEcluster 1	6	0	0.0782383	0	0.0444705	0.0383477	0	0.0781207	0	0.0126884	0	0	0	0.0479407	0.00634428	0	0.00428527	0.52315	0.0606408	0	0.0474936	0.0444461	0	0.013834
GSM2899212	GSE108474	TMEcluster 1	46	1	0.031178	0	0.0851231	0.0826413	0	0.0657514	0	0.0398166	0	0	0	0.0796755	0.0130452	0	0.0089194	0.339916	0.0548727	0	0.199061	0	0	0
GSM2899213	GSE108474	TMEcluster 1	18	1	0.0135629	0	0	0.0209624	0	0.0705148	0	0.0588627	0	0	0	0.0268832	0.0292127	0	0.111768	0.377638	0.0318123	0	0.234827	0	0	0.0239557
GSM2899214	GSE108474	TMEcluster 1	47	1	0.311066	0	0.0766623	0.080972	0	0	0	0.0998205	0	0	0	0.213636	0	0	0	0.142307	0	0	0.0755357	0	0	0
GSM2899215	GSE108474	TMEcluster 2	3	0	0	0.0130701	0.0616484	0.0373498	0	0.0257868	0	0.0236465	0.0136512	0	0	0.0443172	0.0238732	0	0.00864415	0.0593888	0.163566	0	0	0.509438	0.00736769	0.00825146
GSM2899216	GSE108474	TMEcluster 1	26	0	0.0438675	0	0.155654	0	0.155124	0	0	0	0	0.00556799	0	0.0819749	0	0	0	0.208287	0.0594461	0	0.290079	0	0	0
GSM2899217	GSE108474	TMEcluster 1	3	1	0.0620955	0	0.181347	0.0713695	0	0	0.0969472	0.0714967	0	0	0	0.0307579	0	0	0.0215993	0.264314	0.0748361	0	0.103999	0	0	0.0212383
GSM2899218	GSE108474	TMEcluster 1	1	1	0.148156	0	0.0196044	0.152686	0	0.0252638	0	0.0833653	0	0	0	0.0553944	0.00175286	0	0.0125296	0.344713	0.0828641	0	0	0.0691077	0	0.00456338
GSM2899219	GSE108474	TMEcluster 2	47	1	0.147221	0	0.0266288	0.0562357	0	0.0700033	0	0.0351692	0	0	0	0.0646496	0.0230094	0	0	0.378443	0.0386928	0	0	0.155475	0	0.00447193
GSM2899220	GSE108474	TMEcluster 2	15	1	0	0.0105338	0.039789	0.00595144	0	0	0	0.170695	0	0	0	0.0777445	0.0184963	0	0.00590108	0.215662	0.116894	0	0	0.33342	0.00491274	0
GSM2899222	GSE108474	TMEcluster 2	29	0	0	0.00941774	0	0.0697017	0	0.030648	0	0.0428745	0.00288588	0	0	0.043545	0.0853821	0	0.0194919	0.137986	0.142718	0	0	0.409568	0	0.00578175
GSM2899223	GSE108474	TMEcluster 1	5	0	0.204487	0	0.0329548	0.0698419	0	0.122757	0	0.00831338	0.0662335	0	0	0.0848187	0.046333	0	0.000182758	0.302114	0.0028247	0	0.059139	0	0	0
GSM2899224	GSE108474	TMEcluster 1	24	0	0.0333233	0	0	0.0997039	0	0	0	0.213308	0.0248779	0	0.126613	0	0.0234032	0	0	0.204679	0	0.0270801	0.189121	0.040221	0	0.0176701
GSM2899225	GSE108474	TMEcluster 2	18	0	0.00340143	0	0	0.0281164	0.0261715	0	0	0.0436188	0.0185281	0	0	0.0917132	0.0296836	0	0.00645449	0.0639148	0.160768	0	0	0.468518	0	0.0591111
GSM2899227	GSE108474	TMEcluster 2	24	0	0.12709	0	0	0.160017	0	0	0	0.0792003	0.0525576	0	0	0.114456	0.037617	0	0	0.134087	0.0773726	0	0	0.217603	0	0
GSM2899228	GSE108474	TMEcluster 1	45	1	0.123448	0	0	0	0.0203958	0.0423695	0	0.0751981	0	0	0.000586983	0.0446672	0.011452	0	0.0482564	0.373775	0	0	0.227011	0.0156026	0	0.0172374
GSM2899229	GSE108474	TMEcluster 1	11	0	0.028637	0	0.0522177	0.0185875	0	0.101277	0	0.082616	0	0	0	0.0734928	0.0246971	0	0.00327886	0.262466	0.0593901	0	0.178037	0.0938185	0	0.0214847
GSM2899230	GSE108474	TMEcluster 1	5	0	0.0747994	0	0.111704	0.0481155	0	0.0398728	0	0.0929414	0	0	0	0.0584401	0.0122962	0	0.0120544	0.262431	0.116225	0	0.0937984	0.0664437	0	0.0108786
GSM2899231	GSE108474	TMEcluster 2	66	1	0.105312	0	0.0137459	0.0313031	0	0.0491537	0	0.0434929	0	0	0	0.0488768	0.0102156	0	0	0.269773	0.17885	0	0	0.221176	0.000508954	0.0275914
GSM2899232	GSE108474	TMEcluster 1	6	0	0.030554	0	0.0308971	0	0.00087606	0.0447719	0	0.035439	0	0	0	0.0239855	0	0	0.00534397	0.44651	0.1588	0.00970465	0.178323	0	0	0.0347936
GSM2899234	GSE108474	TMEcluster 1	4	0	0.104843	0	0.0131866	0.0736202	0	0.0675977	0	0	0.040252	0.000628574	0	0.0381387	0.00285376	0	0.00258255	0.36484	0.163465	0	0.0370642	0.0909278	0	0
GSM2899235	GSE108474	TMEcluster 1	5	0	0	0.0333936	0.0603482	0.0300363	0	0.0850605	0	0.0651158	0	0	0	0.0620853	0.0584143	0	0.00247215	0.233353	0	0	0.275092	0.0858534	0	0.008776
GSM2899237	GSE108474	TMEcluster 2	133	1	0.0593986	0	0.0458053	0.0657717	0	0.107513	0	0.0183208	0.0200937	0	0	0.0714557	0.0138839	0	0.0189831	0.0674061	0.117519	0	0	0.367644	0	0.0262044
GSM2899238	GSE108474	TMEcluster 2	134	1	0.183976	0	0.158885	0	0	0.12315	0	0.00130428	0.0121759	0	0	0.0962031	0	0	0.011814	0.105211	0.104744	0	0	0.183596	0	0.0189399
GSM2899239	GSE108474	TMEcluster 2	57	1	0.0935537	0	0.233787	0.0501095	0	0.100294	0	0.00946388	0.0169451	0	0	0.0719391	0	0	0.0121506	0.13262	0.0825206	0	0.0109287	0.165123	0	0.0205637
GSM2899240	GSE108474	TMEcluster 2	79	1	0.130404	0	0.247308	0.0802667	0	0.0446159	0	0.118656	0	0	0	0.065177	0.00269027	0	0.00640143	0.134227	0.0498124	0	0	0.109438	0	0.011003
GSM2899241	GSE108474	TMEcluster 1	8	1	0.0993319	0	0.011655	0.0385313	0	0.0345312	0	0.0326986	0	0	0	0.0331586	0.0947394	0	0.0443748	0.398311	0.0367933	0	0.0508921	0.0938158	0.0133057	0.0178615
GSM2899242	GSE108474	TMEcluster 1	132	1	0.137327	0	0.10579	0.0251443	0	0.0990448	0	0.030774	0.0160999	0	0	0.0995171	0.0287986	0	0	0.297375	0	0	0.103803	0.056326	0	0
GSM2899243	GSE108474	TMEcluster 1	132	1	0.175049	0	0.128656	0	0.0486277	0.0634329	0	0.0364134	0.0248146	0	0.106552	0	0.0267706	0	0	0.191367	0.0166414	0	0.171473	0.00325702	0	0.00694478
GSM2899244	GSE108474	TMEcluster 2	43	1	0.125831	0	0	0.0746537	0	0.10174	0	0	0.0400702	0	0	0.044783	0.0200168	0	0	0.180986	0.109376	0	0	0.291274	0	0.0112703
GSM2899245	GSE108474	TMEcluster 1	8	1	0.0203754	0.00143249	0.0233621	0.0729526	0	0.103534	0	0.0844557	0.0152788	0	0.0285564	0.0278852	0.0276651	0	0.0319282	0.217393	0.0757133	0	0.14469	0.124777	0	0
GSM2899246	GSE108474	TMEcluster 2	123	1	0.0935537	0	0.233787	0.0501095	0	0.100294	0	0.00946388	0.0169451	0	0	0.0719391	0	0	0.0121506	0.13262	0.0825206	0	0.0109287	0.165123	0	0.0205637
GSM2899247	GSE108474	TMEcluster 2	49	1	0.0886966	0	0.0368331	0.0802917	0	0.0901178	0	0	0.100159	0	0	0.0593297	0.0323151	0	0.0165484	0.0737925	0.0716351	0	0	0.325976	0.0201045	0.00420102
GSM2899248	GSE108474	TMEcluster 1	73	1	0.00672554	0	0.0486453	0	0	0.0946052	0	0.0114377	0	0	0	0.0459978	0.0870649	0	0.0296775	0.265542	0.0896428	0	0.291665	0.0011955	0.0223015	0.0055
GSM2899251	GSE108474	TMEcluster 1	6	1	0.0787064	0	0.153584	0.0138356	0	0.125681	0	0.123308	0	0	0	0.0715607	0.0167388	0	0.0258669	0.239711	0	0	0.126931	0.023606	0	0.000470304
GSM2899252	GSE108474	TMEcluster 2	110	1	0.0297097	0	0.159503	0.0196678	0	0.0853466	0	0.0576334	0	0	0	0.0441473	0.0134657	0	0.00401388	0.128715	0.10815	0	0	0.340761	0	0.0088863
GSM2899253	GSE108474	TMEcluster 2	30	1	0	0.0286488	0.023705	0.00813273	0	0.0138383	0	0.0792873	0	0	0	0.05631	0.000107007	0	0.0124975	0.229449	0.211672	0	0	0.314474	0	0.0218781
GSM2899256	GSE108474	TMEcluster 1	77	1	0.0532397	0	0	0.0558399	0	0.0725935	0	0	0.0120618	0	0.0183041	0.00857864	0.034355	0	0	0.35104	0.14715	0.00749222	0.174638	0	0.042684	0.0220229
GSM2899257	GSE108474	TMEcluster 1	11	1	0.0171984	0.0114919	0	0.0331113	0	0.063056	0	0.0114615	0	0	0	0.0379543	0.00421914	0	0.0151394	0.439405	0.256326	0	0.0156013	0.0301111	0.0287892	0.0361355
GSM2899259	GSE108474	TMEcluster 1	96	1	0.097522	0	0.063794	0.0480647	0	0.105383	0	0	0	0	0	0.0771766	0.0359806	0	0.0134578	0.360132	0	0	0.0944556	0.104033	0	0
GSM2899260	GSE108474	TMEcluster 2	8	1	0.0492996	0	0.2045	0.0346106	0	0.022782	0	0.0656172	0	0	0	0.0523978	0.00141797	0	0.00355228	0.252578	0.186414	0	0	0.112129	0.00310867	0.0115926
GSM2899261	GSE108474	TMEcluster 1	89	1	0.134314	0	0.112755	0.000918442	0	0.0686181	0	0.0493531	0	0	0.00660191	0.0199141	0	0	0.0265793	0.296548	0.035248	0	0.200254	0.0195081	0	0.0293884
GSM2899262	GSE108474	TMEcluster 1	75	1	0.0775974	0	0	0.0426897	0	0.0730006	0	0.00482015	0.0317212	0	0.00532104	0.0152967	0.125923	0	0.0587831	0.368866	0.0184449	0	0.138273	0.0358195	0.00232366	0.00111907
GSM2899263	GSE108474	TMEcluster 1	8	1	0.0950381	0	0.0196023	0	0.121035	0	0	0.0384674	0.00558043	0	0	0.115859	0	0	0.0315406	0.233	0.0695849	0	0.224397	0.0171955	0	0.0287001
GSM2899264	GSE108474	TMEcluster 2	88	1	0	0.0525754	0.0391278	0	0	0.0266632	0	0.0542632	0.0173342	0	0	0.0477086	0.00783797	0	0.00527612	0.0257583	0.176737	0	0	0.542754	0.00396415	0
GSM2899266	GSE108474	TMEcluster 1	64	1	0.051422	0	0.0273049	0.17497	0	0.027372	0	0.0230537	0.0195176	0	0	0.00702103	0.015295	0	0.00344596	0.323456	0.1882	0	0.0711529	0.0318284	0	0.0359605
GSM2899268	GSE108474	TMEcluster 1	14	1	0.115299	0	0.0516419	0.0401444	0	0.0591402	0	0.0313417	0	0	0.00995288	0.0239872	0.00170679	0.0498413	0.00339591	0.40312	0	0	0.203104	0	0	0.00732356
GSM2899269	GSE108474	TMEcluster 1	67	1	0.096823	0	0.028875	0.0408633	0.0355037	0.0520928	0	0	0.103685	0.015955	0	0.023094	0	0	0.0198043	0.303575	0.150189	0	0.00483147	0.0779346	0	0.0467732
GSM2899270	GSE108474	TMEcluster 2	147	1	0.0146092	0.00505734	0.07659	0.0651403	0	0	0	0.0376156	0.00881615	0	0	0.0619995	0.00793387	0	0.00800668	0.213514	0.378374	0	0	0.087872	0.0344718	0
GSM2899271	GSE108474	TMEcluster 1	119	1	0	0.012871	0.0479585	0.058824	0	0.0895995	0	0	0	0	0	0.0272446	0.0550578	0	0.0148858	0.305257	0	0	0.384097	0.00420539	0	0
GSM2899272	GSE108474	TMEcluster 1	5	1	0.0733707	0	0.0337659	0.166385	0	0.0200746	0	0.00898627	0	0	0	0.0645396	0.00780839	0	0.0220239	0.386321	0.122197	0	0	0.0372636	0.0192513	0.0380128
GSM2899273	GSE108474	TMEcluster 1	45	1	0	0.0497515	0	0.133974	0	0.0775348	0	0.0310263	0	0	0	0.032983	0.150577	0	0.00259467	0.322146	0.127534	0.0121763	0.00967538	0.0430253	0	0.00700194
GSM2899274	GSE108474	TMEcluster 1	11	1	0.133927	0	0.0763886	0.0441858	0	0.0619469	0	0.127778	0	0	0	0.0324987	0.000244557	0	0.0130958	0.226786	0.0558701	0.0411168	0.0546562	0.0629192	0.0126087	0.0559783
GSM2899275	GSE108474	TMEcluster 1	138	1	0	0.00617314	0.0426897	0.0443586	0	0.0498435	0	0.00969269	0	0	0	0.0273092	0.0153873	0	0.0609622	0.266024	0.11066	0	0.264112	0.0838381	0.0176665	0.00128362
GSM2899276	GSE108474	TMEcluster 1	36	1	0.224407	0	0.060113	0	0.0511442	0.116809	0	0.103973	0	0	0	0.0779825	0	0	0	0.209249	0	0	0.148907	0.00383164	0	0.00358363
GSM2899277	GSE108474	TMEcluster 2	15	1	0.0166155	0	0.0593543	0.0308398	0	0.031546	0	0.0870303	0	0	0	0.0661905	0.0373773	0	0.00939954	0.324914	0.0611205	0	0	0.236877	0.0387349	0
GSM2899278	GSE108474	TMEcluster 2	40	1	0	0.0103024	0.0681225	0	0	0.0761512	0	0.0375067	0.0155684	0	0	0.0420152	0.0163794	0	0.000599349	0.000460667	0.160121	0	0	0.535185	0.0308178	0.00677003
GSM2899279	GSE108474	TMEcluster 1	28	1	0.0488219	0	0.0326161	0	0	0.174654	0	0	0.116015	0.0327156	0	0.110843	0	0	0.0154262	0.291725	0	0	0.15084	0.0146382	0.000131568	0.0115734
GSM2899280	GSE108474	TMEcluster 2	45	1	0.0680297	0	0.0414415	0.0711991	0	0.0257523	0	0.111689	0	0	0	0.0519076	0.00800443	0	0.00302608	0.314035	0.115132	0	0	0.169365	0	0.0204178
GSM2899281	GSE108474	TMEcluster 1	21	1	0.0757101	0	0.0689807	0.175167	0	0.0519056	0	0.0654798	0.00886335	0	0	0.0859405	0.0211528	0	0.00275135	0.304933	0	0	0.0585332	0.0541875	0	0.0263959
GSM2899282	GSE108474	TMEcluster 1	105	1	0.143441	0	0.0705575	0.0223387	0	0.116097	0	0.07791	0	0	0	0.0943649	0.0313303	0	0.00317963	0.171065	0.0917855	0	0.112147	0.0657831	0	0
GSM2899283	GSE108474	TMEcluster 1	95	1	0.187809	0	0.178097	0.0636953	0	0.0564743	0	0.138822	0	0	0	0.0253636	0.0062988	0.0347046	0.0195607	0.176044	0	0	0.0377379	0.0708633	0	0.00452968
GSM2899284	GSE108474	TMEcluster 1	20	1	0.0643949	0	0.0500758	0.0587924	0	0.101655	0	0	0.0139349	0	0.0556522	0.0337424	0.024604	0	7.07833e-05	0.362711	0	0.00637428	0.208988	0	0	0.0190035
GSM2899285	GSE108474	TMEcluster 1	20	1	0.056319	0	0.01797	0.0131832	0	0.0961078	0	0.0431983	0	0	0	0.0485146	0.00237736	0	0.00607033	0.253489	0.195554	0	0.249715	0.00388201	0	0.0136197
GSM2899286	GSE108474	TMEcluster 1	98	1	0.070845	0	0.10223	0.0984849	0	0.102793	0	0.0879885	0	0	0	0.0741286	0.00476702	0	0.013616	0.149396	0.0566498	0	0.205755	0.0330078	0	0.000339077
GSM2899287	GSE108474	TMEcluster 1	149	1	0.030047	0	0.00799735	0.0742414	0	0.00979489	0	0.0252713	0	0	0	0.0720249	0.071456	0	0.0216863	0.378009	0.157231	0	0.120812	0.0314278	0	0
GSM2899288	GSE108474	TMEcluster 1	0	1	0.0440014	0	0	0.0252948	0	0	0	0.0219824	0	0.00446044	0	0	0.0366436	0.0193127	0	0.294266	0.272765	0	0.0353451	0.0457497	0.000251109	0.199927
GSM2899289	GSE108474	TMEcluster 1	4	1	0.0182047	0	0.0209259	0.0529318	0	0.0400045	0	0.00532592	0	0	0.0384181	0.00195607	0.0814411	0	0.0223792	0.308804	0	0.0380982	0.310689	0	0.0367123	0.0241096
GSM2899290	GSE108474	TMEcluster 1	16	1	0	0.136295	0	0.0254215	0	0.0761138	0	0.0554718	0.0017478	0	0.00359468	0	0.00477296	0	0.00275963	0.344571	0.195709	0	0.102584	0.0209133	0	0.0300454
GSM2899291	GSE108474	TMEcluster 1	13	1	0.0898028	0	0.00273968	0.219156	0	0	0	0.0433712	0	0.0345848	0	0	0	0	0.00900133	0.38868	0.109545	0.0512488	0	0	0	0.0518699
GSM2899292	GSE108474	TMEcluster 2	19	1	0.0334725	0	0.0933271	0.048047	0	0.0758809	0	0.0226427	0.0029566	0	0	0.047925	0.00545989	0	0.0339561	0.190913	0.106377	0	0.153811	0.167715	0	0.0175161
GSM2899293	GSE108474	TMEcluster 1	7	1	0.0384499	0.0122464	0.000846743	0.00435348	0	0.026048	0	0.0649913	0	0	0	0.0296603	0.0361265	0	0.0538957	0.329259	0.200355	0	0.184689	0	0.00678969	0.0122881
GSM2899295	GSE108474	TMEcluster 1	84	1	0.0839999	0	0.0427657	0.127274	0	0.100247	0	0.0553909	0.0162131	0	0	0.10469	0.0236684	0	0.00486924	0.203383	0.045216	0	0.0976535	0.0836935	0	0.0109363
GSM2899296	GSE108474	TMEcluster 2	116	1	0.110017	0	0.00445531	0.053756	0	0.0931902	0	0.0480837	0	0	0	0.0627199	0.0192049	0	0	0.256353	0.0556517	0	0	0.286094	0	0.0104745
GSM2899297	GSE108474	TMEcluster 1	9	1	0.0862015	0	0.0588831	0.0539013	0	0.0314922	0	0.0931321	0	0	0	0.0641349	0	0	0.0176349	0.253555	0.0579871	0	0.274481	0	0	0.00859655
GSM2899298	GSE108474	TMEcluster 2	84	1	0.0132	0.0211123	0	0.212481	0	0	0	0.0387218	0	0	0	0.00108344	0.0537371	0	0.0115297	0.313599	0.184641	0	0	0.138054	0	0.0118415
GSM2899301	GSE108474	TMEcluster 1	136	1	0.125943	0	0.0299453	0	0	0.116082	0	0.0117335	0.0777128	0	0.0768119	0	0.0260771	0	0	0.275348	0.0512806	0.00786451	0.189504	0	0	0.0116985
GSM2899302	GSE108474	TMEcluster 2	5	1	0.047467	0	0.0415502	0.0674879	0	0.00785543	0	0.11497	0	0	0	0.0532734	0.0078989	0	0.0369617	0.249201	0.200848	0	0	0.15815	0.00127198	0.0130651
GSM2899303	GSE108474	TMEcluster 1	13	1	0.0132881	0	0.16067	0.0203356	0	0.0809807	0	0.102353	0	0	0	0.0928938	0.00452443	0	0.019828	0.252923	0.0363008	0.060152	0.11643	0	0	0.0393209
GSM2899304	GSE108474	TMEcluster 1	47	1	0.0968046	0	0.0267626	0.106907	0	0	0	0.0163304	0	0	0	0.0365821	0.0021399	0	0	0.355093	0	0	0.359381	0	0	0
GSM2899305	GSE108474	TMEcluster 1	32	1	0.0493262	0	0.0539787	0.0563047	0	0.100815	0	0.0326059	0	0	0	0.0362285	0.00156178	0	0.00660721	0.283127	0.123862	0	0.124946	0.114979	0	0.0156581
GSM2899306	GSE108474	TMEcluster 2	68	1	0.111405	0	0.0711072	0.00112885	0	0.178888	0	0.00975205	0	0	0	0.0570028	0.0212646	0	0.036132	0.110308	0.0433295	0	0	0.313105	0.0465764	0
GSM2899307	GSE108474	TMEcluster 1	4	1	0.0824967	0	0.0412884	0.0219743	0	0.0820436	0	0.062901	0	0	0	0.0466921	0.00908901	0	0.0349886	0.354449	0.0709783	0.0149504	0.160837	0	0	0.0173115
GSM2899308	GSE108474	TMEcluster 1	34	1	0.0342002	0	0	0.0106653	0	0.0879529	0	0	0.0292266	0	0.00605311	0.0047786	0.0185831	0	0.045725	0.417802	0.120408	0	0.193984	0.00463204	0	0.025989
GSM2899309	GSE108474	TMEcluster 2	57	1	0.0985924	0	0.241132	0.0165255	0	0.023919	0	0.0506303	0	0	0	0.0965464	0	0	0.00883566	0.147895	0.0641518	0	0.125488	0.119667	0.0016544	0.00496281
GSM2899310	GSE108474	TMEcluster 1	71	1	0.104571	0	0.0623555	0	0	0.106236	0	0.0387802	0.0097835	0	0	0.0640582	0.0104838	0	0.0149047	0.166949	0.180232	0	0.241645	0	0	0
GSM2899311	GSE108474	TMEcluster 1	43	1	0	0.0168432	0	0.0170039	0	0.0516821	0	0.0636951	0	0	0	0.0905417	0.000261581	0	0	0.156537	0.0644138	0	0.401054	0.137967	0	0
GSM2899312	GSE108474	TMEcluster 1	0	1	0	0.128024	0	0	0	0.104802	0	0.0653786	0	0	0.03166	0.022963	0.026497	0	0.00553739	0.299147	0	0	0.303256	0	0	0.012735
GSM2899313	GSE108474	TMEcluster 1	75	1	0.164969	0	0.0811118	0	0	0.0488209	0	0.0597299	0	0	0	0.0544367	0	0	0	0.268236	0	0	0.301969	0.00801918	0	0.0127077
GSM2899314	GSE108474	TMEcluster 1	75	1	0.0662561	0	0.119004	0.110318	0	0.0611026	0	0.0525457	0.0242418	0	0	0.0363032	0	0	0.00677507	0.18729	0	0	0.31161	0	0	0.0245541
GSM2899315	GSE108474	TMEcluster 2	74	1	0.0937752	0	0.0573477	0.0169952	0	0.081933	0	0	0.0359677	0	0	0.0686332	0.0240796	0	0.0070045	0.101702	0.121321	0	0	0.384755	0	0.0064858
GSM2899316	GSE108474	TMEcluster 2	67	1	0.0371022	0	0.00430931	0	0	0.0650125	0	0.0960935	0	0	0	0.0542682	0.0098245	0	0	0.000284846	0.152001	0	0	0.572393	0.00871172	0
GSM2899317	GSE108474	TMEcluster 2	64	1	0.0345196	0	0.186693	0.0149319	0	0.0962659	0	0.097034	0	0	0	0.0851268	0	0	0.0380635	0.169035	0.0730681	0	0	0.189663	0.0155791	2.02884e-05
GSM2899318	GSE108474	TMEcluster 1	68	1	0.00869309	0.0567957	0.0283731	0.048653	0	0.0862161	0	0.0497271	0	0	0	0.0575095	0.0060311	0	0	0.180938	0.0885856	0	0.20024	0.173322	0	0.0149152
GSM2899319	GSE108474	TMEcluster 1	22	1	0.135166	0	0.0549659	0	0	0.177374	0	0.0754267	0	0	0	0.067957	0.00173521	0	0	0.147374	0	0	0.332995	0	0	0.00700745
GSM2899320	GSE108474	TMEcluster 2	7	1	0.0154441	0.00807746	0	0.0303276	0	0.102987	0	0.0388469	0.00118555	0	0	0	0.0169648	0	0	0.128976	0.179811	0	0	0.463834	0	0.0135453
GSM2899321	GSE108474	TMEcluster 1	33	0	0.106402	0	0.14878	0.00475151	0	0.108019	0	0.0188105	0	0	0	0.0410119	0.0110356	0	0.00639723	0.309806	0.0161366	0	0.22885	0	0	0
GSM2899322	GSE108474	TMEcluster 2	15	1	0.00937475	0	0.0131857	0	0	0.105315	0	0.0623208	0	0	0	0.059469	0.00611974	0	0.0426482	0.0797828	0.200118	0	0	0.418451	0	0.00321527
GSM2899323	GSE108474	TMEcluster 1	32	1	0.0771631	0	0.00208784	0.139378	0	0.00279267	0	0.0783915	0.0644558	0	0	0.0624935	0.0200503	0	0.00400111	0.19081	0	0	0.335965	0	0	0.0224109
GSM2899324	GSE108474	TMEcluster 1	28	1	0.106528	0	0.0841307	0.124203	0	0.0301332	0	0.0508892	0	0	0	0.0212746	0.000373785	0.070859	0	0.318313	0	0.0161868	0.173538	0.00154523	0	0.00202536
GSM2899325	GSE108474	TMEcluster 1	29	0	0.0270968	0.0229758	0.112742	0.111967	0	0.0117577	0	0.0758784	0	0	0	0.0648787	0.00620698	0	0.0291882	0.302207	0	0	0.216716	0.00567603	0	0.0127083
GSM2899326	GSE108474	TMEcluster 1	15	1	0.0888047	0	0.0535391	0.0120613	0	0.141523	0	0.104615	0	0	0.0209441	0.00842963	0	0	0.00727557	0.376634	0.0574084	0	0.0486585	0.0342364	0	0.0458695
GSM2899327	GSE108474	TMEcluster 1	17	1	0.102679	0	0.0348529	0.0441211	0	0.0847698	0	0.057806	0.0135313	0	0	0.0632924	0	0.140224	0	0.339291	0	0	0.0907003	0	0	0.0287309
GSM2899328	GSE108474	TMEcluster 1	17	1	0.0231919	0	0.0767782	0.128437	0	0.0838235	0	0.182081	0	0	0	0.152978	0.0150753	0	0	0.249092	0	0	0.0728964	0.00956288	0.00608348	0
GSM2899329	GSE108474	TMEcluster 1	15	1	0.126634	0	0.107212	0.0574793	0	0.0726573	0	0.00817361	0	0	0	0.0298403	0	0	0	0.415885	0	0.0155108	0.13059	0	0	0.0360171
GSM2899330	GSE108474	TMEcluster 1	15	1	0.0348495	0	0.121728	0.0111239	0.00401385	0.001552	0	0.0144783	0	0	0.015275	0	0	0	0.0279557	0.380911	0.0544428	0.057142	0.155328	0	0	0.1212
GSM2899331	GSE108474	TMEcluster 1	10	1	0.0801276	0	0.00393113	0.0585867	0	0.0312868	0	0.00854297	0	0	0.0228103	0.0247465	0.0217272	0	0.00943252	0.459921	0	0	0.240507	0	0.00243004	0.0359503
GSM2899332	GSE108474	TMEcluster 1	16	1	0.0745539	0	0.0414963	0.0190463	0	0	0	0.0483621	0.00120091	0	0	0.0181967	0	0.298899	0.0128779	0.260851	0	0.0150568	0.156754	0	0	0.052705
GSM2899333	GSE108474	TMEcluster 1	4	1	0	0.00265978	0	0.0584208	0	0.0858251	0	0	0	0	0.0509018	0	0	0	0	0.379079	0.162912	0.00143459	0.196536	0	0	0.062232
GSM2899334	GSE108474	TMEcluster 1	9	1	0.00602849	0	0.0643941	0	0	0.163334	0	0.099433	0	0	0.0558175	0	0.00668001	0.0256908	0.0153423	0.329695	0	0.0197084	0.123129	0.0215679	0	0.069179
GSM2899335	GSE108474	TMEcluster 1	13	1	0.0277872	0	0.0278974	0.0755016	0	0.0953376	0	0	0	0	0.063834	0	0.00288347	0.00953742	0.0138428	0.395682	0	0.00624759	0.181729	0.0170044	0	0.0827146
GSM2899336	GSE108474	TMEcluster 1	12	1	0.128956	0	0.0665111	0.0234915	0	0.0655906	0	0.0235627	0	0	0.00494086	0.029747	0.0143744	0	0	0.424815	0.033678	0	0.123439	0	0	0.060895
GSM2899337	GSE108474	TMEcluster 1	12	1	0.0526487	0	0.0278912	0.0223773	0	0.0487672	0	0.00317208	0	0	0.0178752	0.00882605	0.00169541	0	0.0138703	0.461194	0.174339	0.00266627	0.111472	0	0	0.0532049
GSM2899338	GSE108474	TMEcluster 1	2	1	0.0234879	0	0	0.0428656	0	0.00918112	0	0.0313928	0	0	0.0440716	0	0.00984462	0	0.00015796	0.522326	0	0.0693116	0.16035	0.0288025	0.00787675	0.0503315
GSM2899339	GSE108474	TMEcluster 1	2	1	0.126664	0	0	0.083036	0	0.0569177	0	0.0322311	0	0	0.018917	0.0123411	0.009066	0	0	0.330575	0.0477423	0	0.262113	0	0	0.0203967
GSM2899340	GSE108474	TMEcluster 1	2	1	0.100559	0	0.0464029	0.0346369	0	0.0660985	0	0.0640421	0.00484914	0	0	0.0409998	0.00584505	0	0.0295992	0.371837	0	0	0.215541	0	0	0.0195886
GSM2899341	GSE108474	TMEcluster 1	7	1	0.009765	0	0.0759899	0.0785377	0	0.0165883	0	0.0812346	0	0	0	0.00869643	0	0	0.0628362	0.403388	0	0	0.244818	0	0	0.0181455
GSM2899342	GSE108474	TMEcluster 1	2	1	0.108456	0	0.00574645	0.131955	0	0.0464068	0	0	0.0162453	0	0.0231097	0	0.0172813	0	0	0.313326	0.00167266	0.0169373	0.130213	0.101317	0	0.0873335
GSM2899343	GSE108474	TMEcluster 1	9	1	0.107887	0	0.0497834	0	0	0.0496268	0	0.0521691	0	0	0	0.0492834	0	0	0	0.362262	0	0.00485535	0.280271	0	0	0.0438623
GSM2899344	GSE108474	TMEcluster 1	8	1	0.0722343	0	0.00772502	0.00480846	0	0.158308	0	0.128574	0.00207488	0	0	0.0715632	0	0	0.0160282	0.387289	0	0	0.135671	0	0	0.0157233
GSM2899345	GSE108474	TMEcluster 1	8	1	0.10428	0	0.045161	0.0873543	0	0	0	0.0858543	0	0	0.0174588	0	0	0	0.000685536	0.267326	0	0.0544572	0.114653	0.158206	0	0.0645639
GSM2899346	GSE108474	TMEcluster 1	5	1	0.0760463	0	0.0902753	0	0	0.100084	0	0.0435778	0	0	0.00904911	0.0128489	0	0.000780027	0	0.325612	0	0.017888	0.208818	0.0237799	0	0.091241
GSM2899347	GSE108474	TMEcluster 1	7	1	0.0651306	0	0.0707194	0	0	0.02451	0	0.0261978	0	0	0	0.0205437	0	0	0.022697	0.52033	0.00325504	0	0.210981	0	0.00219806	0.0334372
GSM2899348	GSE108474	TMEcluster 1	6	1	0	0.0299236	0	0	0	0.134615	0	0.0295525	0	0	0.0261477	0.067628	0.0303098	0	0.139271	0.258825	0.148024	0	0.135704	0	0	0
GSM2899349	GSE108474	TMEcluster 1	6	1	0.0898325	0	0	0	0	0.166287	0	0.0642714	0	0	0.0738897	0.00628088	0.0218196	0	0.156821	0.352755	0	0	0.0634051	0.00240348	0	0.00223324
GSM2899350	GSE108474	TMEcluster 1	6	1	0.000659321	0	0.057479	0	0	0.00404877	0	0.115952	0	0	0	0.0628255	0	0.0996818	0	0.384957	0	0.0159021	0.215203	0.0129933	0	0.0302977
GSM2899351	GSE108474	TMEcluster 1	8	1	0.0855203	0	0.0343257	0.0062146	0	0	0	0.0404714	0	0	0	0.00794986	0	0.311159	0	0.355448	0	0.00836134	0.0932932	0.00614061	0	0.0511157
GSM2899352	GSE108474	TMEcluster 1	5	1	0.0740531	0	0	0.106997	0	0.00226824	0	0.0104862	0	0	0.0127028	0.00641056	0.000215169	0	0.00589464	0.542058	0	0	0.185018	0	0	0.0538966
GSM2899353	GSE108474	TMEcluster 1	5	1	0.095219	0	0.0231001	0.00797297	0	0.0648967	0	0.0776051	0	0	0	0.00852506	0	0.0506774	0.00303843	0.528367	0	0.00597648	0.114153	0.0137877	0	0.0066805
GSM2899354	GSE108474	TMEcluster 1	6	1	0.0454624	0	0.00871069	0.0339919	0	0.0565997	0.0122392	0.0284346	0	0	0.0405181	0	0.0664151	0	0.0168393	0.434872	0	0.0614996	0.118379	0.0374397	0	0.0385982
GSM2899355	GSE108474	TMEcluster 1	5	1	0.0530633	0	0.0666706	0.0385943	0.0177516	0.00784635	0.0193996	0.0539118	0	0	0.0452621	0.00139385	0	0	0.0165904	0.484971	0.00351531	0	0.140292	0.0264864	0	0.0242513
GSM2899356	GSE108474	TMEcluster 2	41	0	0.0203247	0	0.00905539	0.0412247	0	0.0268445	0	0.0612737	0	0	0	0.0502986	0.000413481	0	0.00200058	0.23723	0.24756	0	0	0.2917	0.0120736	0
GSM2899358	GSE108474	TMEcluster 2	36	1	0.0325343	0	0.0288103	0.0295268	0	0.0187572	0	0.053379	0	0	0	0.0489343	0.00629398	0	0.00174351	0.292669	0.194351	0	0	0.270141	0	0.02286
GSM2899359	GSE108474	TMEcluster 2	13	1	0.00401194	0	0.0302558	0.0612803	0	0.0374344	0	0.0539021	0	0	0	0.0489013	0.00568303	0	0.0114394	0.296311	0.23445	0	0	0.194727	0	0.0216044
GSM2899360	GSE108474	TMEcluster 1	8	0	0.102498	0	0.0429836	0.0683319	0	0.0113093	0	0.0240843	0	0	0	0.0685329	0.0871524	0	0.00472555	0.364591	0.0952529	0	0.0578598	0.0632232	0	0.00945561
GSM2899362	GSE108474	TMEcluster 2	37	1	0.183364	0	0.132497	0	0	0.207643	0	0.0963169	0	0	0	0.0761866	0.00960979	0	0	0.143261	0.022558	0	0	0.108248	0.0203154	0
GSM2899363	GSE108474	TMEcluster 2	39	1	0.0862454	0	0	0.045716	0	0.00672507	0	0.0871642	0	0	0	0.058173	0.00974912	0	0.0204869	0.237795	0.191528	0	0	0.230982	0	0.0254361
GSM2899364	GSE108474	TMEcluster 1	18	1	0	0.0196491	0.0216449	0.0615465	0	0.0762312	0	0.0518325	0	0	0.0134009	0.0139136	0.0167681	0	0.010511	0.258751	0.288193	0	0.107273	0.0272537	0	0.0330317
GSM2899365	GSE108474	TMEcluster 1	30	0	0.0490061	0	0.00806397	0.156272	0	0.000320878	0	0.0520034	0	0	0	0.0972657	0	0	0.000881778	0.346289	0.136531	0.0219873	0.0281193	0.0499071	0	0.0533526
GSM2899367	GSE108474	TMEcluster 1	32	1	0	0.0516394	0	0.0736603	0	0.0732828	0	0.026585	0	0	0.020071	0.00938609	0	0	0.0513051	0.354533	0.126096	0	0.173362	0.00184714	0	0.0382324
GSM2899368	GSE108474	TMEcluster 1	18	0	0.0950732	0	0	0.0486993	0	0.0472769	0	0.033627	0	0	0	0.0454293	0.0104172	0	0	0.507204	0.0105812	0.00269534	0.116461	0.0344241	0.00355428	0.044557
GSM2899369	GSE108474	TMEcluster 1	5	1	0.039107	0	0	0.0660212	0	0.0109079	0	0.0707403	0	0	0.0302523	0.00576905	0.0413261	0	0.0268773	0.508151	0.0261587	0.016623	0.126148	0	0	0.0319189
GSM2899370	GSE108474	TMEcluster 1	18	1	0.168688	0	0.114443	0.111804	0	0.0044754	0	0.120821	0.0147323	0	0	0.15411	0.033405	0	0	0.187029	0	0	0.0904922	0	0	0
GSM2899371	GSE108474	TMEcluster 1	22	0	0.0716088	0	0	0.127003	0	0	0	0.0629911	0	0	0.0462964	0.000216797	0.00575615	0.0103712	0	0.439805	0	0	0.182295	0.00501054	0	0.048646
GSM2899372	GSE108474	TMEcluster 1	10	1	0	0.0461801	0	0.108748	0	0	0.0107003	0.096812	0.0081777	0	0	0.0172317	0.00645102	0	0.00709477	0.45772	0.0207689	0	0.135969	0	0.0262662	0.0578809
GSM2899373	GSE108474	TMEcluster 2	16	1	0	0.0092951	0.0104921	0.0182975	0	0.0519457	0	0.0378619	0	0	0	0.0296587	0.000762515	0	0.00420203	0.0866738	0.118661	0	0	0.615895	0	0.0162545
GSM2899374	GSE108474	TMEcluster 2	20	1	0.0797713	0	0.0562955	0.106402	0	0.0574713	0	0.0297256	0	0	0	0.0330901	0.00896204	0	0.0078375	0.307024	0.0790544	0	0	0.158515	0	0.0758506
GSM2899375	GSE108474	TMEcluster 1	37	1	0.0681228	0	0.066364	0.0876163	0	0.045168	0	0.0885614	0	0	0	0.068044	0	0	0.0212176	0.300947	0.0320483	0	0.130333	0.0571354	0	0.0344418
GSM2899376	GSE108474	TMEcluster 2	13	1	0.0604711	0	0	0.0968502	0	0.0298115	0	0.019389	0	0	0	0.0210893	0.033247	0	0	0.337172	0.0554791	0.0170271	0	0.275969	0	0.0534951
GSM2899377	GSE108474	TMEcluster 1	4	1	0.0692198	0	0	0.0837652	0	0	0	0.0394425	0	0	0	0.00195258	0	0	0.00488609	0.465266	0.145355	0.0136668	0.128917	0.0175325	0	0.0299963
GSM2899378	GSE108474	TMEcluster 1	59	1	0.0731055	0	0.0672328	0.0211622	0	0.114665	0	0.014232	0	0	0	0.0406841	0.00939804	0	0.00996739	0.297524	0.17689	0	0.14629	0	0	0.0288489
GSM2899379	GSE108474	TMEcluster 1	13	1	0.0198574	0	0.0202621	0.122467	0	0	0	0	0	0	0.0114366	0	0	0	0.00949034	0.367312	0.208115	0.00375542	0.180962	0.0026172	0	0.0537255
GSM2899380	GSE108474	TMEcluster 1	12	1	0.0537924	0	0.00754805	0	0	0.0292269	0	0.0965807	0	0.0155424	0	0.0457998	0	0.129461	0.0168115	0.452958	0	0.0183827	0.0441098	0.0749239	0	0.0148629
GSM2899381	GSE108474	TMEcluster 2	30	1	0.0513275	0	0.0256437	0.0865243	0	0.0653668	0	0.0426485	0	0	0.0218999	0	0	0	0.00854509	0.239754	0.200622	0	0.0509171	0.156928	0	0.049823
GSM2899382	GSE108474	TMEcluster 1	14	0	0	0.0409257	0	0.0592197	0	0.0540006	0	0.0330093	0	0	0.00596227	0.00492126	0	0	0.0319131	0.4352	0.125002	0.0355084	0.148383	0	0	0.0259552
GSM2899383	GSE108474	TMEcluster 1	21	1	0.0843578	0	0.0714439	0.0587544	0	0.0291276	0	0.173523	0	0	0	0.0732121	0	0	0.0307186	0.32288	0.0121549	0	0.0658108	0.0369529	0	0.0410638
GSM2899384	GSE108474	TMEcluster 1	36	0	0.153944	0	0.00515304	0.0617287	0	0.0768406	0	0.0543109	0	0	0	0.0601095	0	8.98961e-05	0	0.316673	0	0.00145311	0.176353	0.00347009	0.024735	0.0651389
GSM2899385	GSE108474	TMEcluster 1	19	1	0.0795362	0	0.0321814	0.111972	0.0208471	0	0	0.0612366	0	0	0	0.0382551	0.00266778	0	0	0.308378	0.150985	0	0.18859	0	0	0.00535085
GSM2899386	GSE108474	TMEcluster 1	10	1	0.0591438	0	0.00684942	0.148913	0	0	0	0.0932227	0	0	0	0.053314	0.00414598	0	2.1881e-05	0.337695	0.11673	0	0	0.108448	0	0.071517
GSM2899387	GSE108474	TMEcluster 1	7	1	0.0737284	0	0	0.122525	0	0.0158054	0	0.0595529	0	0	0	0.0689629	0.0100432	0	0.0177949	0.281663	0.127597	0	0.105753	0.0563086	0	0.0602652
GSM2899389	GSE108474	TMEcluster 1	14	1	0.16448	0	0.100799	0.0509637	0	0.0231549	0	0.118427	0	0	0	0.0950126	0	0	9.96625e-05	0.320729	0.0610641	0	0	0.0398278	0	0.0254417
GSM2899390	GSE108474	TMEcluster 1	4	0	0.0335553	0	0.00117235	0.0661435	0	0.0470799	0	0.0221204	0	0	0	0.0379758	0.0211728	0	0.0139581	0.393329	0.14587	0	0.150878	0.0259252	0.00142364	0.0393954
GSM2899391	GSE108474	TMEcluster 1	62	1	0.147872	0	0.157636	0.0550009	0	0.10878	0	0.0428814	0.021234	0	0	0.0463599	0.0208002	0	0.00694344	0.373156	0.00290773	0	0.00939828	0.00702996	0	0
GSM2899392	GSE108474	TMEcluster 1	4	1	0.0513226	0	0	0.07539	0	0	0	0.0407342	0	0	0.037853	0.00794855	0.0971635	0	0.00182681	0.345261	0	0.0828148	0.210212	0	0	0.0494732
GSM2899393	GSE108474	TMEcluster 1	28	1	0.0370514	0	0.0811819	0.0679764	0	0.010847	0	0.0865546	0	0	0	0.0599095	0	0	0.0240265	0.342637	0.17279	0	0.103475	0.0112703	0	0.00228068
GSM2899394	GSE108474	TMEcluster 1	62	1	0.0882879	0	0	0.0336417	0	0.0166215	0	0.0575366	0	0	0	0.0182588	8.53367e-05	0	0	0.410484	0.207297	0	0	0.142958	0	0.0248293
GSM2899395	GSE108474	TMEcluster 1	17	1	0.00295068	0.0255364	0	0.081167	0	0.0445528	0	0.0189075	0	0	0	0	0.0680057	0	0.020264	0.595061	0.0743261	0	0.0644456	0.00259842	0.00146358	0.00072087
GSM2899396	GSE108474	TMEcluster 1	12	0	0.110943	0	0.117541	0.00995387	0	0.214528	0	0.00124025	0.0101452	0	0	0.093369	0.0182809	0	0.00280783	0.274373	0	0.00834693	0.13847	0	0	0
GSM2899397	GSE108474	TMEcluster 1	47	1	0.069556	0	0.00119455	0.0749413	0	0.0427611	0	0	0	0	0.0247619	0	0.100533	0	0.00466601	0.403856	0	0.00283908	0.201106	0.00131405	0.00628474	0.0661863
GSM2899398	GSE108474	TMEcluster 1	10	0	0	0.0162485	0.0116187	0.00531319	0	0.0115865	0	0.0531909	0	0.00407467	0.0229825	0	0	0.162375	0.0256821	0.493711	0	0.037166	0.100411	0	0	0.0556403
GSM2899399	GSE108474	TMEcluster 1	12	0	0.0539222	0	0	0.0496043	0	0.0407813	0	0.0318417	0	0	0.0237186	0.018635	0.0643278	0	0.00273079	0.457902	0.0226773	0.0273025	0.107946	0.0657967	0	0.0328139
GSM2899400	GSE108474	TMEcluster 1	20	1	0.0324539	0	0.00282949	0.0391395	0	0.00789281	0	0.0358807	0	0	0	0.0332935	0.0189917	0	0.0120722	0.475742	0.223935	0	0.0432986	0.0344005	0	0.0400703
GSM2899401	GSE108474	TMEcluster 2	17	1	0.0463084	0	0.0682702	0.0231264	0	0.0862074	0	0.129323	0	0	0	0.0830048	0.00382609	0.0649419	0.0102537	0.242626	0	0	0	0.207444	0	0.0346681
GSM2899402	GSE108474	TMEcluster 1	46	1	0.0462245	0	0.0673469	0.111856	0	0.00637092	0	0.0232338	0	0	0	0.0295931	0.0441846	0	0	0.469639	0.0576251	0.003883	0.0691248	0.0448513	0	0.0260662
GSM2899403	GSE108474	TMEcluster 2	86	1	0.0372051	0	0.0235713	0.0508024	0	0.0967221	0	0.0417206	0	0	0	0.0606047	0.0182413	0	0.00556574	0.367937	0.111316	8.84598e-05	0	0.162458	0	0.0237672
GSM2899404	GSE108474	TMEcluster 1	13	1	0.0726125	0	0.0406862	0.0615651	0	0.0885949	0	0.0525267	0	0	0	0.0503062	0.0191425	0	0.00347857	0.362312	0.100313	0.0063364	0.140716	0.00141067	0	0
GSM2899405	GSE108474	TMEcluster 1	23	1	0.01558	0	0.0010488	0.0103908	0	0.0274188	0	0.0407785	0	0.0527582	0	0	0	0.299726	0.0144461	0.44739	0	0	0.0769288	0	0	0.0135337
GSM2899406	GSE108474	TMEcluster 1	32	1	0.0637695	0	0.0761449	0.0591141	0	0	0	0.0991223	0	0	0	0.00396016	0	0	0.0151339	0.31141	0.121209	0.0928301	0.141227	0.00542638	0	0.0106529
GSM2899407	GSE108474	TMEcluster 1	19	1	0.100068	0	0.0776767	0.00426713	0	0.0206473	0	0.0582127	0	0	0	0.0189942	0	0	0.0127471	0.47179	0	0.0179821	0.200175	0	0	0.0174393
GSM2899409	GSE108474	TMEcluster 1	6	0	0.0330665	0	0.0507865	0.0620568	0	0.15668	0	0.0690175	0	0	0	0.0920207	0.0135502	0	0.00128117	0.279986	0.0474215	0	0.178631	0	0	0.0155023
GSM2899410	GSE108474	TMEcluster 1	6	1	0.0273989	0	0.0805813	0.0947543	0	0.171789	0	0.10267	0	0	0	0.0741255	0.0436674	0	0	0.319839	0.00291212	0.0189005	0.0601543	0	0	0.00320794
GSM2899411	GSE108474	TMEcluster 1	21	1	0.061614	0	0.0369417	0.0817334	0	0.122221	0	0.0903022	0	0	0.0146002	0.075564	0.0426874	0	0	0.322272	0.048209	0.00745331	0.0880154	0	0	0.00838595
GSM2899412	GSE108474	TMEcluster 1	5	0	0.0874145	0	0.010057	0.0758074	0	0.0323186	0	0.030275	0	0	0.0422655	0.00470247	0.0284053	0	0.0521932	0.366524	0.00688633	0	0.25435	0	0	0.00880084
GSM2899413	GSE108474	TMEcluster 1	14	1	0.136496	0	0.0297749	0.168102	0	0	0	0.0657711	0.107454	0	0.0412318	0.0287549	0.074029	0	0	0.239676	0	0	0.108711	0	0	0
GSM2899414	GSE108474	TMEcluster 1	31	1	0.135497	0	0.172229	0.0655518	0	0.00952006	0	0.0108668	0	0	0	0.0478457	0	0	0	0.428472	0	0	0.103931	0	0	0.0260866
GSM2899415	GSE108474	TMEcluster 1	48	1	0.0991524	0	0.0200514	0.0343375	0	0.06961	0	0.11266	0	0	0	0.0864975	0.00337892	0	0	0.399732	0	0	0.122563	0.0319858	0	0.0200324
GSM2899416	GSE108474	TMEcluster 1	38	0	0.100116	0	0.138691	0	0	0.0938591	0	0	0.0164945	0	0.0594499	0	0.0105915	0	0.12675	0.255886	0	0	0.177606	0.00907714	0	0.0114784
GSM2899417	GSE108474	TMEcluster 1	5	0	0.102338	0	0.127391	0.0543548	0	0.0214021	0	0.0357471	0	0	0	0.0459769	0	0	0.0227405	0.385303	0	0	0.181665	0	0	0.0230806
GSM2899418	GSE108474	TMEcluster 1	6	0	0.0139752	0.0272904	0	0.0642703	0	0.0563062	0	0	0.021274	0	0.00320153	0	0.00459314	0	0	0.39908	0.179231	0.00865624	0.180688	0	0	0.0414335
GSM2899419	GSE108474	TMEcluster 1	55	1	0.0364699	0	0.0927804	0.0559847	0	0.0125322	0	0	0	0	0.0112892	0	0	0	0.0179478	0.373468	0.0770312	0	0.231489	0.0263379	0.0126744	0.0519953
GSM2899420	GSE108474	TMEcluster 1	6	1	0.0466468	0	0.0172804	0.195164	0	0	0.0124663	0.0932531	0	0	0.0148845	0.00702859	0.0241492	0	0.00457555	0.397097	0.0417394	0.00462182	0.0918442	0.0290721	0	0.0201774
GSM2899421	GSE108474	TMEcluster 1	5	1	0.10572	0	0.0043477	0.0180765	0	0.00533685	0	0.133345	0.0333792	0	0	0.0187537	0	0.0898216	0.00380698	0.48896	0	0.00464361	0.0938078	0	0	0
GSM2899422	GSE108474	TMEcluster 1	25	1	0.000528666	0.0102291	0.0254579	0.123477	0	0.00699308	0	0.0015092	0.0230581	0	0	0.0203761	0	0	0.00243696	0.441521	0.130557	0	0.144085	0	0	0.0697711
GSM2899423	GSE108474	TMEcluster 1	23	1	0.0832746	0	0	0.0317034	0	0.000600125	0	0.0890473	0	0	0.0136664	0.00812227	0	0.0260074	0.0141871	0.456048	0	0.0246981	0.216229	0	0	0.0364167
GSM2899424	GSE108474	TMEcluster 1	21	1	0.161561	0	0.0288283	0	0	0.016034	0	0.0991933	0	0	0	0.0579199	0	0	0.0253566	0.221436	0.0147798	0	0.363582	0	0.00638517	0.00492336
GSM2899425	GSE108474	TMEcluster 1	4	1	0.0138357	0	0	0.0528798	0	0.0851366	0	0.0274524	0	0	0.00416658	0.0424092	0.0127343	0	0.0552574	0.383545	0	0	0.304818	0	0	0.0177652
GSM2899426	GSE108474	TMEcluster 1	8	1	0.00965982	0	0.0226478	0.0087089	0	0.0213397	0	0.0562093	0	0	0	0.0126862	0	0.343934	0.00397139	0.414432	0	0	0.0750839	0.00170755	0	0.0296194
GSM2899427	GSE108474	TMEcluster 1	15	0	0	0.0204589	0	0	0	0.174258	0	0.0725503	0.011363	0	0	0.0918402	0.0179249	0	0.0308409	0.349757	0	0.0614411	0.162989	0	0	0.00657717
GSM2899428	GSE108474	TMEcluster 1	5	1	0.159924	0	0.164496	0	0	0.0831838	0	0.073867	0	0	0.0331583	0.0109649	0	0	0.0387654	0.296616	0	0	0.115504	0	0	0.0235204
GSM2899429	GSE108474	TMEcluster 1	30	1	0.0537102	0	0.00737252	0.0789014	0	0.0177641	0	0.0459019	0	0	0	0.0641557	0.106312	0	0	0.399441	0.0873601	0.000122005	0.113431	0.00963472	0	0.0158933
GSM2899430	GSE108474	TMEcluster 1	15	1	0.0453272	0	0.166396	0.00382265	0	0.0265598	0	0.0735799	0	0	0	0.0426295	0.000187497	0	0.0326337	0.333116	0.103411	0	0.0365765	0.089057	0.00818333	0.0385201
GSM2899432	GSE108474	TMEcluster 1	28	1	0.0952702	0	0.117815	0.0239593	0	0.0553264	0	0.0822957	0	0	0	0.0388876	0.00823211	0	0.0393698	0.301602	0.0766179	0	0.160624	0	0	0
GSM2899433	GSE108474	TMEcluster 1	8	1	0.0773082	0	0	0.0380286	0	0.0486693	0	0.0335794	0	0	0.0203788	0.0224418	0.012096	0	0.00427858	0.492874	0.0402758	0.0424355	0.156606	0	0	0.0110279
GSM2899434	GSE108474	TMEcluster 1	26	1	0	0.0684631	0.0469417	0.0340863	0	0.0628763	0	0	0	0	0	0.0603413	0.000926782	0	0.0475498	0.39896	0.213429	0	0.0434545	0	0	0.0229708
GSM2899435	GSE108474	TMEcluster 1	39	1	0.0293773	0	0.034042	0.207662	0	0	0.0190362	0.110535	0	0	0	0	0	0	0.0501223	0.346649	0.0789594	0	0.0824596	0	0	0.041157
GSM2899436	GSE108474	TMEcluster 1	23	1	0.103408	0	0.207881	0	0	0.0840516	0	0.188584	0	0	0	0.0195573	0	0	0	0.23984	0.0734045	0	0	0.0568516	0	0.0264219
GSM2899438	GSE108474	TMEcluster 2	26	1	0.0812286	0	0.0157466	0.0494332	0	0.0201715	0	0.104163	0	0	0	0.0540318	0	0	0.00814632	0.190291	0.105191	0	0	0.333473	0.00925788	0.0288667
GSM2899439	GSE108474	TMEcluster 1	41	1	0.0670412	0	0	0.0191124	0	0.0731849	0	0.0128848	0	0	0	0.0542355	0.059734	0	0.0569223	0.435615	0.0480437	0	0.126299	0.0413764	0	0.00555051
GSM2899440	GSE108474	TMEcluster 1	17	0	0.0802195	0	0.025954	0.0638392	0	0.0623465	0	0.0391485	0.00260387	0	0	0.0547839	0.00659136	0	0.072498	0.482972	0	0	0.0441643	0.0142889	0	0.0505894
GSM2899441	GSE108474	TMEcluster 1	28	1	0.209755	0	0.0281518	0.00312042	0	0.0369405	0	0.11679	0	0	0	0.0696888	0.0154693	0	0.0105918	0.374174	0.0209783	0	0.0184135	0.0797745	0	0.0161511
GSM2899442	GSE108474	TMEcluster 1	29	0	0.144276	0	0	0.0587101	0	0.0332708	0	0.0839935	0	0	0.00657151	0.0546447	0.0600915	0	0.0370193	0.351153	0.0199911	0	0.127974	0.00474015	0	0.0175647
GSM2899443	GSE108474	TMEcluster 1	34	1	0.109778	0	0	0.087484	0	0.0261724	0	0	0	0	0.0316886	0.0131892	0.0247276	0	0.0150372	0.5037	0.0481479	0.00197617	0.113374	0	0	0.0247259
GSM2899444	GSE108474	TMEcluster 1	5	0	0.113579	0.00812038	0.0207358	0.118256	0	0.049175	0	0.122364	0	0	0	0.17343	0	0	0	0.307147	0	0	0.0439302	0.0270856	0	0.0161764
GSM2899445	GSE108474	TMEcluster 1	28	1	0.109719	0	0.0501325	0.0990594	0	0.0873589	0	0.0833034	0	0	0	0.117605	0.012279	0	0	0.286686	0	0.0081061	0.145752	0	0	0
GSM2899446	GSE108474	TMEcluster 1	19	1	0.166421	0	0.109208	0.023146	0	0.00910888	0	0.154155	0	0	0	0.03266	0	0.0177736	0	0.275436	0	0.0445959	0.105789	0.0358275	0	0.0258792
GSM2899447	GSE108474	TMEcluster 1	13	1	0.0818808	0	0.0615659	0	0	0.0784879	0	0.0570643	0.00925056	0	0	0.0509264	0	0.022194	0.0148201	0.441211	0	0.019582	0.123412	0.011582	0	0.0280231
GSM2899448	GSE108474	TMEcluster 1	5	0	0.0478557	0	0.0247255	0.00557287	0	0.0666247	0	0.061257	0	0	0	0.0673608	0.0118581	0	0.00753542	0.356609	0.144995	0	0.0760066	0.104703	0	0.0248962
GSM2899449	GSE108474	TMEcluster 1	6	1	0.0421815	0	0.00970889	0	0	0.00698678	0	0.0589369	0	0	0	0.0139457	0	0.131959	0	0.424151	0	0.0808455	0.169136	0.00735725	0	0.0547915
GSM2899450	GSE108474	TMEcluster 1	53	1	0.162727	0	0.00747587	0.24147	0	0	0	0.0300951	0.0802499	0	0	0.126061	0.0377895	0	0	0.250694	0	0	0.0634379	0	0	0
GSM2899451	GSE108474	TMEcluster 1	21	1	0.118919	0	0.00440703	0.0529728	0	0.0545896	0	0.055645	0	0	0	0.102116	0	0	0.0506209	0.36459	0.0146432	0	0.15952	0	0	0.0219758
GSM2899452	GSE108474	TMEcluster 1	18	1	0.0436871	0	0	0.0430221	0	0.0776118	0.00202068	0.0967344	0	0	0	0.0463527	0.00403583	0	0.147019	0.254438	0	0	0.272015	0	0	0.0130634
GSM2899453	GSE108474	TMEcluster 1	7	0	0.00949264	0	0.00228594	0.0580748	0	0.063167	0	0.0293984	0	0	0	0.0136852	0	0	0.0174398	0.459995	0.114239	0	0.15882	0	0.0105725	0.0628298
GSM2899454	GSE108474	TMEcluster 1	12	1	0.100883	0	0.214847	0	0	0.00761792	0	0.149611	0	0	0	0	0	0	0	0.286824	0.0353825	0.109126	0	0.0546888	0	0.041021
GSM2899455	GSE108474	TMEcluster 1	12	1	0.00993629	0	0.253897	0.0206154	0	0.0533455	0	0.144536	0	0	0	0.0264969	0.00292322	0	0	0.24689	0	0.0802266	0.0780776	0.0661166	0	0.0169386
GSM2899456	GSE108474	TMEcluster 1	5	1	0.117068	0	0	0.17385	0	0	0	0.049814	0.00588223	0	0.0317959	0.00841864	0.0065783	0	0	0.352541	0	0.0415436	0.124903	0.028838	0	0.0587671
GSM2899457	GSE108474	TMEcluster 1	7	1	0.152495	0	0	0.000575992	0	0.0226381	0	0.0929714	0	0	0.00460104	0.0166421	0	0.295748	0.00274126	0.336395	0	0	0.061349	0.0049354	0	0.00890783
GSM2899458	GSE108474	TMEcluster 2	6	1	0.169323	0	0	0.057471	0	0.0645982	0	0.103488	0	0	0.000186988	0.06402	0.0495566	0	0.0180915	0.232663	0.0494322	0	0	0.117072	0.0464519	0.0276455
GSM2899459	GSE108474	TMEcluster 1	9	1	0.055628	0	0	0	0	0.0338609	0	0.0592125	0.00343737	0	0.0181474	0.00678029	0	0.293931	0.0149176	0.324601	0	0	0.152922	0.036562	0	0
GSM2899460	GSE108474	TMEcluster 1	10	1	0.0219796	0.0139625	0.00588781	0.0139678	0	0.0573729	0	0.0894865	0	0	0.0230601	0.0406381	0.0198558	0	0.0106257	0.331812	0.155594	0.00426594	0.131848	0.0422253	0	0.0374181
GSM2899461	GSE108474	TMEcluster 1	6	1	0.0876302	0	0	0.0527558	0	0	0	0.0748298	0	0	0	0.0390458	0	0.133855	0.0135765	0.350014	0	0.0444801	0.170496	0	0	0.0333167
GSM2899462	GSE108474	TMEcluster 1	38	1	0.0986409	0	0.119123	0.00645013	0	0.0465127	0	0.010136	0	0	0	0.0313915	0.0438303	0	0.0157508	0.382333	0	0	0.225296	0	0	0.0205355
GSM2899463	GSE108474	TMEcluster 1	20	1	0.131384	0	0	0.133914	0	0	0	0.0394607	5.43268e-05	0	0.041285	0.0102675	0	0.0438319	0	0.38347	0	0.0369013	0.11721	0	0	0.0622211
GSM2899464	GSE108474	TMEcluster 1	26	1	0.0855663	0	0.0367276	0.0052113	0	0.0378939	0.0591131	0.00859137	0	0	0	0.0519861	0	0	0.0107456	0.399246	0.10436	1.59519e-05	0	0.11445	0.0277864	0.058307
GSM2899465	GSE108474	TMEcluster 1	11	1	0.060736	0	0	0.0279668	0	0.033283	0	0.00222661	0	0	0	0.0271167	0.0162004	0	0.0286566	0.421222	0.163148	0	0.159092	0.00226728	0.0234423	0.0346423
GSM2899466	GSE108474	TMEcluster 1	17	1	0.0819347	0	0.000186872	0.024432	0	0.00482081	0	0.0608924	0.00804898	0	0.0179732	0.0115779	0	0.163372	0.0151185	0.436682	0	0	0.154473	0.0138249	0	0.00666256
GSM2899467	GSE108474	TMEcluster 1	36	1	0.0429993	0	0	0.0795252	0	0.0825353	0	0.0501799	0	0	0	0.0775806	0.110297	0	0.104766	0.267263	0.124978	0	0	0.0472613	0.0126147	0
GSM2899468	GSE108474	TMEcluster 1	22	1	0	0.00793648	0.0129444	0.0202281	0	0.0562329	0.0211984	0.0304724	0	0.0121352	0.0139935	0	0	0.0903634	0.0335653	0.582535	0	0.0041777	0.07057	0	0	0.0436467
GSM2899470	GSE108474	TMEcluster 1	24	1	0.0838468	0	0.0375302	0.030191	0	0.0243492	0	0.108916	0	0	0	0.0903073	0.0125001	0	0.013253	0.367201	0.126538	0	0.0233804	0.062357	0	0.0196304
GSM2899471	GSE108474	TMEcluster 1	12	1	0	0	0.0440897	0.0719399	0.0148071	0.117621	0.0465231	0	0	0	0.0492665	0	0.0253624	0	0.026615	0.267102	0.215116	0.0158192	0.0828064	0	0	0.0229313
GSM2899472	GSE108474	TMEcluster 2	1	0	0.0587634	0	0.0112067	0.0502857	0	0.0658519	0	0.0641356	0	0	0	0.0777584	0	0	0	0.275149	0.112625	0.0193463	0	0.221843	0.0171071	0.0259277
GSM2899475	GSE108474	TMEcluster 1	18	1	0.151002	0	0	0.0640455	0	0.0413642	0	0.185348	0.00283919	0	0	0.107115	0.0105876	0	0.000814831	0.301066	0	0	0.131661	0	0	0.00415703
GSM2899476	GSE108474	TMEcluster 2	5	1	0.100697	0	0.0374913	0.0201189	0	0.0877679	0	0.13174	0	0	0	0.118773	0.0138744	0	0	0.0852641	0.0661167	0	0	0.310668	0.000747445	0.0267419
GSM2899477	GSE108474	TMEcluster 1	14	1	0.0529446	0	0.185094	0.0517868	0	0.04327	0	0.0333091	0	0	0.00961292	0.0412069	0.0140654	0	0.00641346	0.350273	0.115151	0	0.0910459	0	0	0.00582765
GSM2899478	GSE108474	TMEcluster 2	18	1	0.0851513	0	0.143006	0.0875324	0	0.0386272	0	0.128588	0	0	0	0.0749099	0.006005	0	0	0.18996	0.07193	0.048224	0	0.111957	0	0.0141091
GSM2899479	GSE108474	TMEcluster 1	6	1	0.0535213	0	0.0589274	0.0319757	0	0.0288514	0	0.0199184	0	0	0.0326712	0	0	0	0	0.378697	0.0910097	0.066176	0.140377	0.00873664	0	0.0891377
GSM2899480	GSE108474	TMEcluster 1	0	1	0.0609611	0	0.0064909	0.0397542	0	0.0725818	0	0.0189067	0	0	0.0323372	0.0164211	0	0	0	0.401712	0.0154339	0.0724601	0.178038	0	0	0.0849036
GSM2899481	GSE108474	TMEcluster 2	59	1	0.0855525	0	0.0652449	0.0514417	0	0.113975	0	0	0	0	0	0.0566154	0.0146973	0	0	0.172652	0.113436	0	0	0.314939	0	0.0114465
GSM2899482	GSE108474	TMEcluster 2	26	1	0.0444159	0	0	0.0206693	0	0.0975857	0	0.0555508	0	0	0	0.0758455	0.0269866	0	0.00279026	0.285446	0.138649	0	0	0.170804	0.0486427	0.0326153
GSM2899483	GSE108474	TMEcluster 1	9	1	0.122905	0	0.0679222	0.0905397	0	0.0967178	0	0.0281327	0.0274525	0	0	0.0907609	0.0140989	0	0.00694613	0.303042	0.00903576	0.0117417	0.130705	0	0	0
GSM2899484	GSE108474	TMEcluster 1	1	1	0.055737	0	0.191369	0	0	0.111415	0	0.00360151	0	0	0	0.0222191	0.000815066	0	0.0928975	0.331945	0.00277883	0	0.150794	0	0	0.0364282
GSM2899485	GSE108474	TMEcluster 1	0	1	0.135911	0	0.0624156	0	0	0.127308	0	0.0493705	0	0	0	0.0843484	0.00644366	0	0.0225171	0.362047	0	0.0125857	0.137053	0	0	0
GSM2899486	GSE108474	TMEcluster 1	0	1	0.0319166	0	0.0745658	0	0	0.125201	0	0.0134194	0	0	0	0.0467739	0.0017303	0	0.0486262	0.34441	0.00776002	0	0.282461	0	0	0.0231354
GSM2899488	GSE108474	TMEcluster 1	22	1	0.0839209	0	0.0821499	0.0580116	0	0.109828	0	0.0248299	0.00550409	0	0	0.0345139	0.00924588	0	0.0270521	0.401532	0	0	0.159707	0	0	0.00370419
GSM2899489	GSE108474	TMEcluster 2	58	1	0.0481859	0	0.0456169	0.0166883	0	0.0311482	0	0.0471207	0	0	0	0.0508227	0.0218823	0	0.0272859	0.358604	0.166257	0	0	0.158845	0.0160958	0.0114473
GSM2899490	GSE108474	TMEcluster 1	16	1	0.0983934	0	0.13055	0.0771977	0	0.0997538	0	0.0420882	0.0138126	0	0	0.0273314	0.00206906	0	0	0.264542	0	0.0836309	0.0657348	0.0596675	0	0.0352289
GSM2899491	GSE108474	TMEcluster 1	20	1	0.124505	0	0.117473	0.0449873	0	0.074213	0	0.119886	0	0	0	0.0435942	0.00872526	0.00829374	0.0465934	0.283281	0	0	0.114533	0	0	0.0139155
GSM2899492	GSE108474	TMEcluster 1	47	1	0.102285	0	0.0281223	0.0233013	0	0.081238	0	0.0273917	0	0	0.0176521	0	0.131259	0	0.0217703	0.291478	0	0.00910843	0.177412	0.0245975	0	0.0643847
GSM2899493	GSE108474	TMEcluster 1	3	1	0.098655	0	0.14178	0.139819	0	0.19886	0	0	0.0861344	0	0.0350787	0.00739877	0.0214199	0.0141271	0	0.065142	0.082107	0	0.0809837	0	0.0143299	0.0141652
GSM2899494	GSE108474	TMEcluster 1	9	1	0	0.0847909	0	0.0302044	0	0.0560478	0.053636	0.00956628	0	0	0	0	0	0	0.00714841	0.300374	0.258107	0	0.0706369	0.0435643	0	0.085924
GSM2899495	GSE108474	TMEcluster 1	68	1	0.0439673	0	0.0136624	0.0479214	0	0.0510744	0	0.0203747	0	0	0.0603326	0	0	0	0.0155143	0.455576	0.073322	0.0288904	0.154238	0	0	0.0351265
GSM2899496	GSE108474	TMEcluster 1	16	1	0	0.00425647	0.172356	0.0406561	0	0.127651	0	0.0372642	0.00210852	0	0	0.0725289	0.0164045	0	0.0221753	0.323675	0.0296863	0.00705428	0.112992	0	0	0.0311915
GSM2899497	GSE108474	TMEcluster 1	11	1	0.00226594	0	0.040046	0.113747	0	0.0528266	0	0.0378924	0	0	0	0.0465327	0	0.0731564	0.0285848	0.433822	0	0.0115116	0.133601	0	0	0.0260133
GSM2899498	GSE108474	TMEcluster 1	15	1	0.0783489	0	0.0400197	0.0364862	0	0.0774597	0	0.0302303	0	0	0	0.0331702	0	0	0.0490136	0.395863	0.0463449	0	0.0985711	0.0402139	0	0.0742784
GSM2899499	GSE108474	TMEcluster 1	8	1	0.037831	0	0.0104208	0.0620283	0	0.0707681	0	0.00166911	0	0	0.0326458	0	0	0	0	0.327872	0	0.000891886	0.343625	0.00791077	0	0.104337
GSM2899500	GSE108474	TMEcluster 1	29	1	0.0832186	0	0.118629	0	0	0.0447644	0	0.0100268	0	0	0.0136628	0	0	0.0579755	0	0.42175	0	0.00807128	0.151598	0.0294465	0	0.0608565
GSM2899501	GSE108474	TMEcluster 1	14	1	0.0857894	0	0.105583	0	0	0.106318	0	0.0212175	0	0	0.0343838	0.00233475	0.0209447	0.025102	0.0377624	0.341969	0	0	0.195956	0.00352305	0	0.0191161
GSM2899502	GSE108474	TMEcluster 1	11	1	0.0812562	0	0.117538	0.000605909	0	0.0362073	0	0.0926018	0	0	0	0.0229253	0	0	0.00946699	0.387724	0	0	0.208268	0.00141025	0	0.0419968
GSM2899503	GSE108474	TMEcluster 1	62	1	0.131383	0	0.12496	0.136908	0	0.098028	0	0.100689	0.00297465	0	0	0.0639764	0	0.0310451	0.00198076	0.188506	0	0.0127026	0.044164	0.0223656	0	0.0403163
GSM2899504	GSE108474	TMEcluster 1	88	1	0.0949019	0	0.0371253	0.167271	0	0.0569708	0	0.0707286	0.057032	0	0.0167531	0.00832084	0.0185262	0	0.0340987	0.340429	0	0	0.0890508	0.00879123	0	0
GSM2899505	GSE108474	TMEcluster 1	20	1	0.137652	0	0.126622	0	0	0.0773093	0	0.0839391	0	0	0.0030283	0.0162075	0	0	0.00437551	0.228272	0.00487858	0	0.239304	0.0205296	0	0.0578811
GSM2899506	GSE108474	TMEcluster 1	120	1	0.0691332	0	0.100851	0	0	0.0366054	0	0.118272	0	0	0	0.0770602	0	0	0.0016481	0.336965	0	0.0325433	0.158981	0.01079	0	0.0571508
GSM2899507	GSE108474	TMEcluster 2	18	1	0.0861663	0	0.0435403	0.0221613	0.0824601	0	0	0.0273967	0.0561876	0	0	0.184287	0.0418662	0	0.00913793	0.0329471	0.0651426	0	0	0.325994	0.0227131	0
GSM2899508	GSE108474	TMEcluster 1	73	1	0.0958245	0	0.0256452	0.017605	0	0.1292	0	0.0682184	0	0	0	0.084894	0.00034796	0	0.00443743	0.38685	0	0.0038195	0.139426	0.019845	0	0.023887
GSM2899509	GSE108474	TMEcluster 2	23	1	0.0268503	0	0.0190701	0	0	0.108592	0	0.102238	0	0	0	0.0649906	0.00539167	0	0.019117	0.16346	0.0748599	0.0444519	0	0.30885	0	0.0621286
GSM2899510	GSE108474	TMEcluster 1	9	1	0.139916	0	0.14259	0	0	0.0743216	0	0	0	0.0450486	0.00204896	0.00782675	0	0	0.12586	0.211055	0.0676314	0	0.183701	0	0	0
GSM2899511	GSE108474	TMEcluster 1	7	1	0.140115	0	0	0.10542	0	0.0627675	0	0.0870162	0.0112056	0	0.023077	0.00106574	0.04779	0	0.0217175	0.312869	0.00497259	0.0951769	0.0362649	0.0216138	0	0.0289277
GSM2899512	GSE108474	TMEcluster 1	18	1	0.0638486	0	0.00687252	0.1362	0	0.117368	0	0.0678891	0	0	0	0.0306432	0.0228744	0	0.00800911	0.351878	0	0.00692472	0.117487	0.0529848	0	0.0170211
GSM2899513	GSE108474	TMEcluster 1	16	1	0.153486	0	0.0450041	0.0530653	0	0.173806	0	0.0576172	0.0481551	0	0	0.0777582	0.0210174	0.0728354	0.0244637	0.152851	0	0	0.119941	0	0	0
GSM2899514	GSE108474	TMEcluster 1	16	1	0.0887911	0	0.068527	0.0325594	0.00842366	0	0	0.118754	0	0	0.0115959	0.0221923	0	0	0.0144333	0.339459	0.0666893	0.0118175	0.0240869	0.0690702	0	0.1236
GSM2899515	GSE108474	TMEcluster 1	0	1	0.110859	0	0	0.096808	0	0.0986612	0	0.042345	0.0131836	0	0	0.0223142	0	0	0.00938884	0.307295	0.031546	0	0.246822	0.00880957	0	0.011967
GSM2899516	GSE108474	TMEcluster 1	10	1	0.100857	0	0.0458216	0.0956438	0	0.150635	0	0	0	0	0	0.0218694	0.0152757	0	0.00863038	0.32158	0.0249715	0	0.170518	0	0	0.0441966
GSM2899517	GSE108474	TMEcluster 1	24	1	0.033107	0	0.0684178	0.104732	0	0	0	0.0455548	0.0202452	0	0	0.00412149	0	0.225261	0.0102751	0.243627	0	0.00638456	0.135155	0.0392866	0	0.0638323
GSM2899518	GSE108474	TMEcluster 1	13	1	0	0.0347919	0.0254866	0.0253641	0	0.130246	0	0.0169295	0	0	0	0.0303291	0.016891	0	0.00413566	0.283705	0.28007	0	0.15205	0	0	0
GSM2899519	GSE108474	TMEcluster 1	58	1	0.0610146	0	0.015309	0.062575	0	0.0286432	0	0.0521042	0	0	0	0.0699364	0.00910819	0.0204634	0.0529253	0.45764	0	0	0.112124	0	0	0.0581569
GSM2899520	GSE108474	TMEcluster 1	17	1	0.0490205	0	0	0.0322867	0	0.143678	0	0.0681946	0	0	0	0.0579845	0	0.155148	0.0396207	0.329103	0	0	0.109467	0	0	0.0154969
GSM2899521	GSE108474	TMEcluster 1	8	1	0.066015	0	0.058423	0.040502	0	0.0298954	0	0	0.0210319	0	0.00346405	0.0137944	0	0.00547314	0.0447191	0.342148	0	0	0.290616	0	0.0252292	0.0586881
GSM2899522	GSE108474	TMEcluster 1	6	1	0.0592601	0	0.163509	0.0836603	0	0.134725	0	0.0815948	0	0	0	0.0266553	0	0	0.0443483	0.27529	0	0	0.114365	0	0	0.0165924
GSM2899523	GSE108474	TMEcluster 1	14	1	0.0265709	0	0.00492671	0.0719562	0	0.0314321	0	0.0581678	0	0	0.0213184	0.0122864	0.00968634	0	0.00312003	0.493122	0.110896	0.0258882	0.0635731	0.0332697	0	0.0337861
GSM2899524	GSE108474	TMEcluster 2	48	1	0.0661919	0	0.083293	0	0	0.0757015	0	0.0659293	0	0.0118884	0	0.0701299	0	0.136951	0.00266327	0.266941	0	0	0	0.211908	0	0.00840185
GSM2899525	GSE108474	TMEcluster 1	30	1	0.00949902	0	0.0443233	0.0653277	0	0.0585853	0	0.0826042	0	0	0.0364109	0	0.0151134	0	0.00525951	0.195068	0.0378436	0.136085	0.163871	0.0684795	0	0.0815305
GSM2899526	GSE108474	TMEcluster 1	22	1	0.0551943	0.00167452	0	0.0676186	0	0.0878156	0	0.0926104	0	0	0	0.0796624	0.00623189	0	0.00372509	0.342113	0	0	0.247123	0	0	0.0162309
GSM2899527	GSE108474	TMEcluster 2	2	1	0.125492	0	0.0465991	0.0709852	0	0.0171677	0	0.131872	0	0	0	0.146934	0.00785117	0	0	0.114574	0.102604	0	0	0.235333	0	0.000587489
GSM2899528	GSE108474	TMEcluster 1	3	1	0.0242019	0.058792	0.0187757	0.117269	0	0.0274578	0	0.0272256	0.00434531	0	0	0.031237	0.00807158	0	0	0.426335	0	0.0282579	0.195793	0	0	0.0322388
GSM2899529	GSE108474	TMEcluster 1	8	1	0.0429506	0	0.138705	0.0617821	0	0.0766805	0	0.0349018	0	0	0	0.0305538	0	0	0.0488019	0.258566	0	0	0.257374	0	0	0.0496842
GSM2899530	GSE108474	TMEcluster 1	8	1	0.15589	0	0.0570476	0	0.0125577	0.0507095	0	0.119939	0	0	0	0.0497641	0	0	0.0198994	0.372172	0	0.0244902	0.0538976	0.0556608	0	0.0279734
GSM2899531	GSE108474	TMEcluster 1	3	1	0.0983595	0	0.0261769	0.014396	0	0.09087	0	0.0561634	0	0	0.0593327	0	0	0	0.00245011	0.2985	0.0117337	0.02503	0.181254	0.0385247	0	0.097209
GSM2899532	GSE108474	TMEcluster 1	10	1	0.12307	0	0.0489759	0	0	0.0752101	0	0.0678291	0.0246246	0	0.0239055	0.0229438	0	0.274885	0.0045074	0.251881	0	0	0.0221748	0.0439654	0	0.0160271
GSM2899533	GSE108474	TMEcluster 1	20	1	0.0156918	0	0.0087644	0.0131853	0	0.157042	0	0.105297	0	0	0.0247227	0.0411108	0.0203257	0	0	0.403217	0	0.01542	0.108139	0.0239604	0	0.0631247
GSM2899534	GSE108474	TMEcluster 1	3	1	0.0611713	0	0	0.182151	0	0.033856	0	0.0703327	0	0	0.000925156	0.0317133	0.00199243	0	0	0.320557	0	0.0467728	0.181475	0.00603707	0	0.0630165
GSM2899535	GSE108474	TMEcluster 1	8	1	0.079554	0	0.0165131	0.0378475	0	0.0920008	0	0	0.0216881	0	0.0543935	0.027814	0.0166412	0.00895845	0	0.431243	0	0.0105244	0.192477	0	0	0.0103448
GSM2899536	GSE108474	TMEcluster 1	2	1	0.0808725	0	0.00333428	0.0249714	0	0.0842998	0	0.0437498	0.0432049	0	0	0.0544365	0	0.208278	0.0156777	0.310826	0	0.036926	0.0687113	0	0	0.024712
GSM2899537	GSE108474	TMEcluster 1	15	1	0.0887581	0	0.0575694	0	0	0.0891329	0	0.0433628	0	0	0	0.0537427	0	0.177193	0.0102531	0.324053	0	0.0137495	0.142185	0	0	0
GSM2899538	GSE108474	TMEcluster 2	6	1	0.10277	0	0.0126346	0.0732719	0	0.00253292	0	0.147993	0.0945843	0	0	0.205784	0.0349856	0	0.00614144	0.097093	0	0	0	0.194138	0.0280707	0
GSM2899539	GSE108474	TMEcluster 2	2	1	0.11246	0	0.0123185	0.0367951	0	0.0648716	0	0.188756	0	0	0	0.118383	0.0118563	0	0	0.0517481	0.103944	0	0	0.275281	0.0235877	0
GSM2899540	GSE108474	TMEcluster 1	13	1	0.108674	0	0.0505212	0.123091	0	0	0	0.129618	0	0	0	0.0544161	0.0084241	0	0	0.283195	0.0150365	0	0.182046	0	0	0.0449778
GSM2899541	GSE108474	TMEcluster 1	37	1	0.120338	0	0.0950662	0	0	0.109143	0	0.00928158	0	0	0	0.0803474	0	0	0.018954	0.313034	0.050266	0	0.199294	0	0	0.00427606
GSM2899542	GSE108474	TMEcluster 1	18	1	0.0265259	0	0	0.0438362	0	0.0260452	0	0	0	0	0.0283955	0.00286425	0	0	0.00549583	0.558666	0.026703	0.00495594	0.16908	0	0.03404	0.0733922
GSM2899543	GSE108474	TMEcluster 1	12	1	0.0626077	0	0.0871018	0.00596042	0	0.0383957	0	0.00997127	0.00440087	0.000512791	0.0270557	0	0.0342444	0.0986236	0.00813689	0.414197	0	0.0217793	0.00942748	0.0818747	0.0032113	0.0924994
GSM2899544	GSE108474	TMEcluster 1	11	1	0.0560248	0	0.0467769	0.0643434	0	0.0859516	0	0	0	0	0.0336146	0	0.00494519	0	0	0.371827	0	0.00034889	0.26663	0.0037001	0.015691	0.0501466
GSM2899545	GSE108474	TMEcluster 1	4	1	0.0641844	0	0.0161992	0	0	0.0752261	0	0.0994127	0	0	0	0.0280745	0	0.256252	0	0.287542	0	0.0156855	0.0721611	0.0486496	0	0.0366126
GSM2899546	GSE108474	TMEcluster 2	8	1	0.0987683	0	0	0.16504	0	0.075433	0.0194559	0.0137444	0.103174	0	0.102571	0	0.0604333	0	0.0188234	0.0285899	0.161021	0	0	0.144352	0.00859396	0
GSM2899547	GSE108474	TMEcluster 2	14	1	0.00519143	0.00340041	0	0.0140922	0	0.0441892	0	0.0209874	0	0	0	0.0116099	0.0409558	0	0.0166226	0.275499	0.178752	0.0202179	0	0.270546	0.0689545	0.0289819
GSM2899548	GSE108474	TMEcluster 1	28	1	0.0538093	0	0.0109303	0.0629849	0	0.0189787	0	0.0244568	0	0	0	0.0340251	0.1588	0	0.0402909	0.313739	0.0742049	0	0.0889867	0.0629609	0.0558321	0
GSM2899549	GSE108474	TMEcluster 2	85	1	0.0365555	0	0.0402065	0.0303613	0	0.0110024	0	0.0553425	0	0	0	0.0429881	0	0	0.00519386	0.316816	0.225956	0	0	0.180121	0.00342969	0.0520269
GSM2899550	GSE108474	TMEcluster 2	127	1	0.20673	0	0.144311	0	0	0.104375	0	0.143818	0	0	0	0.122954	0.0278139	0	0	0.0997725	0.00394197	0	0	0.104461	0.0418226	0
GSM2899551	GSE108474	TMEcluster 1	52	1	0.0662871	0	0.132373	0.0859935	0	0.096089	0	0.032357	0.00326785	0	0	0.0588525	0.0277784	0	0.00205888	0.242473	0	0	0.252037	0.000432359	0	0
GSM2899552	GSE108474	TMEcluster 1	36	0	0.0605805	0	0.124802	0.0477393	0	0.0666488	0	0.0169016	0	0	0	0.0217676	0.0585514	0	0	0.370867	0.0589606	0	0.104669	0.0616566	0	0.00685546
GSM2899553	GSE108474	TMEcluster 2	12	1	0	0.0383131	0	0.0590946	0	0	0	0.0868271	0	0	0	0.0300443	0	0.345734	0.00756735	0.263784	0	0	0	0.150366	0	0.0182695
GSM2899554	GSE108474	TMEcluster 1	51	1	0.133976	0	0.176656	0	0.00176481	0.0588548	0	0.0486307	0	0.0194369	0	0.0636605	0	0	0	0.388313	0.0362755	0	0	0.0323759	0	0.0400559
GSM2899555	GSE108474	TMEcluster 1	44	0	0.0962642	0	0.00778257	0.0707334	0	0.113741	0	0.0554696	0	0	0	0.0819412	0.031834	0	0	0.430734	0	0.0230186	0.06396	0.0218817	0	0.00263935
GSM2899586	GSE108474	TMEcluster 1	15	1	0.20929	0	0.0438132	0.00126038	0	0.18254	0	0.0752218	0.0285623	0	0	0.0879713	0.0114298	0	0	0.196262	0	0.0197267	0.13101	0	0	0.0129119
GSM2899587	GSE108474	TMEcluster 1	16	1	0	0.0453562	0.0129566	0	0	0.0997297	0	0.0591184	0	0	0	0.0312939	0	0	0.0135911	0.200015	0.0210405	0	0.507211	0	0	0.00968755
GSM2899588	GSE108474	TMEcluster 1	16	1	0.129866	0	0	0.0715922	0	0.0759728	0	0.0312485	0.0495002	0	0.0690007	0	0.0311583	0	0	0.300468	0	0	0.22819	0	0	0.0130035
GSM2899589	GSE108474	TMEcluster 1	12	1	0.199706	0	0	0	0	0.264087	0	0.0737389	0.0601267	0	0	0.0522176	0.0220946	0	0	0.113206	0	0.00636629	0.184944	0.00846806	0	0.015045
GSM2899590	GSE108474	TMEcluster 1	9	1	0.149249	0	0.0389059	0.0520913	0	0.170643	0	0	0.085576	0	0	0.0582806	0.0324852	0	0.0063661	0.244156	0	0	0.153964	0	0	0.00828301
GSM2899591	GSE108474	TMEcluster 2	8	1	0.130517	0	0.0631115	0.0595418	0	0.115684	0	0.0445907	0	0	0	0.0622402	0.0186394	0	0.0053287	0.295608	0.0732763	0	0	0.131462	0	0
GSM2899592	GSE108474	TMEcluster 1	6	1	0.143774	0	0.16501	0.0198055	0.0116942	0	0.0142618	0.100686	0	0	0	0.0698429	0.00490978	0	0	0.267098	0.0531621	0.0064073	0	0.053401	0.0733594	0.0165882
GSM2899593	GSE108474	TMEcluster 2	7	1	0	0.0236258	0.0112583	0	0	0.0308794	0	0.0218132	0.0013416	0	0	0.0198112	0.0858439	0	0.00555125	0.12022	0.0652099	0	0	0.614446	0	0
GSM2899594	GSE108474	TMEcluster 1	82	1	0.0897644	0	0.0957723	0.31313	0	0	0	0.0983601	0.0693413	0	0	0.0811469	0.0348002	0	0.0341159	0.109453	0	0	0.0741156	0	0	0
GSM2899595	GSE108474	TMEcluster 2	31	0	0.0938277	0	0.125461	0.0145861	0	0.0928016	0	0.0440124	0	0	0	0.104808	0.0397779	0	0	0.103536	0.116476	0	0	0.260335	0.00437763	0
GSM2899596	GSE108474	TMEcluster 1	229	1	0.148287	0	0.0881437	0.0253631	0	0.0508443	0	0.172766	0	0	0	0.0685689	0	0.144757	0.00106832	0.166514	0	0	0.100829	0.0220705	0	0.0107894
GSM2899597	GSE108474	TMEcluster 2	21	0	0.204931	0	0.154612	0.00915481	0	0.104642	0	0.0615216	0	0	0	0.0646626	0.013428	0	0	0.185289	0.0538563	0	0	0.147667	0.000236266	0
GSM2899598	GSE108474	TMEcluster 1	13	1	0.0858647	0	0.0200939	0.213607	0	0	0	0.191154	0.0138747	0	0	0.0962006	0.0281216	0	0.0630958	0.147489	0.024147	0	0.0754821	0	0	0.0408703
GSM2899599	GSE108474	TMEcluster 1	64	1	0.0991926	0	0.0949863	0	0	0.087796	0	0.162532	0	0.0400642	0	0.187085	0	0	0.0115416	0.099774	0	0	0.200219	0	0	0.0168098
GSM2899600	GSE108474	TMEcluster 1	34	1	0.0596886	0	0.140492	0.034927	0	0.0536524	0	0.0177424	0	0	0.0237047	0.0098424	0	0	0.00825342	0.422893	0	0	0.190503	0	0	0.0383012
GSM2899601	GSE108474	TMEcluster 1	48	1	0.0200793	0	0	0.0386257	0	0.017623	0	0.00142383	0	0	0	0.0168876	0	0	0.00067525	0.764947	0	0	0.103633	0.00314578	0	0.0329595
GSM2899602	GSE108474	TMEcluster 1	27	1	0.0234037	0.0358448	0	0.0567959	0	0	0	0.0313144	0.00432155	0	0.0170583	0.0122592	0	0	0.00853847	0.39901	0.237868	0	0.0836288	0.0569509	0	0.0330069
GSM2899603	GSE108474	TMEcluster 1	112	1	0.142595	0	0	0.192916	0.00142993	0	0	0.139123	0	0	0	0.0703659	0.00881283	0	0	0.172276	0	0	0.201822	0.044048	0	0.0266117
GSM2899604	GSE108474	TMEcluster 2	46	0	0.0333013	0	0.0993767	0	0	0.138611	0	0	0.00294502	0	0	0.0675841	0.0201784	0	0.00450127	0.0312291	0.127914	0	0	0.472561	0.0017982	0
GSM2899605	GSE108474	TMEcluster 1	31	0	0.0432783	0	0.0106285	0.0183761	0	0.136522	0	0	0.0328077	0	0.023033	0.0305758	0.0149427	0	0.00117448	0.315181	0.0136089	0	0.333251	0.00637446	0	0.0202466
GSM2899606	GSE108474	TMEcluster 1	42	1	0.126047	0	0.089618	0.0425499	0	0.0868607	0	0.0624825	0	0	0	0.0543556	0	0	0.00830962	0.173609	0.0603979	0	0.288384	0	0	0.00738633
GSM2899607	GSE108474	TMEcluster 1	130	1	0	0	0.11473	0.0880259	0	0.13226	0	0.0652421	0	0	0	0.16471	0	0	0	0.240274	0	0	0.171675	0	0	0.0230831
GSM2899608	GSE108474	TMEcluster 2	37	1	0.0973701	0	0.0172718	0.0482522	0	0.0482185	0	0.102931	0	0	0	0.0679487	0.0112143	0	0.00677399	0.0606817	0.0900575	0	0	0.386381	0.0628989	0
GSM2899609	GSE108474	TMEcluster 1	39	1	0.246758	0	0.0886832	0.141549	0	0.0786966	0	0.171422	0	0	0	0.0821747	0.00975945	0	0	0	0.0277693	0.0391139	0.103176	0	0	0.0108981
GSM2899610	GSE108474	TMEcluster 2	2	1	0.0752624	0	0.0643936	0	0	0.0671206	0	0.0399344	0.0148276	0	0	0.0533313	0.0105245	0	0.00508393	0.111256	0.0900712	0	0	0.46386	0	0.00433455
GSM2899611	GSE108474	TMEcluster 2	112	1	0.0868387	0	0.00189695	0.16099	0	0.0542621	0	0.0690131	0.0482491	0	0	0.129933	0.0420477	0	0.018453	0.103565	0.0919811	0	0	0.128019	0	0.0647507
GSM2899612	GSE108474	TMEcluster 1	6	0	0.146609	0	0.0370716	0.0474396	0	0	0	0.0480175	0	0	0	0.0897034	0	0	0.00291612	0.34987	0.0159962	0	0.19853	0.0361187	0	0.0277284
GSM2899613	GSE108474	TMEcluster 1	16	0	0.0314219	0	0	0	0.00499618	0.0532389	0	0.0100083	0.00650478	0	0	0.0294772	0.0728945	0	0.0126423	0.143543	0.0922648	0	0.311995	0.193497	0	0.037516
GSM2899614	GSE108474	TMEcluster 1	65	1	0.0908879	0	0.0369671	0.100954	0	0.00496974	0	0.0839188	0	0	0.00499954	0.0682332	0.0104953	0	0.0129508	0.31848	0	0	0.264568	0	0	0.00257608
GSM2899615	GSE108474	TMEcluster 1	9	1	0.0730195	0	0.0476383	0	0.0346726	0.10215	0	0.0390271	0	0	0	0.096036	0.00281523	0	0	0.361151	0	0	0.237357	0.00613339	0	0
GSM2899616	GSE108474	TMEcluster 2	32	0	0.132606	0	0.0430245	0.0568799	0	0.0331874	0	0.0423176	0	0	0	0.0729791	0.0223674	0	0	0.242786	0.14058	0	0	0.213272	0	0
GSM2899617	GSE108474	TMEcluster 2	35	0	0.184541	0	0.164507	0	0.0278514	0.0800949	0	0.0484919	0	0.00111185	0	0.200387	0	0	0	0.107515	0.0453581	0	0	0.0875753	0.0525668	0
GSM2899618	GSE108474	TMEcluster 1	23	0	0.213911	0	0.150422	0	0.176862	0	0	0	0.0738259	0	0	0.0308746	0.0121094	0	0	0.276998	0.0129612	0	0.0133969	0.0386385	0	0
GSM2899619	GSE108474	TMEcluster 1	37	1	0.0427896	0	0.0486005	0	0	0.0554419	0	0.153949	0	0	0	0.0712506	0	0	0	0.150908	0.0105831	0.0247866	0.409169	0.0092177	0	0.0233047
GSM2899620	GSE108474	TMEcluster 1	37	1	0.217193	0	0.183841	0.00590261	0.162631	0	0	0.0510264	0	0	0.0329745	0.0206846	0	0	0.0839295	0.144563	0.0902103	0	0	0.00704446	0	0
GSM2899621	GSE108474	TMEcluster 1	29	0	0.106456	0	0.0715246	0.0289754	0	0.120682	0	0.0784641	0	0	0	0.0824086	0.00610568	0	0	0.340901	0	0	0.102807	0.0484066	0	0.0132691
GSM2899622	GSE108474	TMEcluster 1	6	0	0.143258	0	0.0540316	0.0363278	0	0.0451017	0	0.0391221	0.00446191	0	0	0.0508352	0.00355238	0	0	0.331325	0.00348013	0	0.258679	0	0	0.0298247
GSM2899623	GSE108474	TMEcluster 1	12	0	0.0712476	0	0.113545	0	0.058729	0.0895404	0	0.0396558	0	0	0.015839	0.0232165	0	0.138569	0	0.320771	0	0	0	0.123991	0	0.00489438
GSM2899625	GSE108474	TMEcluster 1	12	1	0.102393	0	0	0.0552739	0	0.0710807	0	0.107246	0	0	0	0.0413208	0	0.195193	0.000460583	0.25792	0	0	0.169112	0	0	0
GSM2899627	GSE108474	TMEcluster 1	23	1	0.0881163	0	0.0589259	0.0553068	0	0.0393151	0	0.0929183	0	0	0.00952732	0.0180155	0	0.190034	0	0.237447	0	0.00157346	0.159364	0.0370987	0	0.0123582
GSM2899628	GSE108474	TMEcluster 1	14	1	0.0569825	0	0.0722978	0.00677029	0	0.00274754	0	0.169813	0	0	0	0.0806915	0	0	0	0.302119	0	0	0.239467	0.0648847	0	0.00422763
GSM2899629	GSE108474	TMEcluster 1	94	1	0.120337	0	0	0.0145763	0	0.14041	0	0	0.0765243	0	0.046828	0.0334121	0.0453354	0	0	0.369164	0	0	0.140899	0	0	0.0125133
GSM2899630	GSE108474	TMEcluster 2	20	1	0.117486	0	0.168586	0.0275855	0	0.0416462	0	0.0840489	0	0	0.00941107	0.0135765	0.00472686	0	0.0181043	0.324509	0.00391877	0.01649	0	0.134235	0	0.0356765
GSM2899631	GSE108474	TMEcluster 1	11	1	0.0133408	0.0242809	0	0.0770781	0	0.0800758	0	0.0112375	0	0	0.0275287	0	0.0583505	0	0.00976745	0.319545	0.0279727	0.0630709	0.208741	0.0327442	0	0.0462662
GSM2899632	GSE108474	TMEcluster 1	20	1	0.072591	0	0.0406212	0.00619259	0	0.119367	0	0.0886946	0.0309081	0	0.0278943	0.0419759	0.0234174	0.0223358	0	0.396374	0	0	0.120545	0	0	0.00908281
GSM2899633	GSE108474	TMEcluster 1	43	1	0.0997846	0	0.128331	0.0115198	0	0.14079	0	0	0.0255355	0	0	0.117574	0.0218962	0	0	0.183264	0	0.0197842	0.238634	0	0	0.0128869
GSM2899634	GSE108474	TMEcluster 1	47	1	0.0242123	0.0176283	0.0148778	0	0	0.0380942	0	0.151003	0	0	0	0.0607279	0	0.0985151	0.00239404	0.259511	0	0.025157	0.265213	0.0388064	0	0.00386052
GSM2899636	GSE108474	TMEcluster 1	45	1	0.017321	0	0.113475	0.0837963	0	0.139835	0	0.05613	0	0	0	0.0629416	0.00452597	0	0.019022	0.164513	0.0184578	0	0.23836	0.0636043	0	0.0180175
GSM2899638	GSE108474	TMEcluster 1	1	1	0.0266606	0	0.161514	0.0263386	0	0.182258	0	0.0538803	0.0584054	0	0.0110277	0.0481299	0.047474	0	0.0321216	0.119998	0.0526117	0	0.0882168	0.0580535	0	0.0333092
GSM2899639	GSE108474	TMEcluster 2	89	1	0.0628099	0	0.049288	0.0744454	0	0.0524399	0	0.0927621	0	0	0	0.06526	0.00919067	0	0.0192131	0.151181	0.0824165	0	0.139164	0.175921	0	0.0259081
GSM2899640	GSE108474	TMEcluster 1	116	1	0.145997	0	0.0946251	0.00196774	0	0.160732	0	0.016063	0.1077	0	0	0.0648269	0.0255372	0	0.00947477	0.154769	0	0.0206445	0.140151	0.0431403	0	0.014372
GSM2899641	GSE108474	TMEcluster 1	24	1	0.035291	0	0.0724511	0.118581	0	0.0669439	0	0.0190035	0.0222671	0	0	0.04305	0.00768639	0	0.0422964	0.353059	0	0	0.176809	0	0	0.0425609
GSM2899642	GSE108474	TMEcluster 1	8	1	0.0879588	0	0.023576	0.000123733	0	0.147408	0	0.0240976	0	0	0.0130036	0.030648	0.0130832	0	0.060405	0.411406	0	0	0.169411	0	0	0.0188793
GSM2899643	GSE108474	TMEcluster 1	18	1	0	0.0449786	0.038077	0.123565	0	0.00537979	0	0.14761	0	0	0	0.064764	0.0115037	0	0.024381	0.217248	0.041707	0	0.260717	0	0	0.0200686
GSM2899644	GSE108474	TMEcluster 1	252	1	0.129689	0	0.277268	0	0	0.0989227	0	0.107895	0	0	0	0.0801929	0	0	0.0800835	0.173363	0.0138988	0	0.0224822	0	0	0.0162055
GSM2899645	GSE108474	TMEcluster 2	31	1	0.00252469	0	0	0.0217289	0	0.0338852	0	0.037656	0	0	0	0.0233078	0.00099624	0	0.00317668	0.0278972	0.134205	0	0	0.695098	0	0.0195236
GSM2899646	GSE108474	TMEcluster 1	9	1	0.0933067	0	0.0686148	0.0131592	0	0.0762072	0	0.0524848	0	0	0	0.0442878	0	0	0.0302686	0.380196	0.178129	0	0.0220992	0	0	0.0412465
GSM2899647	GSE108474	TMEcluster 1	10	1	0.0400095	0	0.0286211	0	0.0037201	0.0576741	0	0	0	0	0	0.0218381	0.0154677	0	0.0320851	0.358102	0.0375529	0	0.374684	0	0.01182	0.0184258
GSM2899648	GSE108474	TMEcluster 1	42	1	0.077638	0	0.123644	0	0.0624145	0.101741	0	0.0346149	0.0622788	0	0	0.0215875	0	0.212875	0	0.298202	0	0	0	0	0	0.00500388
GSM2899649	GSE108474	TMEcluster 1	6	1	0.0384485	0	0.132889	0	0.241557	0	0	0.0188269	0.0432538	0	0	0.200344	0.0496252	0	0.00397317	0.121176	0	0	0.133588	0	0	0.0163196
GSM2899650	GSE108474	TMEcluster 1	5	1	0.058809	0	0.0649593	0.00533123	0	0.016668	0	0.0469643	0	0	0	0.0282813	0	0.152042	0	0.468965	0	0.00595073	0.116648	0	0	0.0353811
GSM2899651	GSE108474	TMEcluster 1	22	1	0.121975	0	0.0300702	0.036175	0	0.0686112	0	0.0908073	0	0	0	0.0677813	0	0.136698	0	0.306094	0	0	0.137614	0.00417317	0	0
GSM2899652	GSE108474	TMEcluster 2	190	1	0.12513	0	0.0437815	0.00700301	0	0.0722314	0	0.114615	0	0	0	0.104675	0.0193777	0	0.0048108	0.0341441	0.0896157	0	0	0.332423	0.0521926	0
GSM1047681	GSE42669	TMEcluster 2	31	1	0.0667891	0	0.0990847	0.0332739	0	0.0115862	0	0.0437267	0	0	0	0.0239463	0.0690981	0	0	0.32047	0.0422581	0	0	0.256705	0.0330614	0
GSM1047682	GSE42669	TMEcluster 1	18	1	0.0884394	0	0.0979617	0.0364107	0	0.0440028	0	0.0626205	0	0	0.0228125	0.0106321	0.0211487	0	0.0175657	0.368878	0.156537	0	0.0651201	0	0	0.00787037
GSM1047683	GSE42669	TMEcluster 1	17	1	0.155045	0	0.0835027	0.0190561	0	0.120932	0	0.113225	0	0	0	0.0833105	0.0284996	0	0.00498144	0.166861	0.0257132	0	0.198874	0	0	0
GSM1047684	GSE42669	TMEcluster 1	17	1	0	0.0364541	0	0.0991898	0	0.174272	0	0.0808667	0	0	0	0.144115	0.0392061	0.00417473	0	0.0915697	0	0	0.330151	0	0	0
GSM1047685	GSE42669	TMEcluster 2	3	1	0.159452	0	0	0	0	0.151712	0	0.336368	0	0	0	0.215383	0.00979504	0	0.0106476	0.00457015	0.0607818	0	0	0.0512905	0	0
GSM1047686	GSE42669	TMEcluster 2	40	1	0.129522	0	0.127402	0	0	0.17232	0	0.0475717	0.0126769	0	0.00847341	0.0480676	0.0320044	0	0.00779734	0.272368	0.0286655	0	0	0.0999702	0	0.0131613
GSM1047687	GSE42669	TMEcluster 2	35	1	0	0.0387791	0.0332521	0.030734	0	0.0410079	0	0.0485907	0	0	0	0.017	0	0	0.0126689	0.269383	0.0903017	0	0	0.35741	0.00330334	0.0575688
GSM1047688	GSE42669	TMEcluster 1	35	1	0.0182387	0	0.0544328	0.0100673	0	0.0891591	0	0.00283566	0.0372123	0	0	0.0534107	0	0.0424135	0.0550447	0.41241	0	0	0.197312	0	0	0.0274632
GSM1047689	GSE42669	TMEcluster 1	26	1	0.134531	0	0.267107	0	0	0.0654815	0	0.0947951	0	0	0	0.0738182	0	0	0	0.144352	0.033835	0.0415226	0.129501	0	0	0.015057
GSM1047690	GSE42669	TMEcluster 1	26	1	0.125354	0	0.0271996	0.0680015	0	0.0214177	0	0.0386865	0	0	0	0.0456779	0.0106615	0	0.00363858	0.298218	0.107067	0.00529654	0.20417	0.0149358	0.0128406	0.0168345
GSM1047691	GSE42669	TMEcluster 1	43	1	0.0742222	0	0.0137083	0.0166332	0	0.199816	0	0.100576	0.0262233	0	0	0.13916	0.0620803	0	0	0.185382	0	0	0.1822	0	0	0
GSM1047692	GSE42669	TMEcluster 1	12	1	0.0950397	0	0.104567	0.0758864	0	0.0323117	0	0.0278066	0	0	0	0.0641795	0.0251993	0	0	0.356493	0.0454598	0	0.100389	0.0557995	0	0.0168685
GSM1047693	GSE42669	TMEcluster 1	50	0	0.0927202	0	0	0.0825653	0	0.0196422	0	0	0	0	0	0.0186576	0.0064467	0	0.0102308	0.412448	0.225101	0	0.111088	0	0	0.0211011
GSM1047694	GSE42669	TMEcluster 1	15	1	0.0497423	0	0.101516	0	0	0.0430359	0	0.0596437	0	0	0	0.0414874	0	0.134362	0.00541366	0.278585	0	0.00676271	0.128203	0.114408	0	0.0368397
GSM1047695	GSE42669	TMEcluster 1	19	1	0.103527	0	0.121293	0	0	0.138622	0	0.039866	0.015481	0	0.00534675	0.0725189	0.0196544	0	0	0.215252	0	0.0043878	0.256583	0	0	0.00746721
GSM1047696	GSE42669	TMEcluster 1	15	1	0.0373888	0	0.0110306	0.0396086	0	0.0756529	0	0.0255649	0.0697012	0	0	0.0696133	0.013209	0.0210009	0	0.397907	0	0.00517624	0.212995	0	0	0.0211509
GSM1047697	GSE42669	TMEcluster 1	23	1	0.138176	0	0	0.0881071	0	0.0406953	0	0.141456	0	0	0	0.090333	0.0211471	0	0	0.226408	0	0	0.158905	0.0947718	0	0
GSM1047698	GSE42669	TMEcluster 1	9	1	0.0497113	0	0	0.0741557	0	0.00517827	0	0.0182303	0.0112303	0	0	0	0	0.0608689	0	0.598872	0	0.0239052	0.135912	0	0	0.0219359
GSM1047699	GSE42669	TMEcluster 1	1	1	0.0507188	0.0100414	0.0186535	0.0096659	0	0.0572708	0	0.0372011	0	0	0.0235636	0.00243479	0	0	0.035231	0.51061	0.0980116	0	0.136007	0	0	0.0105906
GSM1047700	GSE42669	TMEcluster 2	46	0	0.00211459	0.0300678	0	0.00515163	0	0.0622848	0	0.0241483	0	0	0.0386147	0	0	0	0.0565612	0.255277	0.173071	0	0	0.317264	0.000413594	0.0350321
GSM1047701	GSE42669	TMEcluster 1	46	0	0.153936	0	0	0.00655883	0	0.0603257	0	0.00217992	0.0415712	0.0295153	0	0.0414658	0	0.174907	0.0183608	0.326157	0	0	0.13303	0	0	0.011993
GSM1047702	GSE42669	TMEcluster 1	37	1	0.104678	0	0.0877303	0	0	0.136021	0	0.0644154	0.00572021	0	0	0.0826109	0.0317706	0.038014	0.00224731	0.232344	0	0.00538347	0.209065	0	0	0
GSM1047703	GSE42669	TMEcluster 1	43	0	0.0732796	0	0.030674	0.08355	0	0.0435749	0	0.0199706	0	0	0	0.0539669	0.0198301	0	0.0338524	0.282737	0.213021	0	0.0914321	0.0217018	0.00182715	0.0305821
GSM1047706	GSE42669	TMEcluster 1	10	1	0.075011	0	0.0652543	0.0309336	0	0.0616319	0	0	0.0185385	0	0	0.0372917	0.0025981	0	0	0.401947	0.130286	0.0105168	0.126434	0.00469915	0	0.0348575
GSM1047707	GSE42669	TMEcluster 2	10	1	0.0577944	0	0.0182348	0.0484676	0.00848177	0	0	0	0.00225374	0.015523	0	0.0540965	0	0	0.00239292	0.409307	0.165403	0	0	0.180419	0	0.0376274
GSM1047708	GSE42669	TMEcluster 2	17	1	0.0260072	0	0	0.172327	0	0.17741	0	0.233984	0.105716	0	0	0.0952041	0.0575549	0	0.00778311	0	0.112855	0	0	0.00761205	0	0.00354735
GSM1047709	GSE42669	TMEcluster 2	29	1	0.0740989	0	0.0758522	0.0454545	0.027721	0	0	0.0961937	0	0	0	0.0732477	0.0194364	0	0.0651106	0.296371	0.0703147	0	0	0.144693	0.0115063	0
GSM1047710	GSE42669	TMEcluster 1	29	1	0.0015376	0	0	0.133061	0	0.101666	0	0.10066	0.0113339	0	0	0.0926263	0.010416	0.181506	0	0.152137	0	0.0157789	0.0974051	0.0681826	0	0.0336887
GSM1047711	GSE42669	TMEcluster 2	7	1	0.0603071	0	0.0713073	0.000407445	0	0.0845412	0	0.0445661	0	0	0	0.0739682	0.0048499	0	0.00297252	0.319211	0.0607834	0	0.0363438	0.195394	0	0.0453473
GSM1047712	GSE42669	TMEcluster 1	7	1	0.123607	0	0	0.186606	0.0341152	0	0	0.108928	0.019931	0	0.0182269	0.0413871	0.0105598	0.116744	0	0.189177	0	0	0.150717	0	0	0
GSM1047713	GSE42669	TMEcluster 2	15	1	0.0846369	0	0.0211148	0.0982134	0	0.0495419	0	0.034841	0	0	0	0.027426	0.00782737	0	0	0.355473	0	0.0220985	0.0492767	0.193182	0	0.0563684
GSM1047714	GSE42669	TMEcluster 2	15	1	0	0.018686	0.0079692	0.067147	0	0.0615783	0	0	0	0	0	0.0554727	0.00703002	0	0.0305816	0.337884	0.207238	0	0	0.153611	0.015435	0.0373675
GSM1047715	GSE42669	TMEcluster 1	34	1	0.0219987	0.00386371	0	0.0599339	0	0.0469181	0	0.0140157	0	0	0	0.0672114	0.0125367	0	0.0275244	0.461475	0.162538	0	0.0709506	0.0383773	0	0.0126569
GSM1047716	GSE42669	TMEcluster 1	19	1	0.0794954	0	0.0374485	0.090203	0	0.0256719	0	0.0247279	0	0	0.0482556	0	0.00225769	0	0.00283496	0.314008	0	0.0367319	0.239378	0.0229775	0	0.0760101
GSM1047717	GSE42669	TMEcluster 1	21	1	0.0508889	0	0.0342524	0.0834663	0	0.105193	0	0.0524981	0	0	0	0.0233675	0.0210902	0	0	0.417937	0.135207	0	0	0.0648259	0	0.0112745
GSM1047718	GSE42669	TMEcluster 1	12	1	0.0779545	0	0.16284	0	0	0.0843914	0	0.072359	0	0	0	0.0468862	0.00730969	0	0	0.364779	0.0367765	0	0.0552009	0.0590925	0	0.0324106
GSM1047719	GSE42669	TMEcluster 1	19	1	0.117186	0	0.122909	0.0322683	0	0.0998472	0	0	0	0	0	0.0601383	0.0239559	0	0	0.377588	0	0	0.166108	0	0	0
GSM1047720	GSE42669	TMEcluster 1	63	0	0.10849	0	0.0355925	0.0156965	0	0.110601	0	0.0333164	0	0	0	0.0088569	0.0197738	0	0.00718962	0.383277	0.0408315	0	0.059064	0.151538	0	0.0257723
GSM1047721	GSE42669	TMEcluster 2	11	1	0	0.146215	0	0.0883517	0	0.163793	0	0.0605318	0.0786627	0	0	0.162447	0.0821209	0	0	0.0525028	0.0416554	0.00710738	0	0.111023	0	0.00558898
GSM1047722	GSE42669	TMEcluster 1	11	1	0.0356604	0.039493	0.172912	0.171912	0	0	0	0.0143531	0.0237435	0	0	0.074204	0.00922009	0	0	0.0993833	0.069425	0	0.248459	0.0078012	0	0.0334329
GSM1047723	GSE42669	TMEcluster 1	3	1	0	0.0275094	0	0.0408314	0.00758419	0	0	0.00118349	0	0	0.0135011	0	0.328642	0	0.000539725	0.338998	0.0795444	0.00881918	0.152847	0	0	0
GSM1047724	GSE42669	TMEcluster 2	3	1	0.0162858	0	0.0538337	0	0	0.0660451	0	0.0207935	0	0.131973	0	0	0	0	0.0136881	0.24966	0.207996	0.00597798	0	0.173444	0.0177139	0.0425894
GSM1047725	GSE42669	TMEcluster 2	14	1	0.0537686	0	0.100085	0	0	0.0341836	0	0.125637	0	0	0	0.0527681	0.00494482	0	0.0227276	0.199349	0.193579	0	0	0.203317	0	0.00964005
GSM1047726	GSE42669	TMEcluster 1	13	1	0.0600461	0	0.0722156	0.0576758	0	0.0385321	0	0.0479512	0	0	0	0.0316111	0.0478553	0	0.00247023	0.38038	0	0.088769	0.132029	0	0	0.0404644
GSM1047727	GSE42669	TMEcluster 1	19	1	0.0625042	0	0.137524	0	0.00143051	0.0398202	0	0	0	0	0.001489	0.00746624	0	0	0.0287097	0.4195	0.0759703	0	0.136561	0.00764483	0	0.0813799
GSM1047728	GSE42669	TMEcluster 1	24	1	0.0189442	0	0.0968851	0	0.0473057	0.0118605	0	0.0815719	0	0	0	0.0227263	0	0	0.0647767	0.310882	0	0	0.312025	0	0	0.0330221
GSM1047729	GSE42669	TMEcluster 1	9	0	0.118301	0	0.031889	0	0	0.0508426	0	0.0528152	0	0	0.00376203	0.0154751	0	0.0927273	0.00795929	0.346403	0	0.0354785	0.196965	0.00936218	0	0.0380199
GSM1047730	GSE42669	TMEcluster 2	20	1	0.0194529	0	0.0205487	0.0340309	0	0.0184177	0	0.0243157	0	0	0	0.0256113	0.074644	0	0.0105525	0.37442	0.0375927	0.00382162	0	0.227929	0.120364	0.00829821
GSM1047731	GSE42669	TMEcluster 1	15	1	0.0551926	0	0	0.147572	0	0.00192659	0	0.0782878	0	0	0	0.077083	0.0179177	0	0.0391631	0.364533	0.00176466	0	0.1957	0	0	0.0208598
GSM1047732	GSE42669	TMEcluster 1	15	1	0.0390132	0	0	0.0107185	0	0	0	0.055734	0	0	0	0.00676626	0	0.143799	0.0067205	0.528354	0	0.031283	0.164206	0.000998169	0	0.0124069
GSM1047733	GSE42669	TMEcluster 1	21	0	0.110608	0	0.126001	0	0	0.025251	0	0.0599721	0	0	0	0.0240603	0	0	0.128758	0.3645	0	0	0.144252	0	0	0.0165971
GSM1047734	GSE42669	TMEcluster 1	14	1	0.00848243	0	0.0558289	0.0479096	0	0.0417597	0	0.0715242	0	0	0	0.0193457	0	0	0.0538993	0.349487	0.137711	0	0.122849	0.0437858	0	0.0474178
GSM1047736	GSE42669	TMEcluster 2	21	0	0.0342374	0	0.0227449	0.0219741	0	0.0392285	0	0.0543305	0	0	0.0259415	0.0161548	0	0	0.0216504	0.253644	0.0996736	0	0.0803598	0.206738	0.0570912	0.0662311
GSM1047737	GSE42669	TMEcluster 1	15	1	0.0157481	0	0.0285019	0.0336401	0	0.213072	0	0.0627519	0.0051585	0	0.0376413	0.0148277	0.0362614	0	0.0101543	0.374604	0	0.000527845	0.167112	0	0	0
GSM1047738	GSE42669	TMEcluster 2	12	0	0.129434	0	0.168186	0	0	0.0765202	0	0.107266	0	0	0	0.0387317	0	0	0.0587503	0.145904	0.0275069	0	0.0214643	0.169635	0.0486614	0.00793978
GSM96950	GSE4271	TMEcluster 1	31	0	0.0320433	0	0.0270393	0.0511572	0	0.106748	0	0.0283507	0	0	0	0.0382248	0.00285383	0	0.00925499	0.331762	0.130542	0	0.200951	0.00768785	0	0.0333856
GSM96951	GSE4271	TMEcluster 1	55	0	0.0335948	0	0.00301347	0.0516474	0	0.0679624	0	0.0277619	0	0	0	0.0212375	0.00111084	0	0.0371045	0.365193	0.0134932	0	0.206785	0	0.127292	0.0438037
GSM96952	GSE4271	TMEcluster 1	73	0	0.0128362	0	0	0.115445	0	0.0291987	0	0	0.0301824	0	0.0193434	0	0.0895555	0	0.093349	0.270224	0.000669934	0.0164606	0.171695	0.0815674	0.0192876	0.0501858
GSM96953	GSE4271	TMEcluster 1	49	0	0.149631	0	0.0144165	0.0685626	0	0.0982239	0	0.0546478	0.0892699	0	0.0437061	0.0298872	0.014209	0	0	0.285614	0	0.00304612	0.104911	0.0438743	0	0
GSM96954	GSE4271	TMEcluster 1	16	0	0	0.0216476	0	0.0517724	0	0.11005	0	0	0.00268573	0	0	0.0500047	0.0052542	0	0	0.351749	0.115481	0	0.265104	0	0	0.0262516
GSM96955	GSE4271	TMEcluster 1	8	0	0.11868	0	0.0595001	0.115078	0	0.0802955	0	0.231703	0	0	0.0203897	0.073985	0.062116	0	0.00383613	0.184764	0	0	0.0169794	0.0326727	0	0
GSM96958	GSE4271	TMEcluster 1	42	0	0.0477235	0	0.035511	0.0251006	0	0.0277405	0	0.0226549	0.00972559	0	0	0.0251214	0	0.2467	0.0047516	0.396622	0	0.00662341	0.137897	0.000540313	0	0.0132883
GSM96959	GSE4271	TMEcluster 1	56	0	0.0840653	0	0.0142204	0.0191765	0	0.142502	0	0.0649165	0.00760971	0	0.0299017	0.0532808	0.0123576	0	0.0946078	0.347428	0	0	0.114742	0.00159492	0	0.0135967
GSM96961	GSE4271	TMEcluster 1	73	0	0.0118546	0	0.0244541	0.0644488	0	0.0453214	0	0.0485333	0	0	0	0.0505091	0.0208327	0.23245	0.00862313	0.337409	0	0	0	0.144751	0	0.0108124
GSM96962	GSE4271	TMEcluster 1	14	0	0.0424862	0	0.105538	0	0	0.0765281	0	0.129755	0	0	0	0.0046344	0	0	0	0.368005	0.0211758	0.00268415	0.146128	0.0769491	0	0.026116
GSM96963	GSE4271	TMEcluster 1	47	0	0.101756	0.0262827	0	0.0643838	0	0.0523728	0	0.0978009	0	0	0	0.0741323	0.0532247	0	0	0.342579	0	0	0.0862398	0.0790226	0	0.0222057
GSM96964	GSE4271	TMEcluster 1	14	0	0.0545699	0	0.00881425	0.0717228	0	0.0451595	0	0.000301742	0.0015357	0	0.0386004	0.00226545	0	0.03229	0.00649482	0.54083	0	0	0.156043	0	0	0.0413717
GSM96965	GSE4271	TMEcluster 1	23	0	0.0695986	0	0.140899	0	0	0.0641705	0	0.0678047	0	0	0	0.0409964	0	0	0.0269217	0.165435	0.114517	0.033629	0.224471	0	0	0.0515573
GSM96966	GSE4271	TMEcluster 1	8	0	0.0626113	0	0	0.0227464	0	0.0389262	0	0.0598086	0	0	0	0.0479828	0.0272558	0	0.00364296	0.206173	0.12693	0.0820376	0.268211	0	0.00210543	0.0515686
GSM96967	GSE4271	TMEcluster 2	7	0	0.103267	0	0.101271	0	0	0.0536295	0	0.0609378	0	0	0.0240959	0	0	0.0467891	0	0.133739	0	0.0811199	0.136437	0.140745	0.032839	0.0851305
GSM96969	GSE4271	TMEcluster 1	13	0	0.0447033	0	0.144446	0	0	0.0801261	0	0.104167	0	0	0	0.0488456	0	0	0.0145076	0.20994	0.0241091	0.0783066	0.191473	0.0157995	0.00633414	0.0372421
GSM96970	GSE4271	TMEcluster 1	14	0	0.104077	0	0	0.010204	0	0.0296855	0	0.0196931	0	0	0	0.034351	0	0	0.00152955	0.264184	0.0442297	0.0825582	0.351948	0	0	0.0575404
GSM96972	GSE4271	TMEcluster 1	49	1	0	0.00618071	0	0	0	0.0165783	0	0.00122213	0	0.0172256	0	0.0140552	0	0	0.0329985	0.0916066	0.26014	0.0641224	0.401338	0	0.0192907	0.0752419
GSM96973	GSE4271	TMEcluster 1	12	0	0.0933057	0	0.121598	0	0	0.109561	0	0.0995117	0	0	0	0.057877	0	0	0.0364922	0.161902	0	0.04441	0.17715	0.0323077	0	0.0658847
GSM96974	GSE4271	TMEcluster 1	29	0	0.0233047	0	0	0.0182243	0	0.0424751	0	0.0196151	0	0	0	0.0255415	0	0	0.0137021	0.253452	0.171348	0	0.320579	0	0.0759649	0.0357929
GSM96976	GSE4271	TMEcluster 2	23	0	0.0526581	0	0.319654	0	0.0208549	0.103165	0	0.0661767	0	0.0140548	0	0.0626195	0	0	0	0.158576	0.0601805	0	0.0273132	0.0656619	0.0293891	0.0196962
GSM96977	GSE4271	TMEcluster 1	22	0	0.0598194	0	0.0363907	0.0290809	0	0.0685633	0	0.0288293	0	0	0.0113015	0.0218663	0.00442174	0	0.0144564	0.413307	0	0.007592	0.297233	0	0	0.00713844
GSM96978	GSE4271	TMEcluster 1	56	1	0.0557695	0	0.0703349	0	0	0.159845	0	0.124142	0	0	0.0342511	0.0496219	0.0211077	0	0	0.300509	0.0195444	0.0135966	0.130002	0.0154162	0	0.0058608
GSM96979	GSE4271	TMEcluster 1	7	0	0	0.0371471	0.0818251	0.0178056	0.00123896	0.0168108	0	0.0648152	0	0	0	0.0411544	0	0	0	0.385692	0.0437793	0.00338729	0.267779	0.00151817	0	0.0370469
GSM96980	GSE4271	TMEcluster 1	31	0	0	0.0245778	0.00636659	0.0273899	0	0.128019	0	0.0938504	0	0	0	0.063627	0.0117582	0.0849626	0	0.214137	0	0.0058818	0.284662	0	0.0150516	0.0397155
GSM96981	GSE4271	TMEcluster 1	18	0	0.00768291	0.00295284	0.0437779	0.0644823	0	0.101578	0	0.0643469	0	0	0	0.0691698	0.0192146	0	0.0483395	0.391025	0.0489761	0	0.0587814	0.0444924	0	0.035181
GSM96982	GSE4271	TMEcluster 1	13	0	0.182513	0	0.0146319	0.103812	0	0.0194196	0	0.120793	0	0	0	0.0838421	0.0306732	0	0	0.179879	0.0275805	0.0473937	0.117162	0.0149282	0	0.0573711
GSM96983	GSE4271	TMEcluster 2	7	0	0.22424	0	0.0575188	0.0968712	0	0.0844448	0	0.149751	0.0112725	0	0	0.0334554	0.0130953	0.160823	0.00114207	0.0886562	0	0	0	0.0787302	0	0
GSM96984	GSE4271	TMEcluster 2	4	0	0.126617	0	0.0469812	0.0964964	0.0175943	0	0	0.0806922	0	0	0	0.152607	0.0064544	0	0.0205825	0.187962	0.139583	0	0.0266065	0.0978233	0	0
GSM96985	GSE4271	TMEcluster 1	26	0	0.130718	0	0	0	0	0.084307	0	0.12002	0.0131997	0	0.0175817	0.0499552	0.00480185	0.263032	0	0.227843	0	0	0.0818452	0	0	0.00669566
GSM96987	GSE4271	TMEcluster 1	8	0	0.114155	0	0.00556808	0.0589275	0	0.0827905	0	0.0104975	0	0	0.0713656	0.0169506	0.0262316	0	0.00158142	0.470909	0	0.00447267	0.096573	0	0	0.0399778
GSM96988	GSE4271	TMEcluster 1	13	0	0.179176	0	0.0288646	0.0174304	0	0.151075	0	0.0538899	0.0281776	0	0	0.0700136	0.00246406	0.0562183	0.000868867	0.296826	0	0.00609372	0.108902	0	0	0
GSM96989	GSE4271	TMEcluster 1	25	0	0.0142187	0	0	0.000443426	0	0.0136771	0	0.0222257	0	0	0.00178462	0.00571109	0.0133099	0.15223	0	0.528793	0	0	0	0.221763	0.0247957	0.00104857
GSM96990	GSE4271	TMEcluster 1	14	0	0.0848151	0	0.0784118	0	0	0.096331	0.00779052	0.0460582	0	0	0	0.0248869	0	0	0	0.456895	0.0763981	0.00179898	0.0984342	0.00936644	0	0.0188141
GSM96991	GSE4271	TMEcluster 1	35	0	0.177639	0	0	0.0362789	0	0.0653747	0	0	0.00641024	0	0	0.0371011	0.0150299	0	0.00148544	0.411386	0.114794	0	0.0238603	0.11064	0	0
GSM96992	GSE4271	TMEcluster 2	36	1	0.0505452	0	0.00864501	0.0288739	0	0.0677981	0	0.0673295	0	0	0.0158715	0.0114607	0.00112657	0	0	0.293684	0.0108561	0.0578879	0	0.323783	0	0.0621382
GSM96993	GSE4271	TMEcluster 1	29	0	0.0360094	0	0.00503772	0.0884533	0	0.0180024	0	0.0293904	0.0216139	0	0	0.0310927	0.0636779	0	0.0560599	0.421789	0.122391	0	0.0782474	0.00348356	0	0.0247517
GSM96994	GSE4271	TMEcluster 1	9	0	0.120902	0	0.0796492	0	0.0118484	0.0267612	0	0.138612	0	0	0	0.0579375	0	0.0458748	0	0.315403	0	0	0.136616	0.0314837	0	0.0349113
GSM96995	GSE4271	TMEcluster 1	18	0	0.218508	0	0.00618945	0.0125885	0	0.075578	0	0.104041	0	0	0	0.0474447	0.00703988	0	0.122895	0.290835	0.00827248	0	0.0686484	0.00105532	0	0.0369045
GSM96996	GSE4271	TMEcluster 1	3	0	0.170387	0	0.0666613	0.0754812	0	0.0819644	0	0.0452182	0.0320511	0	0.00934261	0.00311029	0.0211402	0	0	0.258235	0.170034	0.000238133	0.0532047	0.000307805	0	0.0126239
GSM96997	GSE4271	TMEcluster 1	12	0	0.18197	0	0.131593	0	0	0.214368	0	0.0563593	0	0	0	0.0971433	0	0.0490461	0	0.256031	0	0	0	0.0134886	0	0
GSM97000	GSE4271	TMEcluster 1	14	0	0.0395474	0	0.101413	0.100575	0	0.0272138	0	0.0537014	0	0	0	0.0427523	0	0.0284753	0.0129663	0.286853	0	0	0.285643	0	0	0.0208593
GSM97002	GSE4271	TMEcluster 1	21	0	0.00451226	0.00659787	0	0.091279	0	0.0444201	0	0.0917524	0	0	0	0.0696999	0	0	0.0386823	0.340583	0.153624	0	0.140877	0	0	0.0179719
GSM97004	GSE4271	TMEcluster 1	15	0	0	0	0.197017	0	0.115599	0.044136	0.0329079	0	0	0	0.0723287	0	0	0.00705688	0	0.311181	0	0.0394607	0.070218	0.0409961	0	0.0690982
GSM97007	GSE4271	TMEcluster 1	10	0	0.159807	0	0.0222198	0.128286	0	0	0	0.159859	0	0	0	0.0407826	0.00406328	0	0	0.337684	0	0	0.0941186	0.0318829	0	0.0212967
GSM97008	GSE4271	TMEcluster 1	12	0	0.0852552	0	0.0531912	0.0293592	0	0.22453	0	0.0789437	0.014831	0	0.00827965	0.0607982	0.0312152	0.0736183	0.000992656	0.255976	0	0.00468751	0.0783221	0	0	0
GSM97009	GSE4271	TMEcluster 1	13	0	0.0801269	0	0.0961097	0	0	0.115344	0	0.0805798	0	0	0	0.0639766	0.0101972	0	0.0327627	0.261216	0.0653373	0	0.140984	0.0471693	0	0.00619677
GSM97010	GSE4271	TMEcluster 1	16	0	0.0356708	0	0.138807	0.0605534	0	0.0233731	0	0.0589134	0	0	0	0.0319398	0.00673947	0	5.90156e-05	0.296016	0.267063	0	0.00217013	0.0582043	0.00215706	0.0183327
GSM97011	GSE4271	TMEcluster 1	1	0	0.0996346	0	0.0320814	0.00498135	0	0.167679	0	0.059186	0.0623155	0	0.0542361	0.0055549	0.0294477	0	0.0173335	0.338112	0	0	0.0961681	0.0136492	0	0.0196211
GSM97012	GSE4271	TMEcluster 1	76	1	0.16349	0	0.122453	0.0255654	0	0.184127	0	0.0378722	0.11061	0	0.04572	0.0234713	0.0497417	0	0	0.119438	0	0.00462673	0.0907305	0.0221537	0	0
GSM97014	GSE4271	TMEcluster 1	65	1	0	0.0443758	0.0787558	0	0	0.17331	0	0.0604639	0	0	0	0.0846906	0.0247122	0	0	0.388956	0.028372	0	0.116363	0	0	0
GSM97015	GSE4271	TMEcluster 1	109	1	0.0937294	0	0.0969725	0.075923	0	0.0424231	0	0.107309	0	0	0	0.0460991	0.013868	0	0.0448406	0.335711	0	0	0.0861256	0.0569436	0	5.50577e-05
GSM97016	GSE4271	TMEcluster 1	111	1	0.10747	0	0.0825857	0.0831609	0	0.0616101	0	0.0394569	0	0	0	0.0480203	0	0	0.00971807	0.226689	0	0	0.324928	0	0	0.0163606
GSM97017	GSE4271	TMEcluster 1	70	1	0.0630213	0	0.0125235	0.0395523	0	0.0478031	0	0.0214637	0.0341525	0	0	0.0157405	0	0.262697	0	0.388404	0	0	0.100956	0	0	0.0136859
GSM97018	GSE4271	TMEcluster 1	34	1	0.0868004	0	0	0.0227783	0	0.0739828	0	0.0195065	0	0	0.0586038	0.00290173	0.0141457	0	0.00588107	0.414828	0.0854467	0	0.214443	0	0	0.000682013
GSM97019	GSE4271	TMEcluster 1	74	1	0.0381098	0	0.0178166	0.0670258	0	0.0541318	0	0.0556946	0	0	0	0.044836	0.0444655	0	0	0.342747	0.0760429	0	0.215187	0.0281087	0	0.0158341
GSM97020	GSE4271	TMEcluster 2	41	1	0.0350506	0	0	0.0621412	0	0.0964665	0	0.00506474	0	0	0	0.0462646	0.0146117	0	0.00772961	0.277706	0.15756	0	0	0.297405	0	0
GSM97022	GSE4271	TMEcluster 1	83	1	0.074324	0	0.0871289	0.0914727	0	0.0761713	0	0.0306275	0	0	0	0.0342769	0.0537036	0	0.00468503	0.298942	0.0292595	0	0.0622672	0.132014	0	0.0251264
GSM97023	GSE4271	TMEcluster 1	11	0	0.0201149	0.00188687	0.00504089	0.0815206	0	0.121236	0	0.00605168	0	0	0	0.0427535	0.020093	0	0.00424579	0.495202	0	0	0.183183	0	0	0.0186714
GSM97025	GSE4271	TMEcluster 1	19	0	0.0282381	0	0.00989497	0.085863	0	0.0341775	0	0	0	0	0.00490266	0	0.158067	0	0	0.383558	0.0508042	0	0.231845	0.0126496	0	0
GSM97026	GSE4271	TMEcluster 1	41	0	0	0.0397191	0.0129476	0.068468	0	0.0515631	0	0.011615	0	0	0.0126668	0	0.0108465	0	0.00365473	0.513326	0.158129	0	0.0791482	0	0	0.0379157
GSM97027	GSE4271	TMEcluster 2	24	0	0.0221235	0	0.0755078	0.10805	0	0.097228	0	0.0380816	0	0	0	0.0725303	0.0255167	0	0.00526339	0.261059	0.0549887	0	0	0.214326	0.00887331	0.0164508
GSM97030	GSE4271	TMEcluster 1	20	0	0.0311323	0	0.0457628	0	0	0.097967	0	0.218752	0	0	0	0.109596	0.00975622	0	0.0145245	0.345033	0.0723312	0	0	0.0551448	0	0
GSM97033	GSE4271	TMEcluster 2	27	0	0	0	0.0331645	0	0	0.031799	0	0.0213269	0.0129535	0	0	0.016458	0.00630619	0	0.00183683	0.0290919	0.11053	0	0	0.727849	0	0.00868382
GSM97034	GSE4271	TMEcluster 1	25	0	0	0.0413095	0.0111278	0.0174193	0	0.0300134	0	0.0113667	0	0	0	0.00400834	0	0	0.0104904	0.452868	0.195167	0	0.216884	0	0.00934567	0
GSM97035	GSE4271	TMEcluster 2	57	0	0.172981	0	0.174812	0.0238098	0	0.0934452	0	0	0.0236525	0	0	0.0900459	0.0192141	0	0.00525531	0.140987	0.0457313	0	0	0.190246	0	0.0198197
GSM97036	GSE4271	TMEcluster 1	107	0	0.00148494	0.0163242	0	0.101346	0	0.103722	0.00453765	0.0375928	0	0	0.0216889	0.0152586	0.0227867	0	0.0613438	0.447819	0.0823684	0	0.075862	0	0	0.00786558
GSM97037	GSE4271	TMEcluster 1	17	0	0.0747599	0	0	0.143164	0	0	0	0.0803514	0	0.00255527	0	0.0118233	0	0	0.0733033	0.34561	0.0651679	0	0.179709	0.00575893	0	0.0177961
GSM97038	GSE4271	TMEcluster 1	11	0	0.120093	0	0.238099	0.0534304	0	0.0762178	0	0.0145294	0	0	0	0.0182773	0.00636038	0	0.0333849	0.221134	0.00337113	0	0.182276	0.0168966	0	0.0159299
GSM97039	GSE4271	TMEcluster 2	104	1	0.0465242	0	0.0337122	0.0111926	0	0.0710347	0	0.113016	0	0	0	0.0594352	0.0141955	0	0	0.0608981	0.110042	0	0	0.470991	0.00895891	0
GSM97040	GSE4271	TMEcluster 1	12	0	0.110721	0	0.0752305	0.0252294	0	0.217162	0	0.05322	0.0217667	0	0	0.0624821	0.0435079	0	0.0214482	0.241791	0	0	0.127441	0	0	0
GSM97041	GSE4271	TMEcluster 1	12	0	0	0.0293269	0.00872805	0.0422036	0	0.0192188	0.0152532	0	0.0044064	0	0.0295346	0	0.0139252	0	0.00423695	0.325353	0.440463	0	0.0556608	0	0.0116896	0
GSM97042	GSE4271	TMEcluster 1	75	0	0.000367293	0	0.121308	0.0171193	0	0.0752454	0	0.0400411	0	0	0	0.0097386	0.0293455	0	0	0.339526	0	0	0.336904	0.0304041	0	0
GSM97045	GSE4271	TMEcluster 2	10	0	0.0449063	0	0.0187154	0.0322349	0	0.0667517	0	0.0466065	0	0	0	0.0359031	0.120349	0	0.0082976	0.249982	0.116091	0	0	0.260162	0	0
GSM97046	GSE4271	TMEcluster 1	89	1	0.140632	0	0.14374	0.0146752	0	0.297038	0	0.0248165	0.0591563	0	0	0.0315985	0.0138442	0	0.0185933	0.155241	0.0197134	0	0.0617343	0	0	0.0192171
GSM97047	GSE4271	TMEcluster 1	4	0	0.104659	0	0.180625	0.0971014	0	0.0138822	0	0.0404156	0	0	0.00668153	0.0275113	0.0167579	0	0	0.328406	0	0	0.145427	0.0124563	0	0.026077
GSM97048	GSE4271	TMEcluster 2	34	1	0.0280308	0	0.0974054	0.0217574	0	0.0523651	0	0.0621987	0	0	0	0.0780447	0.00648497	0	0.000590343	0.194093	0.0906556	0	0	0.307063	0.0423615	0.0189493
GSM1061661	GSE43378	TMEcluster 2	43	1	0.139359	0	0.0606613	0.0850283	0	0.156873	0	0.0163472	0.0422296	0	0	0.0945873	0.0334139	0	0.00460704	0.101571	0.0195077	0	0	0.224402	0.0131853	0.00822693
GSM1061662	GSE43378	TMEcluster 1	12	1	0.110091	0	0.0269775	0.00742572	0	0.103488	0	0.042769	0	0	0	0.0534396	0.0691303	0	0.0237608	0.320025	0.0540026	4.41938e-05	0.0565303	0.0756755	0.0402252	0.016415
GSM1061663	GSE43378	TMEcluster 1	33	1	0.0766275	0	0.0477248	0.121524	0	0.0583562	0	0.0496417	0	0	0	0.0660518	0	0	0.0233751	0.215441	0.0429233	0	0.278238	0	0	0.0200959
GSM1061664	GSE43378	TMEcluster 1	10	1	0.115422	0	0.0591999	0.0521384	0	0	0	0.0867576	0	0	0	0.0378389	0	0.0945619	0.019647	0.448777	0	0	0.0656915	0.000351536	0	0.0196142
GSM1061665	GSE43378	TMEcluster 1	14	1	0.1444	0	0	0.214563	0	0	0	0.135249	0	0	0.0253919	0.0113405	0.0167724	0	0	0.335119	0	0.000599505	0.102202	0.00863455	0	0.00572773
GSM1061666	GSE43378	TMEcluster 1	21	1	0.148467	0	0.000186901	0.0370452	0	0.0802469	0	0.0272429	0	0	0	0.056736	0.0741665	0	0.0507865	0.327809	0.0687746	0	0.0380306	0.0873203	0	0.00318793
GSM1061667	GSE43378	TMEcluster 1	101	0	0.13248	0	0.00861315	0.128423	0	0.0067832	0	0.0717148	0	0	0	0.0518863	0.0141047	0	0	0.479373	0	0	0.106621	0	0	0
GSM1061668	GSE43378	TMEcluster 2	17	1	0.113009	0	0.0313937	0.0244086	0	0.0210977	0	0.112995	0	0	0	0.059616	0	0	0	0.141972	0.13553	0	0	0.359979	0	0
GSM1061669	GSE43378	TMEcluster 1	13	1	0.102641	0	0.0449077	0.0254154	0	0.0880942	0	0.0369733	0	0	0.0358153	0.00461108	0.0142718	0	0.0026081	0.279303	0.087194	0	0.216229	0.0558122	0	0.00612328
GSM1061670	GSE43378	TMEcluster 1	9	1	0.109527	0	0.0732291	0.00676457	0	0.0471748	0	0.0942474	0	0	0	0.0626888	0	0	0	0.18391	0.0452952	0	0.278557	0.0752548	0	0.023352
GSM1061671	GSE43378	TMEcluster 1	23	1	0.0460349	0	0.0273724	0.039382	0.0116319	0.0106506	0	0	0	0	0.0349636	0.0387543	0.115955	0	0.023889	0.346193	0.0566917	0.0343346	0.120861	0	0	0.0932868
GSM1061672	GSE43378	TMEcluster 1	10	1	0.0627176	0	0.140134	0	0	0.0272349	0	0.0474535	0	0	0	0.0263769	0	0.0932538	0	0.428582	0	0.0326298	0.109413	0	0	0.0322039
GSM1061673	GSE43378	TMEcluster 1	40	1	0.0947799	0	0.0768062	0.0169989	0	0.0790215	0	0.0524972	0.0226233	0.011539	0	0.00917766	0	0	0.0402862	0.349033	0	0.0340985	0.201773	0	0	0.0113667
GSM1061674	GSE43378	TMEcluster 1	21	1	0.0833021	0	0.0217363	0.0239668	0	0.139424	0	0.0686834	0	0	0.00225842	0.013306	0.0143099	0	0.00832536	0.252278	0.110626	0.0262942	0.164247	0.0102078	0	0.0610348
GSM1061675	GSE43378	TMEcluster 1	21	1	0.044466	0	0.00728678	0.0561394	0	0.0935839	0	0.0987961	0	0	0	0.045245	0.00982005	0	0	0.337237	0.140092	0.0544741	0.105543	0	0	0.00731623
GSM1061676	GSE43378	TMEcluster 1	14	1	0	0.00329029	0	0	0	0.0306125	0	0.026361	0	0	0.0193378	0.000842512	0	0.142032	0.0222238	0.447966	0	0.0391434	0.214229	0.000420283	0.0254438	0.0280973
GSM1061677	GSE43378	TMEcluster 1	36	1	0.0641451	0	0	0.0650872	0	0.0613941	0	0.007364	0.0207162	0	0.0225625	0.0449016	0.0154783	0	0.0585348	0.281824	0.0322534	0	0.317654	0	0	0.00808387
GSM1061678	GSE43378	TMEcluster 1	68	1	0.0325142	0	0.0117357	0.00505881	0.00355299	0.0372221	0	0.00242262	0	0	0	0.00890904	0.0922892	0	0.0373192	0.302544	0.12411	0	0.199427	0.0828475	0.055531	0.00451663
GSM1061679	GSE43378	TMEcluster 1	4	1	0.112875	0	0.137987	0.00404901	0	0.136921	0	0	0.0110875	0	0	0.0402988	0.0083468	0	0	0.220239	0	0.0256206	0.214323	0	0	0.0882517
GSM1061680	GSE43378	TMEcluster 1	9	1	0.040325	0	0	0.0368796	0	0.111145	0	0.0942494	0	0	0	0.0363367	0	0	0.00799958	0.32191	0	0.112129	0.105662	0.0662032	0	0.0671607
GSM1061681	GSE43378	TMEcluster 1	12	1	0.119086	0	0.0401029	0.180164	0	0.0287144	0	0.0387964	0.00884484	0	0	0.0620666	0.00923876	0	0.00581305	0.302361	0	0	0.0575746	0.0971773	0	0.0500598
GSM1061682	GSE43378	TMEcluster 1	9	1	0.0907198	0	0.0539169	0	0	0.146124	0	0.0632454	0	0	0	0.0978734	0.0204473	0	0.0198284	0.348248	0.00895094	0	0.0756858	0.0734978	0	0.00146214
GSM1061683	GSE43378	TMEcluster 1	12	1	0.0241295	0	0.00815218	0.103875	0	0.125627	0	0.126214	0	0	0	0.0602568	0.0359804	0	0.0701858	0.365846	0	0	0.0547446	0.0249892	0	0
GSM1061684	GSE43378	TMEcluster 1	18	1	0	0.0343092	0	0.0201927	0	0.128375	0	0.0205185	0	0	0	0.0226654	0.00689742	0	0.0388508	0.524414	0	0.00630363	0.186484	0	0	0.0109886
GSM1061685	GSE43378	TMEcluster 1	64	0	0.213794	0	0.160303	0	0.019326	0.0629196	0	0.00572945	0.0044252	0	0	0.0733491	0.00556547	0	0	0.276182	0.0840765	0	0.0857394	0.00859038	0	0
GSM1061686	GSE43378	TMEcluster 1	47	1	0.0548072	0.00135993	0.0475039	0.0840045	0	0.0829114	0	0.0113457	0.0146268	0	0	0.0636288	0.00557765	0	0.0393986	0.208303	0.109273	0	0.171498	0.0981035	0	0.00765714
GSM1061687	GSE43378	TMEcluster 2	15	1	0.0913064	0	0.0512036	0	0	0.137184	0	0.0689319	0	0	0	0.0516852	0.00348327	0	0.00134152	0.190131	0.124333	0	0	0.280401	0	0
GSM1061688	GSE43378	TMEcluster 1	5	1	0.0522603	0	0	0.0575005	0	0.0639271	0	0.00269162	0	0	0.0304774	0	0.00239159	0	4.4157e-05	0.416909	0.157756	0	0.151521	0.0006431	0.00990331	0.0539753
GSM1061689	GSE43378	TMEcluster 1	14	1	0.116797	0	0.0108392	0.0614665	0	0.0462425	0	0.163979	0	0	0	0.048971	0	0	0	0.283126	0.12935	0	0.139228	0	0	0
GSM1061690	GSE43378	TMEcluster 1	71	0	0.0531304	0	0.0457059	0.00103743	0	0.0898461	0	0.0178205	0	0	0	0.0351555	0.0229658	0	0.00717616	0.563527	0	0	0.0695345	0.0734609	0	0.0206393
GSM1061691	GSE43378	TMEcluster 1	14	1	0.096133	0	0.0735367	0.0402215	0	0.0627765	0	0.0129084	0	0	0	0.0246054	0	0.0404094	0.00646169	0.40321	0	0.00679382	0.147581	0.0396603	0	0.0457018
GSM1061692	GSE43378	TMEcluster 1	22	1	0	0.0875992	5.96639e-05	0	0	0.053614	0	0.0544578	0	0	0.0168854	0.0219757	0.0414898	0	0.00400918	0.141146	0.0234973	0	0.487954	0.0388759	0	0.028436
GSM1061693	GSE43378	TMEcluster 2	58	1	0	0.00957558	0.020401	0.0654952	0	0.0230078	0	0.0271478	0	0	0	0.0479705	0.0171423	0	0	0.164754	0.12971	0	0	0.485624	0	0.00917211
GSM1061694	GSE43378	TMEcluster 1	12	1	0.157733	0	0	0.137186	0	0	0	0.0740196	0	0	0.00796875	0.0459888	0.0136512	0.102991	0	0.254761	0	0	0.189536	0	0	0.0161649
GSM1061695	GSE43378	TMEcluster 1	19	1	0.0833092	0	0.0151939	0.068633	0	0.0159341	0	0.065701	0	0	0	0.0405252	0.000908924	0	0.0140416	0.401268	0.140416	0	0.139861	0	0	0.0142085
GSM1061696	GSE43378	TMEcluster 1	1	1	0.125509	0	0.0218994	0.0191458	0	0.0149926	0	0.083427	0	0	0	0.0395554	0	0.103373	0.0168537	0.372675	0.110241	0	0	0.0767444	0	0.0155841
GSM1061697	GSE43378	TMEcluster 1	51	0	0.0980166	0	0.0674231	0.0568474	0	0.0992971	0	0.0440603	0	0	0	0.0402265	0.00535998	0	0.0299266	0.180465	0.0228238	0	0.270946	0.0581006	0	0.0265068
GSM1061698	GSE43378	TMEcluster 1	48	0	0.0683866	0	0.056845	0.0677502	0	0.0653295	0	0.0698191	0	0	0	0.0595507	0.0641998	0	0.0120521	0.358199	0	0	0.124345	0.0513876	0	0.00213517
GSM1061699	GSE43378	TMEcluster 1	1	1	0.0897298	0	0	0.0394674	0	0.0952778	0	0.061021	0	0	0	0.0721422	0.0520702	0	0.068327	0.307044	0.0484347	0	0.0222158	0.137112	0.000787092	0.00637142
GSM1061700	GSE43378	TMEcluster 1	30	1	0.0607078	0	0.0422832	0	0	0.125797	0	0.255215	0	0	0	0.0603868	0.0511164	0	0.00707776	0.2439	0	0.00325727	0.150259	0	0	0
GSM1061701	GSE43378	TMEcluster 1	45	0	0.142966	0	0.0628553	0.0567079	0	0.0655522	0	0.202024	0	0	0	0.118461	0	0	0	0.244374	0	0	0.104364	0	0	0.00269451
GSM1061702	GSE43378	TMEcluster 1	11	1	0.0211674	0	0.0469569	0	0	0.107961	0	0.0688912	0	0	0	0.016164	0	0	0	0.497483	0	0.0272095	0.105761	0.0414341	0	0.0669727
GSM1061703	GSE43378	TMEcluster 1	27	1	0.1487	0	0.0629371	0.0242982	0	0.0618693	0	0.0949505	0	0	0	0.0558092	0	0.137541	0.00281903	0.307539	0	8.36228e-05	0	0.0958027	0	0.00764968
GSM1061704	GSE43378	TMEcluster 1	28	1	0.0224021	0	0.0139458	0.0796704	0.000370137	0	0	0.0626548	0	0	0	0.0295468	0.00113677	0	0.101019	0.422694	0.0879789	0	0.178581	0	0	0
GSM1061705	GSE43378	TMEcluster 1	16	1	0.0607637	0	0.038805	0.0462225	0	0.0312395	0	0.0458462	0	0	0	0.0270922	0.0271263	0	0.0371981	0.394252	0	0	0.252498	0	0	0.0389572
GSM1061706	GSE43378	TMEcluster 2	59	0	0	0.0377284	0.0156715	0.031165	0	0.019733	0	0.067061	0	0	0	0.0232243	0.00891803	0	0	0.0086451	0.0881529	0	0	0.695162	0	0.00453907
GSM1061707	GSE43378	TMEcluster 1	57	0	0.127657	0	0.0587458	0.18758	0	0.000325467	0	0.0102945	0.00873945	0	0	0.0529554	0.0119146	0	0	0.278098	0.0834109	0	0.0988603	0.0569688	0	0.0244499
GSM1061708	GSE43378	TMEcluster 1	20	1	0.0460493	0	0.0301884	0.0395514	0	0.0388743	0	0.0307904	0	0	0.00297659	0	0	0.22029	0.0170054	0.317273	0	0.0153299	0.155262	0.0325231	0	0.0538856
GSM1061709	GSE43378	TMEcluster 1	10	1	0	0.00147563	0.0470963	0.0679092	0	0	0.00548445	0.0155924	0	0.0100558	0	0.0131622	0	0	0.0234918	0.459049	0.213347	0	0.00264025	0.0534567	0.0485837	0.0386554
GSM1061710	GSE43378	TMEcluster 1	5	1	0.0605781	0	0.0280736	0.0470585	0	0.037483	0	0.0645376	0	0	0.00581373	0.0242872	0	0	0.0362066	0.34755	0.158598	0.00366676	0.0682849	0.0427055	0	0.0751564
GSM99432	GSE4412	TMEcluster 1	6	1	0.0830922	0	0.0674013	0	0	0.0560732	0	0.0635061	0	0	0	0.0469255	0	0.165645	0	0.418678	0	0.00885012	0.0206536	0.0587047	0	0.0104708
GSM99434	GSE4412	TMEcluster 2	3	1	0.0631364	0	0.00637851	0.0786183	0	0.03679	0	0.158252	0	0	0	0.0913121	0.0116839	0	0.0267141	0.265194	0.122599	0	0	0.139322	0	0
GSM99436	GSE4412	TMEcluster 1	12	1	0.0842373	0	0.0298526	0.0163187	0	0.0129892	0	0.0798202	0	0	0	0.0319502	0	0	0.00597782	0.454476	0	0.0238074	0.210507	0	0	0.0500638
GSM99438	GSE4412	TMEcluster 1	6	1	0.023976	0	0.0172827	0.00806264	0	0.0745482	0	0.0114952	0	0	0.0156769	0.0242484	0	0	0.00751413	0.473124	0.199119	0	0.0928221	0	0	0.0521301
GSM99440	GSE4412	TMEcluster 2	32	0	0.122938	0	0.0737984	0.0479062	0	0.115513	0	0.0636685	0	0	0	0.0702039	0.0175434	0	0.00915242	0.133859	0.0905672	0	0	0.224107	0.0187067	0.0120361
GSM99442	GSE4412	TMEcluster 1	11	1	0.0655581	0	0.0765284	0	0	0.209795	0	0	0.038498	0	0.0376248	0.0222624	0.0276804	0	0.00917811	0.32522	0.016372	0.0575089	0.0244833	0.0307435	0.026215	0.0323316
GSM99444	GSE4412	TMEcluster 1	13	0	0.0074505	0	0.000970734	0.0162933	0	0.121324	0	0.0555123	0	0	0.0763682	0	0	0.0201381	0.0380518	0.221241	0.0123356	0.0579644	0.152899	0.0446473	0.0346073	0.140196
GSM99446	GSE4412	TMEcluster 1	20	1	0.0455599	0	0	0.0301173	0	0.0716183	0	0.025121	0	0	0.00262907	0	0.126813	0	0	0.370186	0	0.0836014	0.228448	0	0	0.0159053
GSM99448	GSE4412	TMEcluster 1	26	0	0.0724228	0	0	0.0441565	0	0.0281975	0	0.0304513	0	0	0.00849453	0.0234634	0.07573	0	0.0446166	0.418321	0	0	0.242791	0	0	0.0113555
GSM99450	GSE4412	TMEcluster 1	3	1	0	0.204064	0	0.0985788	0	0.0703159	0	0.0327679	0	0	0	0.0700847	0.000269075	0	0.0232069	0.348931	0.00418101	0	0.146943	0.000658621	0	0
GSM99452	GSE4412	TMEcluster 1	17	1	0.0509747	0	0	0	0	0.0823306	0	0.0863859	0	0	0	0.0819323	0.0173588	0	0.00838491	0.452996	0.122165	0	0	0.0974718	0	0
GSM99454	GSE4412	TMEcluster 1	2	1	0.14162	0	0.104461	0.0235252	0.00349159	0.0790339	0	0	0.072379	0	0	0.075867	0.0291859	0	0	0.309906	0.00465029	0	0.131607	0	0	0.024273
GSM99456	GSE4412	TMEcluster 1	2	1	0.145486	0	0.0223008	0.0310773	0	0.0470117	0	0.126496	0	0	0	0.0424858	0	0.0915275	0	0.268735	0	0.00418818	0.220692	0	0	0
GSM99458	GSE4412	TMEcluster 1	6	1	0.14443	0	0.115387	0.000620226	0	0.0633831	0	0.115938	0	0	0	0.0730186	0.00977473	0	0.000352698	0.19502	0.00462535	0	0.271002	0	0	0.00644797
GSM99460	GSE4412	TMEcluster 1	6	1	0	0.162506	0	0.224458	0	0.140589	0	0.157402	0.0493948	0	0	0.182346	0	0	0	0	0.0325713	0	0.0378802	0	0	0.0128522
GSM99462	GSE4412	TMEcluster 1	2	1	0.103646	0	0	0.0660003	0	0.0124765	0	0.0459423	0	0	0	0.0367798	0	0.175129	0.0140471	0.446764	0	0	0.0503658	0.0173093	0	0.0315396
GSM99464	GSE4412	TMEcluster 1	2	1	0.214367	0	0	0.0054488	0	0.0748073	0	0.128626	0	0	0	0.0930383	0	0.0229389	0.0182503	0.120429	0	0	0.303399	0	0	0.0186942
GSM99466	GSE4412	TMEcluster 1	2	1	0.0236468	0	0.0800542	0.0656186	0	0.0224589	0	0.103283	0	0	0	0.0659954	0.00564952	0	0.00110465	0.342972	0.160676	0	0.0683859	0.0497423	0	0.0104129
GSM99468	GSE4412	TMEcluster 2	22	1	0.0178098	0	0.0760668	0.0715665	0	0.0336917	0	0.0692941	0	0	0	0.0545927	0.0110247	0	0	0.227575	0.224956	0	0	0.213422	0	0
GSM99470	GSE4412	TMEcluster 1	7	1	0.0703877	0	0.0250534	0.0712074	0	0.0325725	0	0.0206759	0	0	0	0.041202	0.104034	0	0.0343475	0.374835	0.000805691	0	0.214741	0	0	0.0101375
GSM99472	GSE4412	TMEcluster 1	3	1	0.0481636	0	0.0504568	0.0102043	0	0.0513465	0	0.0757974	0	0	0	0.0804988	0.0482653	0	0.0584044	0.34481	0.0798205	0	0	0.132874	0	0.0193583
GSM99474	GSE4412	TMEcluster 1	9	1	0.057064	0	0.0413932	0.0572521	0	0.0681007	0	0	0	0	0	0.0209266	0.112094	0	0.00920372	0.409687	0.114967	0	0.103021	0	0	0.00629019
GSM99476	GSE4412	TMEcluster 1	14	1	0.0382816	0	0.0737068	0.0115499	0	0.0160837	0	0.140542	0	0	0	0.0795412	0	0	0	0.268176	0	0.019169	0.317653	0.0183068	0	0.0169899
GSM99478	GSE4412	TMEcluster 1	6	1	0.0991733	0	0.00873507	0.0467033	0	0.0209515	0	0.0222487	0	0	0	0.0213683	0.0566923	0	0.0097098	0.356957	0.0689208	0	0.241405	0	0	0.0471353
GSM99480	GSE4412	TMEcluster 1	10	1	0.155679	0	0	0.00972009	0	0.0795266	0	0.186257	0	0	0	0.137691	0.00127881	0	0	0.240374	0.048123	0	0.0616846	0.0584746	0	0.0211916
GSM99482	GSE4412	TMEcluster 1	3	1	0.116867	0	0.0334179	0.119901	0	0	0	0.0842147	0	0	0	0.0712186	0.00913249	0	0.0195524	0.35516	0.117594	0	0	0.0328906	0	0.0400512
GSM99484	GSE4412	TMEcluster 1	9	1	0.0204893	0.0184716	0	0.0750946	0.00150835	0.0217564	0	0.00725473	0	0	0.061797	0	0.0104014	0	0	0.491265	0.0839564	0	0.190234	0	0	0.0177706
GSM99486	GSE4412	TMEcluster 1	10	0	0.132943	0	0	0.0634774	0	0.0381607	0	0.0664495	0	0	0.0167025	0.0268003	0.00600572	0	0.0565969	0.374512	0.0388436	0	0.120968	0.0355094	0	0.0230309
GSM99488	GSE4412	TMEcluster 1	5	1	0.0421866	0	0.00870578	0.232039	0	0	0	0.0384782	0	0.00514838	0	0.098885	0.0207831	0	0.00664008	0.335752	0.0945949	0.0222135	0	0.0594363	0	0.0351369
GSM99490	GSE4412	TMEcluster 1	10	1	0.0402764	0	0.0301763	0.054205	0	0.0802714	0	0.00237872	0	0	0.0642946	0.00434803	0.0164828	0	0.0038054	0.402333	0	0.00145651	0.251446	0	0	0.0485264
GSM99492	GSE4412	TMEcluster 2	3	1	0.107164	0	0.0394645	0.0200585	0	0.157428	0	0.0505342	0	0	0	0.0897789	0.0079723	0	0	0.111377	0.121426	0	0	0.267607	0.00021724	0.0269716
GSM99494	GSE4412	TMEcluster 1	5	1	0.038384	0	0.0210705	0.061302	0	0	0	0.0143133	0.0233653	0	0.0322275	0	0	0.284669	0.0187935	0.436095	0	0	0.0256412	0.029436	0	0.0147029
GSM99496	GSE4412	TMEcluster 1	84	0	0.0406208	0	0.176598	0.00369414	0	0.141171	0	0.00531566	0	0	0	0.0188707	0	0	0.0090181	0.182818	0.037786	0	0.360357	0	0	0.0237502
GSM99498	GSE4412	TMEcluster 1	64	0	0.0907733	0	0.163086	0.0329756	0	0.105558	0	0.0457134	0	0	0	0.0591471	0.0104845	0	0.00757708	0.232449	0	0.0221558	0.222053	0	0	0.00802752
GSM99500	GSE4412	TMEcluster 1	28	1	0.0726023	0	0.12331	0	0	0.10835	0	0.0417663	0	0	0	0.0270393	0	0	0.0374282	0.153373	0.0259295	0	0.374669	0.0112521	0	0.0242804
GSM99502	GSE4412	TMEcluster 1	15	1	0.0776769	0	0.250559	0.0444426	0	0.0697734	0	0.00903795	0	0	0	0.0661076	0	0	0.00881597	0.21465	0.031243	0	0.208254	0.0029914	0	0.0164474
GSM99504	GSE4412	TMEcluster 2	61	0	0.04444	0	0.237747	0.0399609	0	0.0460891	0	0.0565946	0	0	0	0.0401446	0.000704892	0	0.000252169	0.0836674	0.173452	0	0.0927533	0.157885	0	0.026309
GSM99506	GSE4412	TMEcluster 1	29	0	0.191811	0	0.157139	0.0282554	0	0.106993	0	0.00188687	0.0315097	0	0.0545303	0	0.0126019	0	0	0.350628	0	0	0.0309792	0.0138451	0	0.0198197
GSM99508	GSE4412	TMEcluster 1	73	0	0.0896808	0	0.0467028	0.0440385	0	0.125448	0	0.0835305	0	0	0	0.0745521	0.0111277	0	0.00184143	0.191525	0.0970259	0	0.103031	0.111329	0	0.0201674
GSM99510	GSE4412	TMEcluster 1	75	0	0.104779	0	0.169173	0	0.176632	0	0	0.0314093	0	0.0198083	0	0.0669308	0.0167736	0	0	0.285115	0.0595291	0.00114707	0	0.0687018	0	0
GSM99512	GSE4412	TMEcluster 1	7	1	0.037094	0	0	0.0658039	0	0.00250078	0	0.102215	0.00802768	0	0	0.0895823	0	0	0.0107992	0.345346	0.228396	0	0	0.103002	0	0.00723352
GSM99514	GSE4412	TMEcluster 1	17	1	0.118812	0	0.0824244	0.0220482	0	0.0383636	0	0.0756664	0	0	0	0.0554493	0.0342343	0	0.000453218	0.238659	0.062531	0	0.214127	0.0286198	0	0.0286117
GSM99516	GSE4412	TMEcluster 1	24	1	0.13708	0	0.128033	0.0452358	0	0.022082	0	0.0823117	0	0	0	0.0332334	0	0	0.0082226	0.209774	0.0455544	0	0.0988767	0.111023	0	0.0785731
GSM99518	GSE4412	TMEcluster 1	24	1	0.228649	0	0.119378	0.10016	0	0	0	0.121481	0	0	0	0.0380276	0	0	0.0189616	0.20408	0.0127677	0	0.113281	0.0283622	0	0.0148517
GSM99520	GSE4412	TMEcluster 2	23	1	0.0149171	0	0.0830038	0	0	0.106508	0	0.0543889	0	0	0	0.0580981	0.055723	0	0.0073954	0.241405	0.0415332	0	0.126261	0.190051	0	0.0207153
GSM99522	GSE4412	TMEcluster 1	23	0	0.154501	0	0.0942846	0.0229484	0	0.184402	0	0.130304	0.0262154	0	0	0.106976	0.0423828	0	0	0.141403	0	0.0175148	0	0.048423	0	0.0306448
GSM99524	GSE4412	TMEcluster 1	1	1	0.137919	0	0.0562401	0.0133197	0	0.0608024	0	0.0885448	0	0	0	0.0683625	0	0	0.0187039	0.287318	0.0515839	0	0.156434	0.0292272	0	0.0315446
GSM99526	GSE4412	TMEcluster 1	7	1	0.0659848	0	0.0986931	0.0570124	0	0	0	0.0743219	0.0216448	0	0	0.0834033	0	0.201424	0	0.237992	0	0.000276986	0.153524	0.000654427	0	0.00506888
GSM99528	GSE4412	TMEcluster 1	10	1	0.0554511	0	0.0326643	0.0472694	0	0.0111256	0	0.0780113	0	0	0	0.0475406	0	0	0.0134252	0.516133	0.0399624	0	0.110434	0.0144441	0	0.033539
GSM99530	GSE4412	TMEcluster 1	7	1	0.145159	0	0.0461246	0.0260862	0	0.166779	0.00902301	0	0.0139346	0	0	0	0.0115819	0	0	0.404088	0	0.0131355	0.164089	0	0	0
GSM99532	GSE4412	TMEcluster 1	7	1	0.0780177	0	0.0556722	0.104826	0	0.0215789	0	0.0390596	0	0	0.0161774	0.00831882	0.00683203	0	0.0130715	0.475425	0	0	0.111797	0.0291393	0	0.0400837
GSM99534	GSE4412	TMEcluster 1	0	1	0.0269642	0.00728216	0	0.104968	0	0.00801753	0	0.0652955	0	0	0	0.0542938	0.0119147	0	0.00273446	0.410521	0.161062	0	0.0875884	0.0508292	0	0.00852995
GSM99536	GSE4412	TMEcluster 1	19	1	0.127137	0	0.00990885	0.0157788	0	0.201394	0	0.123198	0.0619291	0	0.0465669	0.046437	0.0483028	0	0.00923095	0.104981	0.0176029	0	0.187533	0	0	0
GSM99538	GSE4412	TMEcluster 1	6	1	0.0595022	0	0	0.0973183	0	0.041899	0	0.0223291	0	0	0	0.0270158	0.110019	0	0.00526064	0.38091	0.100306	0	0.144652	0.0107879	0	0
GSM99540	GSE4412	TMEcluster 2	6	1	0.077314	0	0.150126	0.0703275	0	0.038835	0	0.0821898	0	0	0	0.0984897	0.0208154	0	0.0214222	0.205097	0.0431611	0	0	0.192222	0	0
GSM99542	GSE4412	TMEcluster 2	8	1	0.00519074	0.00117247	0	0.0594837	0	0.0279077	0	0.0185206	0	0	0	0.0408878	0.0160972	0	0.0461683	0.18801	0.130302	0	0	0.433378	0.00774222	0.0251392
GSM99544	GSE4412	TMEcluster 1	4	1	0.14661	0	0	0.133982	0	0.0317106	0	0.0646165	0.00708293	0	0.0307369	0.0123014	0.0223065	0	0.00584144	0.283911	0.0652813	0	0.189312	0.00630726	0	0
GSM99546	GSE4412	TMEcluster 1	4	1	0	0.00563389	0.096858	0	0	0.127993	0	0.0778205	0	0	0	0.0840727	0.00736836	0.0543341	0.0540557	0.386535	0	0	0.101111	0	0	0.00421769
GSM99548	GSE4412	TMEcluster 1	14	1	0	0.0517178	0	0.0490296	0	0.0472022	0	0.0371283	0	0	0	0.0305914	0	0.106899	0.00886219	0.417851	0	0.00842804	0.203974	0	0	0.0383161
GSM99550	GSE4412	TMEcluster 1	14	1	0.121385	0	0.238006	0	0	0.079683	0	0.0625567	0	0	0	0.0341401	0	0	0.0372578	0.248658	0.00105781	0	0.133056	0	0	0.0442004
GSM99552	GSE4412	TMEcluster 2	36	0	0.0169814	0	0.0345595	0.0199055	0	0.0592597	0	0.0630958	0	0	0	0.0376924	0.0427852	0	0.01055	0.195023	0.113316	0	0	0.371351	0	0.0354807
GSM99554	GSE4412	TMEcluster 1	34	0	0.0664092	0	0	0.0388128	0	0.131418	0	0.067386	0	0	0	0.0705709	0.0140171	0.0592122	0	0.361922	0	0.0216762	0.156153	0	0	0.0124218
GSM99556	GSE4412	TMEcluster 1	24	0	0.0606632	0	0.0643888	0.126782	0	0.0146091	0	0	0	0	0	0.0258412	0.000919149	0	0	0.481757	0	0.0273194	0.152299	0	0	0.0454222
GSM99558	GSE4412	TMEcluster 1	37	0	0	0.0172178	0	0.0250896	0	0.034915	0	0.00765835	0	0	0.0128367	0.0030766	0.0569833	0	0.0270799	0.373774	0.142172	0	0.264132	0.0136588	0.0202276	0.00117935
GSM99560	GSE4412	TMEcluster 2	36	1	0.0386523	0	0	0	0	0.128806	0	0.0807281	0	0	0	0.0340884	0	0	0.0119679	0.274384	0.128956	0	0	0.264963	0	0.0374543
GSM99562	GSE4412	TMEcluster 1	34	0	0.0945835	0	0	0.00218551	0	0.144781	0	0.128	0.042261	0	0.027742	0.0586467	0.0307288	0	0.0227898	0.201666	0.146179	0	0.0762827	0.0241551	0	0
GSM99564	GSE4412	TMEcluster 1	23	1	0.0519437	0	0.0523273	0.109814	0	0.0553179	0	0.103814	0	0	0	0.0407588	0.0120533	0	0.0324895	0.369414	0	0	0.14925	0.00667231	0	0.0161454
GSM99566	GSE4412	TMEcluster 1	52	1	0.218978	0	0.0568512	0.0158685	0	0.186549	0	0.000834266	0.0811844	0	0	0.0352898	0.0127687	0	0	0.331308	0.0269562	0	0	0.0334114	0	0
GSM99568	GSE4412	TMEcluster 1	49	0	0.0832525	0	0.0989604	0.061328	0	0.00946625	0	0.0578762	0	0	0	0.0204272	0	0	0.00458481	0.324414	0.108021	0	0.195792	0.0161226	0	0.0197547
GSM99570	GSE4412	TMEcluster 1	59	1	0.21045	0	0.0841504	0.0299146	0	0.0566993	0	0.0507175	0	0	0	0.0478419	0	0	0.0444999	0.198712	0	0	0.19104	0	0	0.0859743
GSM99572	GSE4412	TMEcluster 1	6	1	0.0243537	0	0	0.0872726	0	0	0	0	0.0169511	0	0.0134708	0	0	0	0	0.333933	0	0.081606	0.289459	0.0222674	0.0375316	0.0931555
GSM99574	GSE4412	TMEcluster 1	37	0	0.152075	0	0.14518	0	0	0.266927	0	0.120452	0.0563915	0	0	0.013853	0.0304373	0	0.00562239	0.103688	0	0	0.0571348	0.0420011	0	0.0062386
GSM99576	GSE4412	TMEcluster 1	5	1	0.16168	0	0.14032	0.0176471	0	0.152037	0	0.0292637	0	0	0	0.0544891	0.017468	0	0.00719551	0.286031	0.048831	0	0.0401916	0.0318379	0	0.0130071
GSM99578	GSE4412	TMEcluster 1	8	1	0.00192635	0.00244038	0.0205478	0.0374615	0	0.120576	0	0.0261166	0	0	0	0.0519093	0.00796027	0	0.00367202	0.313577	0.132267	0.00908946	0.231662	0	0.0125642	0.0282299
GSM99580	GSE4412	TMEcluster 1	42	0	0.0596881	0	0	0.0611763	0	0.00137588	0	0	0.00297757	0	0.0160309	0.000636345	0.0986505	0	0.00400451	0.366638	0.15198	0	0.1178	0.119041	0	0
GSM99582	GSE4412	TMEcluster 2	13	1	0.0983529	0	0.231282	0	0	0.0867967	0	0.0896385	0	0	0	0.0558912	0.00786061	0	0.000336528	0.260615	0	0	0.00940935	0.15145	0	0.00836701
GSM99584	GSE4412	TMEcluster 1	7	0	0.137952	0	0.0187169	0.00106986	0	0.137149	0	0.0906299	0.0122391	0	0	0.0755842	0.0258348	0	0.0155273	0.284514	0.0526301	0.0200618	0.128091	0	0	0
GSM99586	GSE4412	TMEcluster 1	10	1	0.125355	0	0	0.0194414	0	0.11206	0	0.102436	0	0	0	0.114632	0.000605399	0	0	0.351286	0.0646444	0.00912042	0	0.0409217	0	0.0594975
GSM99588	GSE4412	TMEcluster 2	31	0	0.0560829	0	0	0.0778272	0	0.0731409	0	0.0631254	0	0	0.00371507	0.0110817	0.02224	0	0.0559768	0.190384	0.179846	0	0	0.208031	0.0141258	0.0444237
GSM99590	GSE4412	TMEcluster 1	13	0	0.0414877	0	0.0927333	0.05805	0	0.049523	0	0.0220152	0	0	0.0322445	0	0	0	0.00255839	0.382288	0	0.0662628	0.118151	0.0560621	0	0.0786242
GSM99592	GSE4412	TMEcluster 2	29	0	0.176234	0	0.216204	0	0	0.0688168	0	0.0981569	0	0	0	0.0704346	0.00241965	0	0	0.175494	0.0862141	0	0	0.106026	0	0
GSM99594	GSE4412	TMEcluster 1	71	0	0.103574	0	0	0.0546642	0	0.21599	0	0	0.00919519	0	0.0224195	0.0387533	0.0371374	0	0	0.426593	0	0	0.0916737	0	0	0
GSM99596	GSE4412	TMEcluster 2	29	0	0.0360297	0	0.0433099	0.0354305	0	0.132657	0	0.062939	0	0	0	0.0822533	0.0328509	0	0.00379174	0.0751837	0.16314	0	0.0752594	0.237473	0.00247555	0.0172058
GSM99598	GSE4412	TMEcluster 1	37	0	0.0791475	0	0.0316677	0.0160882	0	0.105454	0	0.0376276	0	0	0	0.0582612	0	0	0.0133808	0.221304	0.0649158	0	0.347175	0	0	0.0249777
GSM99600	GSE4412	TMEcluster 1	15	1	0	0.0265017	0.0342463	0.0213812	0	0.148865	0	0.0282786	0.0195319	0	0	0.0522601	0.0185158	0	0.0607456	0.34819	0	0	0.216561	0	0	0.0249224
GSM1912920	GSE74187	TMEcluster 1	34	1	0.0139751	0.0220935	0	0.0761863	0	0.0438875	0	0.0648617	0	0	0	0.0836185	0.000428764	0	0.0201769	0.413807	0.042644	0.00231341	0.084573	0.0940765	0	0.0373581
GSM1912921	GSE74187	TMEcluster 2	29	1	0	0.0136513	0.086337	0.0625927	0	0.0377931	0	0.138303	0	0	0	0.0606667	0.0143443	0	0.0455188	0.220793	0.119906	0	0	0.200094	0	0
GSM1912922	GSE74187	TMEcluster 1	12	1	0.103413	0	0.12584	0.0914496	0	0.0713425	0	0	0	0	0	0.0344014	0.050251	0	0	0.333482	0	0	0.138672	0.0220219	0	0.029127
GSM1912923	GSE74187	TMEcluster 1	22	1	0.0747956	0	0.0203992	0.159662	0	0.150222	0	0	0.0415073	0	0.0127467	0.0163601	0.0596146	0.00893086	0	0.122316	0.0335483	0	0.182097	0	0	0.1178
GSM1912924	GSE74187	TMEcluster 1	6	1	0.0160855	0	0.0600846	0.0470837	0	0.0387084	0	0.0482974	0	0	0	0.0629606	0	0	0.0306399	0.348346	0	0.0010272	0.318112	0	0	0.0286546
GSM1912925	GSE74187	TMEcluster 2	20	1	0	0.0526497	0.00632958	0	0	0.0927444	0	0.108974	0	0	0.022163	0.012071	0.0749658	0	0	0	0.147881	0	0.0537592	0.412403	0.00815997	0.00789872
GSM1912926	GSE74187	TMEcluster 1	41	0	0.0884895	0	0.0730742	0.189856	0	0	0	0.047286	0	0	0.000286823	0.0304982	0.00706957	0	0.00108609	0.389786	0.0615032	0	0	0.048857	0	0.0622072
GSM1912927	GSE74187	TMEcluster 1	13	1	0.078588	0	0.0608242	0.0236017	0	0.0926402	0	0.150376	0	0	0.0163982	0.0403642	0.0162996	0	0	0.275666	0	0.0155167	0.184939	0.031416	0	0.0133705
GSM1912928	GSE74187	TMEcluster 1	24	1	0.0645979	0	0.0265154	0.0532354	0	0.0547578	0	0.0704388	0	0	0	0.0585811	0.0186036	0	0.00198274	0.384272	0	0	0.209758	0	0	0.0572571
GSM1912929	GSE74187	TMEcluster 1	6	1	0.136291	0	0.0380635	0.0349161	0	0.031939	0	0.102233	0	0	0	0.040291	0	0	0	0.14693	0.13483	0	0.237579	0.0775617	0	0.0193657
GSM1912930	GSE74187	TMEcluster 1	13	1	0.173547	0	0	0.00330229	0	0.0235469	0	0.109378	0	0	0.0228509	0.0260248	0	0	0.0785387	0.29914	0.0413237	0	0.205882	0.0110508	0	0.00541522
GSM1912931	GSE74187	TMEcluster 1	14	1	0.0806436	0	0.0226229	0.0811139	0	0.128856	0	0.0292808	0.0232949	0	0	0.0763632	0.0208285	0	0.0603934	0.306038	0.0415864	0	0.110841	0	0	0.0181374
GSM1912932	GSE74187	TMEcluster 1	14	1	0.0699591	0	0	0.0531986	0	0.108275	0	0	0.0680214	0	0.0262718	0	0	0.128833	0	0.539078	0	0.0037051	0	0.00265859	0	0
GSM1912933	GSE74187	TMEcluster 1	19	0	0.016987	0	0.038494	0.000248643	0	0.0259288	0	0.109256	0	0	0	0.0555461	0	0	0.0315554	0.274359	0.169952	0	0.201823	0.0581183	0	0.0177317
GSM1912934	GSE74187	TMEcluster 2	43	1	0	0.0433525	0.028445	0.00657351	0	0.224389	0	0.00256532	0.0796063	0	0.0562633	0	0.0463405	0	0.00528555	0.245264	0.093846	0	0.0267923	0.141276	0	0
GSM1912935	GSE74187	TMEcluster 1	47	1	0.113457	0	0	0.0693455	0	0.0678612	0	0.0931368	0	0	0	0.0462863	0	0	0	0.419604	0	0	0.19031	0	0	0
GSM1912936	GSE74187	TMEcluster 2	23	1	0	0.0105417	0.00900607	0.0296453	0	0.0658112	0	0.0298255	0	0	0	0.0602944	0.0218129	0	0.0123327	0.35002	0.132619	0	0	0.25726	0.00721994	0.0136115
GSM1912937	GSE74187	TMEcluster 1	5	1	0.00111733	0.0112552	0.0542044	0	0	0.372471	0	0.0582675	0.0617564	0	0.0253618	0.0367826	0.072067	0	0	0.239058	0	0	0.0676586	0	0	0
GSM1912938	GSE74187	TMEcluster 2	21	1	0.0375673	0	0	0.0374151	0	0.0240893	0	0.0310727	0	0	0	0.0356875	0.0459784	0	0.020291	0.44411	0.13809	0	0	0.178121	0	0.0075782
GSM1912939	GSE74187	TMEcluster 1	13	1	0.0735509	0	0.101246	0.00173357	0	0.0388092	0	0.200104	0	0	0	0.0663049	0.00264155	0	0.0262743	0.162622	0.0900556	0	0.0999364	0.109619	0.00202938	0.0250736
GSM1912940	GSE74187	TMEcluster 1	37	0	0.102049	0	0.135632	0.00930977	0	0.118137	0	0.0528392	0	0	0	0.0713439	0.00193873	0	0.0208316	0.255641	0.0439852	0	0.167768	0	0	0.0205245
GSM1912941	GSE74187	TMEcluster 1	8	1	0.0355944	0	0.0213545	0.0587326	0	0.0277367	0	0.0208063	0	0	0.0155109	0.0105995	0	0.0444279	0.00719351	0.526281	0	0	0.201417	0	0	0.0303456
GSM1912942	GSE74187	TMEcluster 2	14	1	0.0171616	0	0.146566	0	0	0.0447872	0	0.0820892	0	0	0.0131002	0.0305825	0.0824648	0	0	0.0853039	0.0792488	0	0.194696	0.224	0	0
GSM1912943	GSE74187	TMEcluster 1	27	1	0.0982435	0	0.109831	0	0	0.0605783	0	0.0761354	0	0	0	0.0731477	0	0	0	0.214198	0.0511949	0.00939275	0.178947	0.0976085	0	0.0307226
GSM1912944	GSE74187	TMEcluster 1	11	1	0.0652354	0	0.0417104	0.0127777	0	0.0363166	0	0.049126	0	0	0	0.0329068	0	0.203989	0.000155697	0.288349	0	0.0134108	0.196794	0.00682905	0	0.0523996
GSM1912945	GSE74187	TMEcluster 2	18	1	0.0570647	0	0.0805912	0	0	0.0775552	0	0.0392658	0	0	0.00105993	0.0305185	0.0797585	0	0.034039	0.12455	0.0782985	0.0212237	0.147212	0.14969	0.0497024	0.0294702
GSM1912946	GSE74187	TMEcluster 1	10	1	0.0139939	0.000671543	0.0593465	0.0327943	0	0.177334	0	0.0750247	0	0	0	0	0.0224774	0	0.00490033	0.513829	0	0.0162742	0.0543932	0	0	0.0289608
GSM1912947	GSE74187	TMEcluster 1	19	1	0.0311553	0	0.0204173	0.0650425	0	0.102918	0	0.0214632	0.0426319	0	0.021311	0.00162278	0	0.0198615	0	0.421417	0	0.0161546	0.123438	0.0266515	0	0.0859152
GSM1912948	GSE74187	TMEcluster 1	32	1	0.0800604	0	0.176709	0.00411571	0	0.159779	0	0.0501057	0	0	0	0.0800708	0.0114842	0	0	0.218525	0.0938516	0	0.0814861	0.0438121	0	0
GSM1912949	GSE74187	TMEcluster 1	1	1	0.0145165	0	0.111523	0.0741279	0.0920884	0	0.0539471	0.0716911	0	0.149561	0	0.0419689	0	0.0329251	0.101893	0.116304	0	0	0.139455	0	0	0
GSM1912950	GSE74187	TMEcluster 1	7	1	0.109636	0	0.0601351	0.0849381	0	0.0460454	0	0	0	0	0	0.00648652	0.00696117	0.073058	0	0.215179	0	0.0314655	0.268854	0	0	0.0972414
GSM1912951	GSE74187	TMEcluster 1	19	1	0	0.0505377	0.0283181	0.0372927	0.00264375	0.0193491	0	0.0109995	0	0	0	0.0250767	0	0	0	0.515494	0.0164519	0	0.233253	0.0278334	0	0.032751
GSM1912952	GSE74187	TMEcluster 1	39	0	0.0739338	0	0.0243109	0.0954995	0	0.0124382	0	0.0577291	0	0	0	0.0471732	0.0163532	0	0.00254683	0.381545	0.138654	0	0	0.0528106	0	0.0970061
GSM1912953	GSE74187	TMEcluster 1	10	1	0.149593	0	0.146092	0	0	0.15655	0	0.032453	0.0116476	0	0.0383469	0.0285503	0.0445062	0	0.00137231	0.212305	0.0172148	0	0.161368	0	0	0
GSM1912954	GSE74187	TMEcluster 1	25	1	0.150573	0	0.0288323	0.097843	0	0.0310383	0	0.0103427	0	0	0	0.0428786	0.00405514	0	0.0676787	0.345095	0.0658918	0	0.125409	0.0243531	0	0.00600939
GSM1912955	GSE74187	TMEcluster 2	13	1	0.0853463	0	0.0573214	0.0153934	0	0.0665151	0	0.0668529	0	0	0	0.0824856	0.00466195	0	0.00804257	0.250671	0	0	0	0.36271	0	0
GSM1912956	GSE74187	TMEcluster 1	17	1	0	0.02604	0.0100161	0	0.0366609	0.0158104	0	0.0639163	0	0.00875479	0	0.0386618	0	0	0.0232435	0.289984	0.055718	0.0392618	0.376924	0	0	0.015008
GSM1912957	GSE74187	TMEcluster 1	18	1	0.131488	0	0.059045	0	0	0.11866	0	0.0706307	0	0	0	0.044985	0	0	0.0041569	0.333584	0	0.0131874	0.12647	0	0	0.0977933
GSM1912958	GSE74187	TMEcluster 1	18	1	0.0684904	0	0.0405511	0	0	0.0208342	0	0.052871	0	0.0393013	0	0.0541674	0	0.0893314	0.0117871	0.34984	0	0.0453642	0.187251	0	0	0.0402103
GSM1912959	GSE74187	TMEcluster 1	24	1	0.0979857	0	0.0309651	0.0119586	0	0.0979165	0	0.0636607	0.0125445	0	0	0.0666187	0	0.0980163	0.00254364	0.32929	0	0.010131	0.175865	0	0	0.00250463
GSM1912960	GSE74187	TMEcluster 1	27	0	0	0	0.0102602	0.0383479	0	0.0406013	0	0.0122975	0	0	0	0.0280075	0	0	0.0352033	0.439665	0	0.0251506	0.265116	0	0	0.10535
GSM1912961	GSE74187	TMEcluster 1	26	0	0.0801326	0	0.142205	0.043499	0	0.0839835	0	0.00328043	0	0	0.0328998	0.0346547	0.0242993	0	0	0.373308	0	0	0.181737	0	0	0
GSM1912962	GSE74187	TMEcluster 1	18	1	0.100897	0	0.143699	0.0023093	0	0.045647	0	0.0718187	0	0.00207959	0	0.0621259	0	0	0.0359681	0.311486	0.100358	0	0.0658756	0.0370961	0	0.0206402
GSM1912963	GSE74187	TMEcluster 1	12	1	0.171178	0	0	0.0573237	0	0.0965037	0	0.013669	0.0105349	0	0.0143112	0.0298421	0.00495515	0	0.00233077	0.364956	0	0.0108097	0.143785	0	0	0.0798009
GSM1912964	GSE74187	TMEcluster 1	14	1	0.00711766	0	0	0.0117234	0	0.0036043	0	0.0753033	0	0	0.0136089	0.0423873	0	0	0.00743922	0.348887	0.013802	0.0623281	0.347528	0.0182323	0	0.0480379
GSM1912965	GSE74187	TMEcluster 2	12	1	0.0123493	0	0.113395	0.0109903	0	0.140284	0	0.0658119	0	0	0	0.0948002	0.00993072	0	0.00419331	0.118991	0.101817	0	0	0.322875	0.00194999	0.00261191
GSM1912966	GSE74187	TMEcluster 2	43	0	0.0591606	0	0	0.11424	0	0.0600246	0	0	0.00686496	0	0	0.0638764	0.154086	0	0.0198415	0.305984	0.0600929	0	0	0.155829	0	0
GSM1912967	GSE74187	TMEcluster 2	15	1	0	0.011435	0.0380028	0	0.0214422	0.0662683	0	0.051452	0	0.0103613	0	0.0672267	0.0191673	0	0.0962924	0.156153	0.089618	0	0.0697162	0.302156	0	0.000708859
GSM1912968	GSE74187	TMEcluster 2	5	1	0.145429	0	0.0167231	0.0664809	0	0.0824623	0	0.0832042	0	0	0	0.0496663	0.0077504	0	0.0371039	0.214328	0.178728	0	0	0.0862156	0.00518616	0.0267222
GSM1912969	GSE74187	TMEcluster 2	19	1	0.0195651	0	0	0.0374596	0	0.0692333	0	0.0626992	0	0	0	0.0402525	0.00917879	0	0.0199885	0.272676	0	0	0.15907	0.227485	0	0.0823917
GSM1912970	GSE74187	TMEcluster 2	19	1	0.122562	0	0.0146333	0.13729	0	0.0249334	0	0.0995199	0.00459497	0	0	0.0601502	0.0133029	0	0.00903519	0.333397	0	0	0	0.168826	0	0.0117556
GSM1912971	GSE74187	TMEcluster 1	14	1	0.0467767	0	0	0.0399118	0	0.034651	0	0.0425514	0	0	0	0.0572859	0	0	0.00339524	0.511486	0.0141182	0	0.224064	0	0	0.0257604
GSM1912972	GSE74187	TMEcluster 1	14	1	0.0703995	0	0.0257552	0.0549039	0	0.07407	0	0	0.0247654	0	0.0180577	0	0.0040148	0	0.00600202	0.439488	0.0999932	0	0.101848	0.0503263	0	0.030376
GSM1912973	GSE74187	TMEcluster 1	22	0	0.0401243	0	0.0811298	0.0200682	0	0.103631	0	0	0.012061	0	0	0.0517633	0.0171411	0	0.0234663	0.375975	0.218072	0	0	0.0565685	0	0
GSM1912974	GSE74187	TMEcluster 2	5	0	0.00306268	0	0.00130874	0.0325103	0	0.0683402	0	0.0959184	0	0	0	0.049465	0.0141738	0	0.000713113	0.04006	0.20766	0	0	0.468523	0.00519251	0.0130716
GSM1912975	GSE74187	TMEcluster 2	10	1	0.175755	0	0.0303115	0.00403045	0	0.0838741	0	0.0726105	0	0	0	0.0636148	0.0141239	0	0	0.114047	0.238526	0.000384066	0.0697368	0.132987	0	0
GSM1912976	GSE74187	TMEcluster 1	32	1	0.0492326	0	0.0353118	0.0488189	0.0114868	0.0244135	0	0	0	0	0	0.0162324	0.113553	0	0.00874769	0.411773	0	0	0.274841	0	0	0.00558934
GSM1912977	GSE74187	TMEcluster 1	28	1	0.122577	0	0	0.0392244	0	0.108592	0	0.0851896	0	0	0	0.0777158	0.00458676	0	0	0.28376	0.0696138	0	0.0942428	0.051903	0	0.0625942
GSM1912978	GSE74187	TMEcluster 1	9	1	0.120687	0	0.143509	0	0	0.128325	0	0.00662003	0.0483992	0	0	0.0304658	0	0	0.0122032	0.328998	0.0126287	0.00504618	0.0643546	0	0	0.0987628
GSM1912979	GSE74187	TMEcluster 2	20	1	0.0357155	0	0.0970301	0.0294651	0	0.0965188	0	0	0	0	0.0357951	0.00803934	0.0263417	0	0.0203123	0.139453	0.14959	0	0	0.361739	0	0
GSM187153	GSE7696	TMEcluster 2	24	1	0	0	0.0705323	0	0.0159277	0.047603	0	0.0418282	0	0	0	0.0301526	0	0	0	0.262637	0.19896	0.000299109	0	0.28464	0.00922527	0.0381949
GSM187154	GSE7696	TMEcluster 2	20	1	0.179009	0	0.0332502	0.0494095	0	0.0328321	0	0.275614	0	0	0.0586461	0.0168611	0.0507448	0	0	0.0820263	0.031744	0	0.0152043	0.104365	0.0506401	0.0196526
GSM187155	GSE7696	TMEcluster 2	10	1	0.0320461	0	0.0849265	0.0467882	0	0.007347	0	0.115062	0	0	0.00420238	0.0725836	0.0460896	0	0.0118017	0.19591	0.0771173	0	0	0.229115	0.0270866	0.0499235
GSM187157	GSE7696	TMEcluster 1	17	1	0.0875076	0	0.029937	0	0.00246917	0.0378601	0	0.000975315	0	0	0.0424	0	0.112765	0	0.00336575	0.35832	0	0	0.253036	0.0639462	0	0.0074177
GSM187158	GSE7696	TMEcluster 1	47	1	0.0497403	0	0.0427734	0.0206214	0	0.0991254	0	0.0599294	0	0	0.0511139	0.0217898	0.0263378	0	0.00193351	0.309195	0	0.0327373	0.144558	0.0824903	0	0.0576542
GSM187159	GSE7696	TMEcluster 1	4	1	0.0843415	0	0.115427	0.029637	0	0.0450766	0	0.156721	0	0	0	0.0777338	0.00488215	0.165125	0.013596	0.203266	0	0.013751	0.0871165	0	0	0.00332624
GSM187160	GSE7696	TMEcluster 2	60	1	0.142071	0	0.0294885	0.188668	0	0.0240649	0	0.115055	0.0195079	0	0	0.0603538	0.0213367	0	0	0.144055	0.108614	0	0	0.118707	0	0.0280784
GSM187161	GSE7696	TMEcluster 1	17	1	0.130183	0	0.0917486	0	0	0.199596	0	0.0485359	0	0	0.010198	0.078341	0.0219958	0	0.0245693	0.206337	0.0447592	0	0.0710423	0.0592082	0	0.0134857
GSM187162	GSE7696	TMEcluster 1	17	1	0.0972426	0	0.0831565	0.0826541	0	0	0	0.0268123	0	0	0	0	0	0	0.025899	0.398076	0	0.0261722	0.202492	0.0391962	0	0.0182999
GSM187163	GSE7696	TMEcluster 2	28	1	0.0294764	0	0.0129148	0.0384965	0	0.0888472	0	0.0355768	0.0182688	0	0	0.0643289	0.0112073	0	0.00321285	0.111502	0.0861976	0	0	0.475305	0.0246653	0
GSM187164	GSE7696	TMEcluster 1	9	1	0.0134058	0.0361774	0	0.0969627	0	0.0544435	0	0.0702195	0	0	0	0.0636681	0.0222706	0	0.0150079	0.423155	0.0795233	0.0162442	0.0724397	0.00882578	0	0.0276564
GSM187165	GSE7696	TMEcluster 1	56	0	0.164425	0	0.0305517	0.0495672	0	0.0262372	0	0.0199581	0	0	0.0146805	0	0.0668931	0	0.0276074	0.333167	0	0	0.210758	0	0	0.0561553
GSM187166	GSE7696	TMEcluster 1	15	1	0.0339697	0	0.0831302	0.045063	0	0.0178136	0	0.0539212	0	0	0.0270052	0	0	0	0.0110683	0.346841	0.11514	0	0.184769	0.0299826	0	0.0512957
GSM187167	GSE7696	TMEcluster 1	16	1	0.0941583	0	0.119922	0	0	0.0710795	0	0.0447439	0	0	0	0.03429	0	0	0.0311332	0.35292	0.017444	0	0.214181	0	0	0.0201282
GSM187168	GSE7696	TMEcluster 1	9	1	0.0522802	0	0.207893	0.0194103	0	0.0298124	0	0.0529673	0	0	0	0.0382796	0	0	0	0.391067	0	0	0.148325	0.00590255	0	0.0540626
GSM187169	GSE7696	TMEcluster 1	15	1	0.0432687	0	0.00605134	0.0126815	0	0.0680427	0	0.0436139	0	0	0	0.0196957	0	0.198957	0.00174693	0.434114	0	0.00544046	0.137217	0	0	0.0291703
GSM187171	GSE7696	TMEcluster 1	15	1	0.0643989	0	0.105563	0	0	0.10454	0	0.0166496	0	0	0	0.0382452	0.00319081	0	0.129565	0.245957	0.111478	0	0.1114	0.0549432	0	0.0140691
GSM187172	GSE7696	TMEcluster 1	6	1	0.196291	0	0	0.21962	0	0	0	0.0389725	0.0286711	0	0.0304012	0.0190117	0.0162969	0	0.00434887	0.305089	0.0104245	0	0.0660939	0.0448724	0	0.0199076
GSM187174	GSE7696	TMEcluster 1	21	1	0.11188	0	0	0.0897083	0.0197241	0	0	0.0167216	0.0011943	0	0	0.0098886	0.0169274	0	0.00536435	0.638493	0.0494455	0	0.00329799	0.0373544	0	0
GSM187175	GSE7696	TMEcluster 1	8	1	0.154318	0	0.319491	0.00302564	0	0.0954511	0	0.0574856	0	0	0	0.0728525	0	0	0	0.24179	0	0.00201831	0.0535673	0	0	0
GSM187176	GSE7696	TMEcluster 1	14	1	0	0.00738669	0	0	0	0.0742979	0	0.057291	0	0	0	0.0477764	0	0	0.0961173	0.347262	0.246702	0	0.0709494	0.0324562	0.0118657	0.00789551
GSM187177	GSE7696	TMEcluster 1	12	1	0.0444917	0	0.159688	0.0646548	0	0.034003	0	0	0.016326	0	0	0.0312144	0.00406732	0	0.0402722	0.316861	0	0	0.261582	0	0	0.0268399
GSM187178	GSE7696	TMEcluster 2	25	1	0.134167	0	0.0244223	0.00444733	0	0.107129	0	0.122456	0.0543063	0	0	0.045057	0.023105	0	0	0.210903	0.0601217	0	0	0.208805	0.00507936	0
GSM187179	GSE7696	TMEcluster 1	25	1	0.0547551	0	0.0448316	0.0443798	0	0.0698941	0	0.0942591	0	0	0	0.0871449	0.0312528	0	0.00993395	0.335936	0.122741	0	0	0.104871	0	0
GSM187181	GSE7696	TMEcluster 1	72	0	0	0.134535	0.00116273	0	0	0.162027	0	0.0829397	0	0	0	0.112867	0.0143739	0	0	0.318328	0.00534378	0	0.137407	0.0202521	0	0.0107637
GSM187182	GSE7696	TMEcluster 1	63	0	0.0180757	0	0	0.0652621	0	0.00853117	0	0.0255772	0	0	0	0.0146387	0.000788413	0	0.0350269	0.378332	0.101889	0	0.312679	0	0	0.0392001
GSM187183	GSE7696	TMEcluster 2	72	0	0.092963	0	0.0591953	0	0	0.0627256	0	0.056521	0	0	0	0.0372867	0.000894037	0	0.0262965	0.146952	0.0852703	0	0	0.374703	0.0299111	0.0272811
GSM187184	GSE7696	TMEcluster 1	17	1	0.108184	0	0.0628949	0.0190298	0	0.0906328	0	0.112002	0	0	0	0.0927518	0.00260398	0	0.037354	0.312881	0	0	0.142175	0	0	0.0194914
GSM187185	GSE7696	TMEcluster 1	9	1	0.161265	0	0.10791	0.00274113	0	0.0735716	0	0.0363768	0.0222076	0	0.00395469	0.0365495	0.0121264	0	0.00526806	0.231419	0.0887197	0	0.211167	0	0	0.00672339
GSM187186	GSE7696	TMEcluster 1	16	1	0.0384504	0	0.0704298	0.00577735	0	0.101631	0.00201158	0	0	0.0100653	0	0.0356046	0	0.0789398	0.00719125	0.356326	0	0	0.293572	0	0	0
GSM187187	GSE7696	TMEcluster 1	16	1	0.121847	0	0.00261701	0.0983572	0	0.253579	0	0	0.152034	0	0.100438	0.062213	0.0391471	0.0239671	0.0079801	0.0190211	0.0162439	0	0.102556	0	0	0
GSM187188	GSE7696	TMEcluster 1	12	1	0.14512	0	0.0174493	0.055869	0	0.0282697	0	0.0902187	0.000454114	0	0.0379916	0.0198936	0.001726	0	0	0.158507	0.0249967	0.101844	0.22234	0.0530092	0	0.042311
GSM187189	GSE7696	TMEcluster 1	11	1	0	0.136864	0.0142516	0.0390714	0.0542826	0	0	0	0	0.0193471	0	0.00164628	0	0	0.0194419	0.435727	0.103616	0	0.144057	0	0	0.0316953
GSM187190	GSE7696	TMEcluster 2	14	1	0.154157	0	0.0134616	0.122342	0	0.0959822	0	0.175665	0	0	0	0.104351	0.0235338	0	0	0.159682	0.0654416	0	0	0.0853846	0	0
GSM187191	GSE7696	TMEcluster 1	23	1	0.132806	0	0.0246635	0.0368279	0.0711002	0.0191785	0	0.0526189	0	0.00981287	0	0.0814885	0	0	0	0.35363	0.157954	0	0.000647364	0.0383796	0	0.020893
GSM187192	GSE7696	TMEcluster 1	8	1	0.0366678	0	0	0.0560579	0.00826136	0	0.0090568	0	0	0	0.0124319	0	0.092419	0	0.00226074	0.520474	0.135892	0	0.0800368	0	0	0.0464411
GSM187193	GSE7696	TMEcluster 1	7	1	0	0.0157489	0	0.00333513	0	0.238521	0	0.152043	0	0	0	0.138879	0.0303279	0	0.0221298	0.243273	0	0.000518901	0.134238	0	0	0.0209855
GSM187194	GSE7696	TMEcluster 1	9	1	0.0648315	0	0.0179664	0.0148058	0.017823	0.000992627	0	0.0262936	0	0	0.0494426	0.0014427	0.00290083	0	0.0727075	0.417455	0.243446	0	0.0341814	0.0151995	0	0.020512
GSM187195	GSE7696	TMEcluster 1	8	1	0	0.0676474	0	0.0580672	0	0.197694	0	0.0398659	0.0694469	0	0.0445383	0.0370227	0.0512228	0	0.00875658	0.238436	0.0595388	0	0.127764	0	0	0
GSM187196	GSE7696	TMEcluster 1	27	1	0.0482005	0	0.0234114	0.0390568	0.000335008	0.00361634	0	0.064768	0	0	0	0.0664954	0	0	0.0494377	0.411693	0.0880315	0	0.170044	0	0	0.0349098
GSM187197	GSE7696	TMEcluster 1	27	0	0.0439871	0	0	0.0362329	0	0.0330945	0	0	0	0	0	0.0521633	0.00208757	0	0.00753921	0.458977	0.158926	0	0.0987899	0.0145091	0.033453	0.0602404
GSM187198	GSE7696	TMEcluster 1	7	1	0	0.0611113	0	0.0620671	0	0.160417	0	0.0430146	0	0	0	0.0634028	0.026732	0	0.00134118	0.322593	0	0.00358344	0.255738	0	0	0
GSM187199	GSE7696	TMEcluster 1	9	1	0.0753785	0	0.0524318	0.00367495	0	0.0549968	0	0.0297948	0	0	0	0.0397166	0	0	0.0924454	0.374101	0.0480753	0	0.200695	0	0	0.0286899
GSM187200	GSE7696	TMEcluster 1	16	1	0.0450677	0	0.0225532	0.0662525	0	0.0653515	0.00052058	0	0	0	0.0509462	0	0.0113055	0	0	0.160503	0.21171	0.019555	0.243937	0	0	0.102298
GSM187201	GSE7696	TMEcluster 1	11	1	0.160356	0	0.0223297	0.0973628	0	0	0	0.0757406	0	0	0	0.0371911	0	0	0	0.38226	0.0230426	0	0.184961	0	0	0.0167553
GSM187202	GSE7696	TMEcluster 1	16	1	0.0868311	0	0.112997	0.00673225	0	0.0265783	0	0.0097163	0	0	0.00545297	8.8539e-05	0.0194256	0	0.00728031	0.294505	0.190218	0	0.122555	0.0656195	0.00778583	0.0442142
GSM187203	GSE7696	TMEcluster 1	6	1	0.108945	0	0.0773507	0	0	0.128944	0	0.108819	0	0	0	0.0641638	0.000373477	0	0.0019731	0.251934	0.0880967	0	0.169399	0	0	0
GSM187204	GSE7696	TMEcluster 2	14	1	0.104943	0	0.0349436	0.0493852	0	0.0612372	0	0.128117	0	0	0	0.0769948	0.00953435	0	0.115033	0.177052	0.0725659	0	0.00829232	0.142772	0	0.0191305
GSM187205	GSE7696	TMEcluster 1	7	1	0.121136	0	0.0948014	0.0207858	0	0.0770208	0	0.0255717	0	0	0	0.0221842	0.0218677	0	0.025599	0.371115	0	0	0.154602	0	0	0.0653159
GSM187206	GSE7696	TMEcluster 1	23	0	0.0545493	0	0.00404591	0	0	0.000605865	0	0.0921452	0	0.00420659	0	0.0935057	0	0.15106	0.062206	0.44546	0	0	0	0.0757192	0	0.0164959
GSM187207	GSE7696	TMEcluster 1	16	1	0.0535509	0	0.161186	0.0164136	0	0.061618	0.0179592	8.70685e-05	0	0	0	0.00636864	0	0	0.0419672	0.358968	0.0671949	0	0.182469	0.0106966	0	0.0215207
GSM187208	GSE7696	TMEcluster 1	16	0	0.0773264	0	0.0318997	0.107381	0	0.021199	0	0.0795035	0	0	0.0172014	0.0257792	0.006591	0	0	0.252369	0.00541301	0	0.284013	0.0399651	0.00444278	0.0469157
GSM187209	GSE7696	TMEcluster 2	9	1	0	0	0	0	0	0.0226755	0	0.0348229	0	0	0	0.0155489	0.0431896	0	0	0.0356121	0.0698317	0	0	0.770111	0	0.00820851
GSM187210	GSE7696	TMEcluster 1	6	1	0.0836671	0	0.0529006	0	0	0.120004	0	0.0685177	0	0.0336062	0	0.0629764	0	0	0.00413673	0.324823	0	0.0442389	0.17096	0	0	0.0341701
GSM187211	GSE7696	TMEcluster 2	14	1	0.0824505	0	0.0582963	0.0448458	0	0.0362333	0	0.0979259	0	0	0	0.0480671	0	0	0.0129326	0.228978	0.150902	0	0	0.218455	0	0.0209137
GSM187212	GSE7696	TMEcluster 1	15	1	0	0	0.225117	0.072079	0.00167013	0.00802711	0	0.0462686	0	0	0	0.048624	0	0	0.0222842	0.311775	0.00871122	0	0.187576	0.00761577	0	0.0602522
GSM187213	GSE7696	TMEcluster 2	6	1	0.0610334	0	0.0717018	0.0190863	0	0.102029	0	0.0747243	0	0	0	0.0782315	0.0183974	0	0.00655252	0.149763	0.202699	0	0	0.211601	0.00418066	0
GSM187214	GSE7696	TMEcluster 1	24	0	0.0825712	0	0.152562	0	0	0.0401379	0	0.187769	0	0	0	0.0568997	0	0	0	0.242465	0	0.00826507	0.196446	0.0295953	0	0.00328827
GSM187215	GSE7696	TMEcluster 1	24	0	0.0935764	0	0	0.0872485	0	0.011229	0.0134424	0	0.0194712	0	0	0	0.134625	0	0.0214143	0.44775	0.135917	0	0.00694792	0.000211583	0	0.0281656
GSM187216	GSE7696	TMEcluster 1	23	0	0.0751309	0	0.0313853	0.073805	0	0.0385907	0	0.0427548	0	0	0	0.0510262	0.026917	0	0.0218834	0.304657	0.104863	0	0.154164	0.0718665	0	0.00295608
GSM187217	GSE7696	TMEcluster 2	17	1	0	0	0.0943211	0.0691255	0	0.0582077	0	0.0581712	0	0	0	0.0815314	0.00849566	0	0.00121935	0.337313	0	0	0	0.267753	0	0.023862
GSM187218	GSE7696	TMEcluster 2	10	1	0.197698	0	0.113854	0.03694	0.0053264	0.0239954	0	0.0341965	0.0764011	0	0	0.103096	0.0503149	0	0.0112938	0	0.164806	0	0	0.176548	0	0.00553073
GSM187219	GSE7696	TMEcluster 1	6	1	0.0455831	0	0	0.0181518	0	0.135949	0	0.0860576	0	0	0	0.0494242	0.00449804	0	0	0.443973	0	0.0108659	0.174846	0	0	0.0306516
GSM187220	GSE7696	TMEcluster 1	9	1	0.0936231	0	0.0423983	0.1101	0	0.0321522	0	0.0469442	0	0	0	0.0649882	0.00913563	0	0.0566989	0.159584	0.132781	0	0.142368	0.0763149	0	0.0329111
GSM187221	GSE7696	TMEcluster 1	16	1	0.153861	0	0	0.0617844	0	0.0737576	0	0.0243498	0.00375278	0	0.0124838	0.0263273	0.059535	0	0.00187976	0.447912	0	0.00674633	0.0857955	0.0063808	0.00186601	0.0335679
GSM187222	GSE7696	TMEcluster 1	36	0	0.0798909	0	0.0278243	0.0359587	0	0.0201415	0	0.0411049	2.96791e-05	0	0	0.0235127	0	0.314849	0	0.317511	0	0	0.117911	0	0	0.0212654
GSM187223	GSE7696	TMEcluster 1	5	1	0.178728	0	0.0845052	0	0	0.0522929	0	0.0188234	0	0	0.00140214	0.036541	0	0	0.0118022	0.361159	0.0629519	0	0.147046	0.00352315	0	0.0412249
GSM187224	GSE7696	TMEcluster 1	36	0	0.0894332	0	0.0791163	0	0	0.0461048	0	0.0451543	0	0	0	0.0394781	0	0.288826	0	0.213451	0	0	0.198437	0	0	0
GSM187225	GSE7696	TMEcluster 1	16	1	0	0.0589539	0	0.0976794	0	0.0795403	0	0	0.0348402	0	0	0.0446566	0.0155825	0	0.0263235	0.376296	0.0309314	0	0.235196	0	0	0
GSM187226	GSE7696	TMEcluster 2	13	1	0.0326755	0	0.0313216	0.0263836	0	0.0071327	0	0.0401778	0	0.0422407	0	0.0443592	0	0	0.0319005	0.309052	0.110683	0	0	0.303444	0	0.0206302
GSM187227	GSE7696	TMEcluster 1	34	0	0.0443275	0	0.00889548	0.057052	0	0.0421483	0	0.0412254	0	0	0	0.028918	0.00616861	0	0.00414443	0.429525	0.133065	0	0.17179	0.000179608	0	0.0325603
GSM187228	GSE7696	TMEcluster 1	30	1	0.0919403	0	0.0137112	0.0136459	0	0.10831	0	0.0810429	0	0	0.0105723	0.0549946	0.00557381	0	0.0121237	0.417271	0	0	0.184039	0.000924331	0	0.00585072
GSM187229	GSE7696	TMEcluster 1	16	1	0.0779999	0	0.0597868	0	0	0.150986	0	0.0268711	0.00553673	0	0	0.0416954	0.00762624	0	0.030163	0.372549	0	0	0.217309	0	0	0.00947637
GSM187230	GSE7696	TMEcluster 1	1	1	0.0185763	0.0207254	0	0.0730454	0.0127752	0.00905901	0	0	0	0	0.0364254	0	0.0218699	0	0.0205506	0.455985	0.100548	0	0.172013	0.000846176	0	0.0575801
GSM187231	GSE7696	TMEcluster 1	30	0	0.0371621	0	0.0104555	0	0	0.0668052	0	0.0498675	0.0189091	0	0.0164386	0	0	0.183	0	0.372338	0	0.0167778	0.179651	0.0470649	0	0.0015307
GSM187232	GSE7696	TMEcluster 2	10	1	0.0901709	0	0	0	0	0.106824	0	0.0764331	0	0	0	0.0700333	0.00896041	0	0.0153331	0.118271	0.20343	0	0	0.286035	0	0.0245091
GSM187233	GSE7696	TMEcluster 1	9	1	0.115303	0	0.0252983	0.100324	0	0.00194384	0	0.0579152	0	0	0	0.0366203	0.00741321	0	0.00268667	0.365636	0	0.00691474	0.26358	0	0	0.0163637
GSM187234	GSE7696	TMEcluster 1	4	1	0.144785	0	0.0853425	0	0	0.0558734	0	0.150801	0	0	0	0.0413334	0	0	0	0.192594	0.0866958	0.00352234	0.10129	0.0822367	0	0.0555252
GSM187235	GSE7696	TMEcluster 1	53	0	0.0734515	0	0	0.019063	0	0.0476014	0	0	0	0	0.0379094	0	0.202999	0	0.0294523	0.395402	0	0.00603545	0.14401	0	0.0120827	0.0319932
GSM187236	GSE7696	TMEcluster 1	23	1	0.0541323	0	0.0495152	0.0493552	0	0.0963279	0	0.0722574	0	0	0	0.0811542	0.0150727	0	0.0202514	0.469274	0	0	0	0.0926601	0	0
GSM2198606	GSE83300	TMEcluster 1	17	1	0.0706584	0	0.0476224	0	0	0.0297677	0	0.0595064	0	0.0351471	0	0.0530535	0	0.0888749	0.0215623	0.386518	0	0.037744	0.140512	0	0	0.0290327
GSM2198607	GSE83300	TMEcluster 2	43	0	0.030242	0	0.0451856	0.126056	0	0.0457444	0	0.0180377	0.0673738	0	0.050005	0	0.0345182	0	0.00602842	0.242251	0.159468	0	0	0.17509	0	0
GSM2198608	GSE83300	TMEcluster 1	13	1	0.100238	0	0.0146519	0.0681438	0	0.0574117	0	0.0172302	0.00609814	0	0.0706469	0.00550222	0.0133148	0	0.00324474	0.33444	0	0.0115742	0.162509	0.0696589	0	0.0653362
GSM2198609	GSE83300	TMEcluster 1	8	1	0.053826	0	0.0414438	0.0484508	0	0.0436032	0	0.00755103	0	0	0	0.0219182	0	0.0620368	0.00976739	0.485966	0	0	0.200401	0	0	0.0250366
GSM2198610	GSE83300	TMEcluster 2	14	1	0	0.0485942	0.141781	0.00383911	0	0.101778	0	0.0538389	0	0	0	0.0503684	0.0148444	0	0	0.0831362	0.0516157	0.00363295	0.213785	0.228642	0.00414374	0
GSM2198611	GSE83300	TMEcluster 1	26	1	0.0619798	0	0.0161963	0.131934	0	0.0434655	0	0.0196589	0	0	0.0266182	0.00234429	0	0	0.0188425	0.478692	0.0465684	0	0.106197	0.00592925	0	0.0415749
GSM2198612	GSE83300	TMEcluster 1	46	1	0.199746	0	0	0.0384057	0	0.0754438	0	0.127869	0	0	0	0.0423665	0	0	0	0.360456	0	0	0.155713	0	0	0
GSM2198613	GSE83300	TMEcluster 1	32	0	0.0969804	0	0.0506218	0.0656145	0.0180031	0.0456388	0	0	0	0	0.00728489	0.0158444	0.0338398	0	0.00712547	0.366423	0	0	0.292624	0	0	0
GSM2198614	GSE83300	TMEcluster 2	4	1	0	0.0175037	0.121657	0.0214926	0	0.0559853	0	0.0658787	0	0	0	0.0736831	0.00241967	0	0	0.287469	0.167947	0	0	0.174593	0	0.0113709
GSM2198615	GSE83300	TMEcluster 2	17	1	0.0975273	0	0.116262	0.021993	0	0.0378826	0	0.0700093	0.00537014	0	0	0.111405	0.0253559	0	0.0143259	0.226464	0.0889126	0	0	0.184492	0	0
GSM2198616	GSE83300	TMEcluster 2	18	1	0.0199404	0	0.090376	0	0	0.0924393	0	0.0450356	0	0	0	0.0294314	0.0518373	0	0.0512475	0.110026	0.130983	0	0.104536	0.193038	0.0434971	0.0376129
GSM2198617	GSE83300	TMEcluster 2	43	0	0.0636504	0	0	0.0618647	0	0.169633	0	0	0.00874474	0	0	0.0527486	0.108982	0	0.0238996	0.331232	0.00864135	0	0	0.167057	0	0.00354648
GSM2198618	GSE83300	TMEcluster 2	13	1	0.0980506	0	0.0930364	0.019023	0	0	0	0.133416	0	0	0	0.0643992	0	0.0391835	0	0.247701	0	0.069031	0	0.225697	0	0.0104628
GSM2198619	GSE83300	TMEcluster 1	35	0	0.244658	0	0.169984	0.00190304	0	0.0890832	0	0.0430001	0	0	0.027203	0	0	0	0.0120718	0.156577	0.0999645	0	0.109962	0.045594	0	0
GSM2198620	GSE83300	TMEcluster 1	16	1	0.0795148	0	0.0950704	0.068728	0	0.0732405	0	0.0489496	0	0	0	0.0509315	0.00867682	0	0.0193252	0.394302	0.0797246	0.0112306	0.0618182	0.00515149	0	0.00333651
GSM2198621	GSE83300	TMEcluster 1	13	1	0.0698691	0	0	0.0123095	0	0.109339	0	0.0577017	0.0239029	0	0	0.0106045	0.00819157	0.034565	0	0.438727	0	0.0155574	0.216594	0	0	0.00263773
GSM2198622	GSE83300	TMEcluster 1	7	1	0.0633632	0.0089733	0.0726855	0.0594682	0	0.0377836	0.001162	0.0116295	0	0	0.0174496	0	0.0137234	0.105843	0.00161848	0.227355	0.000667386	0.017061	0.272831	0	0	0.0883861
GSM2198623	GSE83300	TMEcluster 1	11	1	0.101775	0	0.0524426	0.0310811	0	0.0847647	0	0.0662606	0	0	0	0.0705589	0.00607754	0.158016	0	0.259769	0	0.0225763	0.0983144	0.0302264	0	0.0181372
GSM2198624	GSE83300	TMEcluster 1	34	1	0.0135487	0	0	0.0289408	0	0.019004	0	0.0869758	0	0	0	0.0787586	0	0	0.0720337	0.362846	0.124467	0	0.0411421	0.14019	0	0.0320934
GSM2198625	GSE83300	TMEcluster 1	12	1	0.154637	0	0.144448	0.139089	0	0.0593233	0	0.0143846	0	0	0	0.0470112	0.0301404	0	0	0.286046	0	0	0.0915922	0.00648739	0	0.0268414
GSM2198626	GSE83300	TMEcluster 1	27	1	0.137429	0	0	0.0952465	0	0.0508899	0	0.112903	0	0	0	0.0627205	0.00575121	0	0	0.233042	0.0701463	0.0215833	0.0580699	0.0855139	0	0.0667038
GSM2198627	GSE83300	TMEcluster 1	22	0	0.184542	0	0.0120904	0.109948	0	0.101205	0	0.0694169	0.0167791	0	0	0.0441059	0.0181985	0	0.0210976	0.237388	0.0968697	0	0.0694804	0.0133269	0	0.00555199
GSM2198628	GSE83300	TMEcluster 1	8	1	0.0388127	0	0	0.0080868	0	0.0689508	0	0.0785625	0	0.00763135	0	0.0619465	0	0	0.028423	0.41659	0.0114264	0.000459887	0.238484	0	0	0.0406266
GSM2198629	GSE83300	TMEcluster 2	13	1	0.0560408	0	0.0473607	0.00939693	0	0.0544311	0	0.106271	0	0	0	0.0735646	0.00509282	0.0705538	0.0105557	0.172139	0	0	0	0.394593	0	0
GSM2198630	GSE83300	TMEcluster 1	36	1	0.0915736	0	0	0.0563717	0	0.0777963	0	0.0170945	0	0	0	0.00574153	0	0	0.0506337	0.426586	0.109892	0	0.120939	0	0	0.0433717
GSM2198631	GSE83300	TMEcluster 1	14	1	0.0925636	0	0.0424495	0	0	0.185521	0	0.0754243	0.0176702	0	0	0.104944	0.019103	0	0.00923094	0.302124	0.0408249	0	0.0903614	0	0	0.0197839
GSM2198632	GSE83300	TMEcluster 1	26	0	0.107992	0	0.181158	0.0168357	0	0.122218	0	0.00528896	0.00320961	0	0.0109075	0.0466039	0.0333744	0	0	0.30196	0	0	0.170452	0	0	0
GSM2198633	GSE83300	TMEcluster 2	19	1	0.0293733	0	0.0575394	0.0383377	0	0.0463568	0	0.122314	0	0	0	0.0710694	0.0369713	0	0.00140043	0.271003	0	0.00226656	0	0.235438	0	0.0879295
GSM2198634	GSE83300	TMEcluster 1	18	1	0.0774839	0	0.170116	0	0	0.0445647	0	0.0680216	0	0	0	0.0564967	0	0	0.0362273	0.341661	0.107014	0.0025523	0	0.081964	0	0.0138991
GSM2198635	GSE83300	TMEcluster 1	17	1	0	0.0602599	0.0764203	0.11077	0	0.150249	0	0.133942	0.116024	0	0	0	0.0510456	0	0	0.224488	0	0.0202398	0.00909331	0	0.0474681	0
GSM2198636	GSE83300	TMEcluster 1	16	0	0	0.0177102	0.00471654	0.0124415	0	0.11271	0	0.097139	0	0	0	0.0479396	0.0130937	0	0	0.368837	0	0.010168	0.294733	0	0	0.020512
GSM2198637	GSE83300	TMEcluster 1	9	1	0.0417911	0	0.0913794	0.0208907	0	0.0921738	0	0.0866266	0	0	0	0.0404634	0	0	0.0419992	0.345286	0	0	0.212066	0	0	0.0273236
GSM2198638	GSE83300	TMEcluster 1	15	1	0.0618795	0	0.0367715	0.0334628	0	0.0690576	0	0.00554858	0	0	0.0353444	0.00519549	0.000830367	0.0290709	0	0.441696	0	0	0.233587	0	0	0.0475566
GSM2198639	GSE83300	TMEcluster 2	42	0	0.121376	0	0.218505	0	0	0.271249	0	0.0341229	0.0475502	0	0	0.121702	0.047546	0	0	0.059953	0	0	0	0.0676857	0	0.0103107
GSM2198640	GSE83300	TMEcluster 2	9	0	0.0216603	0	0.108514	0.0436773	0	0.0882485	0	0.0635993	0	0	0	0.091699	0.0331073	0	0.00835318	0.0901161	0.0552286	0	0	0.344909	0.0508877	0
GSM2198641	GSE83300	TMEcluster 1	19	1	0.0549218	0	0.0250487	0.0624418	0	0.0886172	0	0.0154071	0.052657	0	0.0266797	0	0	0.0325985	0	0.355311	0	0.0118695	0.144617	0.0465337	0	0.0832975
GSM2198642	GSE83300	TMEcluster 1	19	1	0.0648932	0	0.0607788	0.0236498	0.0109246	0.0625918	0	0	0	0	0.0176105	0.0365142	0.0171274	0	0.00355073	0.454619	0.051108	0	0.128108	0.0587382	0	0.00978659
GSM2198643	GSE83300	TMEcluster 1	12	1	0.142984	0	0.0119107	0.0437552	0	0.114742	0	0.0146603	0.0140545	0	0	0.046201	0.00662063	0	0.00212381	0.405322	0	0.00945492	0.131405	0	0	0.0567664
GSM2198644	GSE83300	TMEcluster 1	18	1	0.0710073	0	0.0702686	0.0797446	0	0.0403709	0	0.0777932	0	0	0	0.0532677	0.0215199	0	0	0.421466	0	0	0	0.106473	0	0.0580885
GSM2198645	GSE83300	TMEcluster 2	20	1	0	0	0.158352	0.110249	0	0.0496863	0	0	0.0682708	0	0	0.0252261	0.0140541	0	0.00332485	0.0763292	0.116321	0	0	0.378186	0	0
GSM2198646	GSE83300	TMEcluster 2	23	0	0	0.0212618	0	0.0219144	0	0.0961266	0	0.0432435	0	0	0	0.0755241	0.0212042	0	0.00248223	0.228121	0.14106	0	0	0.349062	0	0
GSM2198647	GSE83300	TMEcluster 1	6	1	0	0	0.0446735	0.0450464	0	0.0767507	0	0.0636141	0	0	0	0.0525981	0	0	0.0290109	0.383828	0.00546274	0	0.278648	0	0	0.0203676
GSM2198648	GSE83300	TMEcluster 1	11	1	0	0.0260871	0.00650964	0.130931	0	0	0.00212837	0.079842	0	0	0	0.0422073	0	0	0.0998817	0.242335	0.229085	0	0.140993	0	0	0
GSM2198649	GSE83300	TMEcluster 1	19	1	0.0873506	0	0.00797453	0.117976	0	0.0278167	0.0103937	0.04892	0	0	0.00945382	0	0.0249502	0	0.0541494	0.252597	0	0.0603773	0.158231	0.0590813	0	0.0807284
GSM2198650	GSE83300	TMEcluster 2	10	1	0.066865	0	0.0491244	0.00822783	0	0	0	0.0610772	0	0	0	0.0770084	0.00914946	0	0.0126579	0.212542	0.16445	0.00212289	0.0799704	0.202793	0.0444663	0.00954456
GSM2198651	GSE83300	TMEcluster 1	21	0	0	0.109062	0	0.0662137	0	0.0158417	0	0.0223624	0.010987	0	0	0.0315067	0	0	0.0141611	0.397035	0.23719	0	0.0880153	0	0	0.00762564
GSM2198652	GSE83300	TMEcluster 1	32	1	0	0.00708786	0	0	0.00676261	0.0678206	0	0.0883298	0	0	0	0.0783488	0	0	0.0703704	0.257279	0.0886323	0	0.299648	0	0	0.0357208
GSM2198653	GSE83300	TMEcluster 1	11	1	0.062278	0	0.0514544	0.047088	0	0.116682	0	0.0611413	0	0	0.0135	0	0.00222287	0	0.00785537	0.197045	0.0705435	0.00633312	0.363857	0	0	0
GSM2198654	GSE83300	TMEcluster 1	13	1	0.199751	0	0.00552946	0.0108148	0	0.0483451	0	0.122597	0	0	0	0.0485225	0	0	0.110702	0.231714	0.0678331	0	0.14675	0	0	0.00744103
GSM2198655	GSE83300	TMEcluster 1	9	1	0.0302627	0	0.0264966	0.127051	0	0.0232609	0	0.0180791	0.00149674	0	0	0.0254213	0.0108035	0	0.0199968	0.355999	0.108841	0.0327239	0.0949175	0.0187935	0	0.105856
TCGA-02-0001-01	TCGAGBM	TMEcluster 1	12	1	0.0551525	0	0.0108128	0.275243	0	0	0.0786095	0.00969382	0.075725	0	0	0.0688599	0.0203736	0.0989347	0.0827633	0.0634555	0.0987184	0	0.0616583	0	0	0
TCGA-02-0003-01	TCGAGBM	TMEcluster 1	5	1	0.0394959	0.101961	0.0745348	0.217487	0	0	0.0388914	0.0777205	0.0180518	0.0347142	0	0.0975477	0.00133652	0	0.063608	0.120819	0.102439	0	0	0.0033642	0	0.00802935
TCGA-02-0004-01	TCGAGBM	TMEcluster 1	12	1	0.0324505	0.000783657	0	0.0773756	0	0	0.0230653	0	0.040929	0.0659512	0	0	0	0.221757	0.0272685	0.416455	0	0	0.0757807	0	0	0.0181835
TCGA-02-0007-01	TCGAGBM	TMEcluster 1	24	1	0.144231	0	0.124204	0.0783827	0	0	0	0.266341	0.13796	0	0	0.0772613	0	0	0	0.0020237	0	0.0136318	0.15079	0.00517509	0	0
TCGA-02-0009-01	TCGAGBM	TMEcluster 2	11	1	0.117343	0	0.140787	0.0654388	0	0.0269087	0	0	0.0657698	0	0.0546575	0	0	0.023377	0.0473948	0.100953	0.13416	0	0	0.22321	0	0
TCGA-02-0010-01	TCGAGBM	TMEcluster 2	36	1	0.11279	0	0.201168	0.0928206	0	0.212407	0	0.00753861	0.120654	0	0	0.0877224	0.00289768	0	0.00390434	0.0670617	0.0356095	0	0	0.0554257	0	0
TCGA-02-0011-01	TCGAGBM	TMEcluster 2	21	1	0	0.43099	0.184936	0.0406699	0	0	0	0.0881391	0.00822981	0	0	0.0287493	0.0128449	0	0.00016428	0.0190372	0	0.0300557	0	0.112521	0.0436632	0
TCGA-02-0014-01	TCGAGBM	TMEcluster 1	84	1	0.10014	0	0.0360359	0.065719	0	0.050978	0	0.143733	0	0	0	0.0882193	0.00528271	0	0	0.296789	0.0486045	0	0.100846	0.0579589	0	0.00569402
TCGA-02-0015-01	TCGAGBM	TMEcluster 1	21	1	0.092262	0	0.0891501	0.0358483	0	0.0789788	0	0.00981111	0	0	0.0207651	0.00521252	0.00750813	0	0.0125112	0.346031	0	0.00343398	0.26688	0	0	0.0316083
TCGA-02-0016-01	TCGAGBM	TMEcluster 1	57	0	0.104989	0	0.0649333	0.0605837	0	0.123995	0	0.0770848	0	0	0	0.114811	0.0564323	0	0.00942261	0.213305	0.0558096	0	0.0969054	0.021728	0	0
TCGA-02-0021-01	TCGAGBM	TMEcluster 2	79	1	0.105805	0	0.148808	0.0656827	0.120325	0.307321	0.0142986	0	0	0	0.0500494	0	0.0385371	0.0842559	0	0	0	0.043987	0.0001106	0.0208201	0	0
TCGA-02-0023-01	TCGAGBM	TMEcluster 1	20	1	0.0382071	0	0.0519328	0.0471037	0	0.0542892	0	0.163148	0	0	0.0508227	0.0226733	0.0192167	0	0.0445409	0.387093	0.0155234	0.0104615	0	0.078561	0	0.0164269
TCGA-02-0024-01	TCGAGBM	TMEcluster 2	54	1	0.21693	0	0.101489	0.0875451	0	0.265708	0	0.0385719	0.133082	0	0	0.0491243	0.00206561	0.0384428	0	0	0.0129701	0.00666261	0	0.0474086	0	0
TCGA-02-0025-01	TCGAGBM	TMEcluster 2	43	1	0.0312607	0	0	0.292984	0	0	0	0.0522629	0.0313619	0	0	0.0694887	0.000991585	0	0.0169823	0.185379	0.222826	0	0	0.0746741	0	0.0217896
TCGA-02-0026-01	TCGAGBM	TMEcluster 1	25	1	0.0648766	0	0.0547238	0.00689774	0	0.0817603	0	0.191613	0	0	0	0.0920595	0.0116313	0	0	0.299009	0.0481331	0	0.129923	0.0193727	0	0
TCGA-02-0027-01	TCGAGBM	TMEcluster 2	12	1	0.0904071	0	0	0.113997	0	0	0	0.0352996	0	0.00336002	0.0100169	0.055581	0.148301	0	0	0.026539	0.323379	0.0322864	0	0.148054	0.0127783	0
TCGA-02-0028-01	TCGAGBM	TMEcluster 1	92	1	0.0637748	0	0	0.15778	0.00401703	0	0	0.0170373	0	0	0.0070982	0.0103611	0.097111	0	0	0.0799982	0.384555	0.0562822	0.0620971	0.0075883	0	0.0522993
TCGA-02-0033-01	TCGAGBM	TMEcluster 2	3	1	0.0262826	0	0.236554	0.0873364	0	0	0	0.0430602	0.00167385	0.0397882	0	0.0379155	0.00629253	0	0.022788	0.0890584	0.147473	0.0494888	0	0.137884	0.0696404	0.00476436
TCGA-02-0034-01	TCGAGBM	TMEcluster 2	14	1	0.0474803	0.00652711	0	0.339628	0	0.0426204	0	0.0173239	0.0463463	0	0.00641849	0.0244722	0.0698055	0	0	0	0.262323	0.0234239	0	0.0822675	0	0.0313632
TCGA-02-0038-01	TCGAGBM	TMEcluster 2	11	1	0.268581	0	0.193043	0.173225	0	0.0228954	0	0.0889263	0.0573695	0	0	0.0844898	0.038214	0	0	0	0	0	0	0.0732555	0	0
TCGA-02-0039-01	TCGAGBM	TMEcluster 1	11	1	0.0433581	0	0.16215	0.0140765	0	0.0325441	0	0.0329244	0	0	0	0.0349822	0.00359772	0	0.045	0.334263	0.0841991	0	0.157017	0.0135293	0	0.0423589
TCGA-02-0043-01	TCGAGBM	TMEcluster 2	19	1	0.102524	0	0.00290774	0.0573139	0	0.0896488	0	0	0.0435079	0	0	0.0744324	0.00140063	0.0212071	0.0295841	0.187711	0.288812	0.0211253	0	0.0756014	0	0.00422347
TCGA-02-0046-01	TCGAGBM	TMEcluster 2	7	1	0.0497591	0	0.0736593	0.0605383	0	0.0364018	0	0.0243672	0.00514525	0.0628287	0	0.094008	0.000171537	0.00337318	0.0453695	0.108292	0.332481	0	0	0.103605	0	0
TCGA-02-0047-01	TCGAGBM	TMEcluster 2	15	1	0.0932195	0	0.246904	0.041696	0	0.257048	0	0.149549	0.0161439	0	0.0137244	0.0379358	0.0550575	0	0	0	0	0.0502805	0	0.0384426	0	0
TCGA-02-0048-01	TCGAGBM	TMEcluster 1	3	1	0.132447	0	0.129409	0	0	0.153531	0	0.104815	0.00482619	0	0	0.105089	0.0220442	0	0	0.166502	0.0362823	0.102904	0	0.0421494	0	0
TCGA-02-0051-01	TCGAGBM	TMEcluster 1	15	1	0.0147247	0	0.0345184	0.00828719	0	0.0940749	0	0.0245071	0	0	0.0477073	0.0429469	0.0247441	0	0.0361004	0.27179	0.186784	0.125372	0.0288644	0	0	0.0595785
TCGA-02-0052-01	TCGAGBM	TMEcluster 1	13	1	0.120027	0	0.158117	0.171809	0	0.0196132	0.0365604	0.0372518	0.06924	0	0	0.1349	0	0.0400871	0.0246197	0.0591961	0.0234206	0.0686056	0.0289234	0	0	0.00762892
TCGA-02-0054-01	TCGAGBM	TMEcluster 2	7	1	0.0308894	0	0.106085	0.140761	0	0.00579451	0	0.0320338	0.0678502	0	0	0.0417966	0	0	0.0145128	0.216323	0.22755	0	0	0.110666	0	0.00573832
TCGA-02-0057-01	TCGAGBM	TMEcluster 2	20	1	0.0171897	0	0.0300523	0.04112	0	0.139617	0	0.0210544	0	0	0	0.108858	0.026256	0	0.0873828	0.151545	0.116971	0	0	0.217271	0.0426837	0
TCGA-02-0058-01	TCGAGBM	TMEcluster 2	8	1	0	0.0360853	0.0350866	0.210552	0	0.00242346	0	0.0432817	0.0762381	0	0	0.178289	0.00279777	0	0.0221437	0.145892	0.134903	0.0653903	0	0.0451566	0	0.00175949
TCGA-02-0059-01	TCGAGBM	TMEcluster 1	10	1	0.0380236	0	0.0071667	0.12202	0	0	0	0.00859303	0	0	0	0.0297486	0.0808316	0	0.00698382	0.461277	0	0.00169725	0.131739	0.0416486	0	0.0702713
TCGA-02-0060-01	TCGAGBM	TMEcluster 1	6	1	0.0500554	0	0.00560143	0.104221	0	0.0419322	0	0.00286478	0	0	0.0269622	0.0223181	0.0465468	0	0.0332044	0.235392	0.218158	0.028829	0.099796	0.0204664	0.00431313	0.0593386
TCGA-02-0064-01	TCGAGBM	TMEcluster 1	20	1	0.106788	0	0	0.0384976	8.06725e-05	0.0574561	0	0	0	0	0.0204684	0.0154359	0.0204865	0	0.0238354	0.420578	0.0517294	0	0.186767	0	0	0.0578775
TCGA-02-0068-01	TCGAGBM	TMEcluster 1	27	1	0.0789253	0	0.0509154	0.000493145	0.00414099	0.0426677	0	0.028726	0	0	0.00739641	0.00978443	0	0	0.0199257	0.50415	0	0.0371965	0.130126	0	0	0.085552
TCGA-02-0069-01	TCGAGBM	TMEcluster 1	29	0	0.161201	0	0	0.214362	0	0	0	0.123229	0	0	0	0.0937121	0.021492	0	0	0.234562	0.0687131	0	0.074504	0.00822491	0	0
TCGA-02-0070-01	TCGAGBM	TMEcluster 1	25	0	0.0219508	0	0.104781	0.0870778	0	0.0237451	0	0.0378018	0	0	0	0.0318376	0	0	0	0.4803	0	0.0250092	0.131273	0	0	0.0562224
TCGA-02-0071-01	TCGAGBM	TMEcluster 1	6	1	0.0930416	0	0.00725181	0.0266904	0	0.126839	0	0.0523346	0.0188365	0	0	0.0317483	0.0100956	0.0463702	0.00291061	0.377992	0	0.00550955	0.15154	0.0488402	0	0
TCGA-02-0074-01	TCGAGBM	TMEcluster 1	10	1	0.079597	0	0.0487141	0.0540194	0	0.0340308	0	0.0789445	0	0	0	0.0602971	0	0	0	0.317219	0.215652	0	0	0.0869203	0	0.0246062
TCGA-02-0075-01	TCGAGBM	TMEcluster 1	21	1	0.133882	0	0.0291621	0.0800203	0	0.0570087	0	0.0307127	0	0	0	0.0409597	0	0	0	0.467593	0	0.00157794	0.102422	0.0278971	0	0.0287647
TCGA-02-0079-01	TCGAGBM	TMEcluster 1	28	1	0.0993554	0	0.0757059	0.0634046	0	0	0	0.0443022	0.0125458	0	0	0.0793003	0.00387809	0	0	0.409406	0.0632133	0.0101151	0	0.109993	0	0.0287797
TCGA-02-0080-01	TCGAGBM	TMEcluster 2	91	1	0.169704	0	0.103242	0.093393	0	0.0559342	0	0	0.0627604	0	0	0.108879	0.0288834	0	0	0.154442	0.0160841	0	0	0.192644	0.0140336	0
TCGA-02-0083-01	TCGAGBM	TMEcluster 1	23	1	0.0196954	0	0.0986321	0.0926348	0	0.030487	0	0.0728605	0	0	0	0.049617	0.00769942	0	0.0315472	0.404519	0.0824225	0.0112616	0.0688468	0	0	0.0297767
TCGA-02-0084-01	TCGAGBM	TMEcluster 1	13	1	0.0935112	0	0	0.11299	0	0.0146311	0	0	0.0242383	0	0	0.00998777	0.0224803	0	0.00315396	0.503604	0	0	0.150722	0	0	0.0646815
TCGA-02-0085-01	TCGAGBM	TMEcluster 1	52	1	0.0646918	0	0.0104387	0.039614	0	0.0501365	0	0.0123022	0	0	0	0.0277362	0	0	0.078681	0.574015	0.0132508	0	0.106378	0.0040938	0	0.0186628
TCGA-02-0086-01	TCGAGBM	TMEcluster 1	9	1	0.0404982	0	0	0.0756061	0	0.0370792	0	0.0111492	0	0	0.0330381	0	0.0985003	0	0	0.451129	0	0.0031441	0.136441	0.0560745	0.0124153	0.0449253
TCGA-02-0087-01	TCGAGBM	TMEcluster 1	59	0	0.082612	0	0	0.0740994	0	0.036657	0	0	0.00487876	0	0.0267158	0.00592879	0.171337	0	0	0.499085	0	0	0.0986859	0	0	0
TCGA-02-0089-01	TCGAGBM	TMEcluster 1	17	1	0.0581155	0	0.0556206	0.0283418	0	0.0319212	0	0.0272746	0	0	0	0.0401525	0	0	0.0315373	0.423365	0.156463	0.00674429	0.0747006	0.0169375	0	0.0488264
TCGA-02-0099-01	TCGAGBM	TMEcluster 2	4	1	0.0530837	0	0.0562926	0.0701802	0	0.0237495	0	0.074587	0	0	0	0.0500845	0.00387859	0	0.0201414	0.299145	0.165153	0	0	0.17288	0	0.0108244
TCGA-02-0102-01	TCGAGBM	TMEcluster 1	27	1	0.0749416	0	0.101639	0	0.0153439	0.0928478	0	0.0524526	0	0	0.00148921	0.0155351	0	0	0.0460929	0.253073	0.0228604	0	0.291593	0	0	0.0321321
TCGA-02-0104-01	TCGAGBM	TMEcluster 1	66	1	0.00334028	0	0.0338453	0.113179	0	0.0304281	0	0.115879	0	0	0	0.0588125	0.017854	0	0.0140209	0.304241	0.0711694	0	0.149428	0.087801	0	0
TCGA-02-0106-01	TCGAGBM	TMEcluster 1	12	1	0.0193921	0	0.00491413	0.0945167	0	0.0386762	0	0.0286627	0	0	0	0.040964	0.0544361	0	0.0236889	0.393319	0.106094	0.0148969	0.0747689	0.0669639	0	0.038707
TCGA-02-0107-01	TCGAGBM	TMEcluster 1	18	1	0.0120609	0	0	0.0682819	0	0	0	0.0417559	0	0	0	0.0381508	0.00417054	0	0.011771	0.354588	0.294551	0	0	0.119411	0.0207551	0.0345039
TCGA-02-0111-01	TCGAGBM	TMEcluster 1	24	1	0.0554972	0	0.0535521	0.0973068	0	0	0	0.0385278	0	0	0	0.0240548	0.0418625	0	0.0281447	0.432706	0.0885684	0	0.0150063	0.0882158	0	0.0365572
TCGA-02-0113-01	TCGAGBM	TMEcluster 1	94	0	0.0394641	0	0.141325	0.0716077	0	0.0199076	0	0.0578642	0	0	0	0.0401499	0	0	0.0149399	0.410706	0.076696	0.0331555	0.0583446	0	0	0.0358397
TCGA-02-0114-01	TCGAGBM	TMEcluster 1	101	1	0.0370148	0	0.0261254	0.0751001	0	0.13381	0	0.066778	0	0	0	0.080928	0.0128497	0	0.00398779	0.394698	0	0	0.139066	0.0296422	0	0
TCGA-02-0115-01	TCGAGBM	TMEcluster 1	16	1	0.0371264	0	0.198778	0.0364529	0	0.0725733	0	0.0198234	0	0	0	0.0750455	0	0	0.0280403	0.347525	0.0111167	0.00914768	0.111692	0	0	0.0526788
TCGA-02-0116-01	TCGAGBM	TMEcluster 1	50	1	0.0629637	0	0.217619	0.10403	0.152503	0	0	0.287916	0	0	0	0.017371	0	0	0	0	0.014712	0.0034772	0.138227	0.00118092	0	0
TCGA-02-0258-01	TCGAGBM	TMEcluster 1	17	1	0.190722	0	0	0.161363	0	0.0599264	0	0.143316	0	0	0	0.108389	0.0377989	0	0	0.167156	0	0	0.131328	0	0	0
TCGA-02-0260-01	TCGAGBM	TMEcluster 1	17	1	0.25284	0	0.0742405	0.0861545	0	0.0887673	0	0.242323	0	0	0	0.0797387	0.015205	0.0126888	0	0.12666	0	0	0	0.0213827	0	0
TCGA-02-0266-01	TCGAGBM	TMEcluster 1	18	1	0.175674	0	0	0.148601	0	0.213869	0	0.014358	0.116938	0	0.0739042	0.0137961	0.0523276	0	0	0.0891789	0.0398228	0	0.0532507	0	0	0.00828006
TCGA-02-0269-01	TCGAGBM	TMEcluster 1	11	1	0.28973	0	0.0123992	0	0	0.114713	0	0.323909	0	0	0	0.11465	0	0.00714955	0	0.0906761	0.0176388	0.0291354	0	0	0	0
TCGA-02-0271-01	TCGAGBM	TMEcluster 1	15	1	0.222057	0	0.0984007	0.0401717	0	0.0670796	0	0.12858	0	0	0	0.127003	0	0	0	0.208865	0.016305	0	0.00466534	0.0683352	0	0.0185368
TCGA-02-0281-01	TCGAGBM	TMEcluster 1	4	1	0.156293	0	0.0779312	0.0599134	0	0.0364161	0	0.257239	0	0	0	0.115035	0	0.0615706	0	0.159066	0	0	0.0765363	0	0	0
TCGA-02-0285-01	TCGAGBM	TMEcluster 2	14	1	0.0347062	0	0	0.0401982	0	0.0106733	0	0.0832545	0	0	0	0.043635	0.00176135	0	0.0482441	0.279366	0.0807493	0	0	0.365985	0	0.0114268
TCGA-02-0289-01	TCGAGBM	TMEcluster 1	14	1	0.0880962	0	0.0423403	0.0038679	0	0	0	0.0977394	0	0	0	0.0452559	0	0.299229	0.0143814	0.22585	0	0	0.18324	0	0	0
TCGA-02-0290-01	TCGAGBM	TMEcluster 1	16	1	0.00721187	0	0.0336259	0.0247203	0	0.231354	0	0.0832746	0.0983141	0	0.00289239	0.0975875	0.0173767	0.0188927	0.00342634	0.193931	0	0.00185309	0.181819	0	0	0.0037205
TCGA-02-0317-01	TCGAGBM	TMEcluster 1	12	1	0.1789	0	0.150765	0	0	0.15662	0	0.237409	0	0	0	0.115903	0.0262557	0.019602	0	0.0671667	0	0.0473773	0	0	0	0
TCGA-02-0321-01	TCGAGBM	TMEcluster 1	10	1	0.134545	0	0.0362919	0.132615	0	0	0	0.165084	0	0	0	0	0	0	0	0.214112	0.0271712	0.019128	0.101968	0.152332	0	0.0167536
TCGA-02-0324-01	TCGAGBM	TMEcluster 1	8	1	0.0904406	0	0	0	0	0.343869	0	0.0689514	0.140612	0	0.119156	0.0382446	0	0.0322562	0.0104848	0.0937942	0	0	0.0621915	0	0	0
TCGA-02-0325-01	TCGAGBM	TMEcluster 1	11	1	0.185765	0	0.0548296	0.0404775	0	0.0724073	0	0.163086	0	0	0	0.0775213	0.00342624	0	0	0.289142	0	0	0.0557613	0.0297781	0	0.0278049
TCGA-02-0326-01	TCGAGBM	TMEcluster 1	7	1	0.0778591	0	0	0.169569	0	0.0384645	0	0.111729	0.0706108	0	0	0.0539885	0	0.0450191	0	0.260962	0	0.0227283	0.149071	0	0	0
TCGA-02-0330-01	TCGAGBM	TMEcluster 1	16	1	0	0.1462	0.0421358	0.0884093	0.0086518	0	0	0.0358344	0	0	0.0120393	0.00946822	0.00945882	0	0.0609469	0.292144	0.062885	0	0.225505	0	0	0.00632102
TCGA-02-0332-01	TCGAGBM	TMEcluster 1	26	1	0.110576	0	0	0.108391	0	0	0	0.0695105	0	0	0	0.0710134	0.00201764	0	0.012972	0.431864	0	0	0.185805	0	0.0073707	0.000480203
TCGA-02-0333-01	TCGAGBM	TMEcluster 2	4	1	0.158497	0	0.013893	0.106484	0	0.0891424	0	0.247813	0	0	0.0529534	0.0576258	0.0214328	0	0.0696178	0.0605253	0.0583382	0	0	0.0636774	0	0
TCGA-02-0337-01	TCGAGBM	TMEcluster 1	25	1	0.102109	0	0	0.0402272	0	0.0592695	0	0.0408541	0	0	0.00206954	0.0433032	0.000178382	0.234564	0.00252723	0.363676	0	0.00120917	0.0920188	0.00658324	0	0.0114103
TCGA-02-0338-01	TCGAGBM	TMEcluster 1	11	1	0.102483	0	0.0598593	0.0648931	0	0.135825	0	0.15549	0	0	0	0.10209	0.0210564	0	0.0134277	0.166411	0.0531974	0	0.0555635	0.0697047	0	0
TCGA-02-0339-01	TCGAGBM	TMEcluster 1	13	1	0.158461	0	0.0272117	0.0718791	0	0.03579	0	0.207981	0	0	0	0.0692202	0	0.183261	0.0183087	0.102634	0	0	0.125254	0	0	0
TCGA-02-0422-01	TCGAGBM	TMEcluster 1	15	1	0.0666739	0	0.0410437	0.00786947	0	0.105512	0	0.0398198	0	0	0	0.0528607	0.00655555	0	0.0237805	0.421337	0	0	0.223385	0	0	0.0111629
TCGA-02-0430-01	TCGAGBM	TMEcluster 1	11	1	0.040616	0	0.0215347	0	0	0.0467461	0	0.0587339	0	0	0.0137248	0.029768	0	0	0.0178526	0.473526	0	0.0213445	0.221428	0.0243116	0	0.0304141
TCGA-02-0432-01	TCGAGBM	TMEcluster 1	48	1	0.101769	0	0.0136034	0.0261039	0	0.150531	0	0	0.0730758	0	0.0512173	0	0.0337579	0	0.000782595	0.314201	0	0	0.233521	0.00143716	0	0
TCGA-02-0439-01	TCGAGBM	TMEcluster 1	1	1	0.120603	0	0.0736428	0.0167379	0	0.0818456	0	0.0438304	0	0	0	0.055786	0	0	0	0.386625	0.0254498	0	0.130778	0	0	0.0647015
TCGA-02-0440-01	TCGAGBM	TMEcluster 1	12	1	0	0.00432423	0.00212518	0.033125	0	0.064651	0	0.09241	0	0	0	0.0799275	0	0	0.0459096	0.381524	0.0368586	0	0.128959	0.0700862	0	0.0601005
TCGA-02-0446-01	TCGAGBM	TMEcluster 1	9	1	0.0175523	0	0.0150832	0.0376403	0	0.0550114	0	0	0	0	0.0215026	0	0.00735709	0	0.0161142	0.431441	0.16614	0	0.138906	0.0341025	0	0.0591495
TCGA-02-0451-01	TCGAGBM	TMEcluster 2	16	1	0	0.0260659	0	0.0039734	0	0.0383291	0	0.0196039	0	0	0	0.00940306	0.0969964	0	0.0210161	0.386499	0.103477	0	0	0.263689	0.0285287	0.00241724
TCGA-02-0456-01	TCGAGBM	TMEcluster 1	3	1	0.0163027	0	0.0144908	0.102612	0	0.0723081	0	0.0320259	0	0	0	0.0372107	3.18162e-05	0	0	0.466989	0.114968	0.0251547	0.0325684	0.0154708	0	0.069867
TCGA-02-2466-01	TCGAGBM	TMEcluster 1	17	1	0.024795	0	0.0149495	0	0	0.0485409	0	0.130639	0	0	0	0.050938	0	0	0.0293382	0.247994	0.115744	0	0.169776	0.112208	0	0.0550778
TCGA-02-2470-01	TCGAGBM	TMEcluster 1	13	1	0.0472763	0	0.0719668	0.0733127	0	0.0243723	0.00915002	0.010809	0	0	0	0.0320849	0.072146	0	0.0210077	0.385701	0.046416	0	0.168507	0	0	0.037251
TCGA-02-2483-01	TCGAGBM	TMEcluster 1	16	0	0.0558181	0	0.00690198	0.0280866	0	0.108763	0	0.109317	0	0	0	0.110477	0.0102898	0	0.00455182	0.275042	0.100765	0	0.0683642	0.107018	0	0.0146062
TCGA-02-2485-01	TCGAGBM	TMEcluster 2	16	0	0.0500158	0	0.198766	0.0542832	0	0.0362623	0	0.0939255	0	0	0	0.0874245	0	0	0.0443017	0.165192	0.0888991	0	0	0.179953	0	0.000976817
TCGA-02-2486-01	TCGAGBM	TMEcluster 1	16	0	0.0101059	0	0.0422906	0.0649446	0	0.0133819	0	0.0115024	0	0	0	0.0110899	0	0	0.0127424	0.348086	0.177774	0.0268116	0.110528	0.0409681	0.0457552	0.0840187
TCGA-06-0122-01	TCGAGBM	TMEcluster 2	6	1	0.03947	0	0.038154	0.0151453	0	0.101177	0	0.124551	0	0	0	0.0736584	0.0190557	0	0.00192072	0.19704	0.0971478	0.0552609	0	0.193588	0.0159431	0.027888
TCGA-06-0124-01	TCGAGBM	TMEcluster 1	21	1	0.0756549	0	0	0.0485233	0	0.0548035	0	0.0390389	0	0	0	0.0244117	0.0369457	0	0.00333694	0.436233	0.0214872	0	0.0843071	0.142933	0.00249345	0.0298316
TCGA-06-0125-01	TCGAGBM	TMEcluster 1	48	1	0.105645	0	0.0990963	0.09846	0	0	0	0.0832736	0	0	0	0.0221865	0.00239101	0	0.0361685	0.350375	0	0	0.180531	0.00753697	0	0.0143361
TCGA-06-0126-01	TCGAGBM	TMEcluster 1	7	1	0.129399	0	0.0737615	0.0836485	0	0.0186494	0	0.0575287	0	0	0	0.0254448	0.00752461	0	0.0289544	0.372667	0.0653432	0	0.108529	0	0	0.0285504
TCGA-06-0127-01	TCGAGBM	TMEcluster 1	4	1	0.0579519	0	0.0214312	0.0671133	0	0.04251	0	0.0577984	0	0	0	0.0595741	0.0012397	0	0.0283296	0.314091	0.142427	0	0.165945	0.00590013	0	0.0356888
TCGA-06-0128-01	TCGAGBM	TMEcluster 2	23	1	0.00100977	0.0110855	0.027345	0.0505678	0	0.0440526	0	0.0465905	0	0.00992042	0	0.0502168	0.00279171	0	0.00447597	0.325262	0.0572541	0	0	0.342114	0	0.0273139
TCGA-06-0129-01	TCGAGBM	TMEcluster 1	34	1	0.0850691	0	0	0.0610986	0	0.0842701	0	0.0305011	0	0	0	0.0485392	0.00632186	0	0.00204668	0.391866	0.0393149	0.00709307	0.116439	0.12744	0	0
TCGA-06-0130-01	TCGAGBM	TMEcluster 1	13	1	0.00250485	0	0	0.018804	0	0	0	0.0128562	0	0.0691663	0	0.0571254	0.017307	0	0.0872235	0.445108	0.218954	0	0	0.0610749	0	0.00987572
TCGA-06-0132-01	TCGAGBM	TMEcluster 1	26	1	0.071556	0	0	0.0685884	0	0.0251789	0	0.00584312	0	0	0	0.0281676	0.0986134	0	0.0243924	0.453683	0	0	0.141801	0.0643474	0	0.017829
TCGA-06-0133-01	TCGAGBM	TMEcluster 1	14	1	0.0142218	0	0.140044	0.0185978	0	0.0546385	0	0.0113295	0	0	0	0.0435771	0.0206752	0	0.0612839	0.352443	0.109694	0	0.0824614	0.0897808	0	0.00125277
TCGA-06-0137-01	TCGAGBM	TMEcluster 1	27	1	0.0894037	0	0.10183	0.10748	0	0.056577	0	0.126074	0	0	0	0.0824298	0.0127848	0	0	0.393637	0.0168354	0	0.012948	0	0	0
TCGA-06-0138-01	TCGAGBM	TMEcluster 2	25	1	0.053101	0	0.00503078	0.0447229	0	0.0284662	0	0.0615633	0	0	0	0.0436647	0.125087	0	0.0284967	0.345602	0	0	0	0.222415	0.0375983	0.00425302
TCGA-06-0139-01	TCGAGBM	TMEcluster 1	12	1	0.0427321	0	0.037421	0.0756591	0	0	0	0.00444785	0	0	0.000249414	0.0334192	0.0686739	0	0.025366	0.402908	0.129803	0	0.0608002	0.0612779	0	0.0572427
TCGA-06-0140-01	TCGAGBM	TMEcluster 1	0	1	0.101956	0	0.0944531	0.0511561	0	0	0	0.0393849	0	0	0.024955	0	0	0	0	0.357496	0	0.0631605	0.171373	0.027046	0	0.0690196
TCGA-06-0141-01	TCGAGBM	TMEcluster 1	10	1	0.0809218	0	0.0327818	0.0177952	0.0354129	0.00166868	0	0	0	0	0.00234708	0.00557493	0.0380811	0	0.0106451	0.285753	0.289439	0	0.11112	0.000259617	0	0.0881997
TCGA-06-0142-01	TCGAGBM	TMEcluster 1	2	1	0.0790508	0.035295	0	0.0231474	0	0.0121219	0	0.104788	0	0	0	0.0397224	0.0456906	0	0.000358165	0.416073	0	0	0.209647	0.0226321	0	0.0114732
TCGA-06-0143-01	TCGAGBM	TMEcluster 1	12	1	0.0436731	0	0	0.0919118	0	0.0217741	0	0.0248136	0	0	0.0257763	0	0	0	0.00119131	0.506694	0	0.0126535	0.0670157	0.135437	0	0.0690593
TCGA-06-0145-01	TCGAGBM	TMEcluster 1	2	1	0.0620395	0	0.0046131	0.0528352	0	0.0758017	0	0.0244041	0	0	0.0194285	0.026067	0.0134004	0	0.0296995	0.444817	0.0921395	0	0.0910286	0.0249421	0	0.0387842
TCGA-06-0146-01	TCGAGBM	TMEcluster 2	20	1	0.0833262	0	0.0366798	0.00837846	0	0.126132	0	0.0202152	0.00134777	0	0	0.0657805	0.0234703	0	0	0.204361	0.0537841	0	0	0.376461	6.42327e-05	0
TCGA-06-0147-01	TCGAGBM	TMEcluster 1	18	1	0.0344729	0	0	0.0331384	0	0.0734176	0	0.0812239	0	0.0344821	0	0.0715572	0.0664885	0	0.065818	0.399353	0	0	0	0.131357	0	0.00869145
TCGA-06-0148-01	TCGAGBM	TMEcluster 1	10	1	0.0940548	0	0.101387	0.0216583	0	0.135922	0	0.0633175	0.0282233	0	0.052333	0.0208945	0.0250066	0	0	0.334186	0	0	0.110951	0.00219137	0	0.00987504
TCGA-06-0149-01	TCGAGBM	TMEcluster 1	9	1	0.0455406	0	0.0417873	0.0863484	0	0.0163612	0	0.0390723	0	0	0	0.0559444	0	0	0.0797853	0.431466	0.00477699	0	0.144296	0.0202664	0	0.0343557
TCGA-06-0152-01	TCGAGBM	TMEcluster 1	12	1	0.0535258	0	0	0.128964	0	0.0227536	0	0.0268918	0.0123871	0	0	0.0309004	0.111149	0	0.00242875	0.34417	0	0	0.259092	0.00440515	0	0.00333191
TCGA-06-0154-01	TCGAGBM	TMEcluster 1	14	1	0.0345194	0	0.0378647	0.0655563	0	0.0132391	0	0.0594672	0	0	0.0610949	0.0125957	0.0356086	0	0.0156792	0.334105	0	0.0126605	0.200732	0.0241679	0	0.0927097
TCGA-06-0155-01	TCGAGBM	TMEcluster 1	11	1	0.0398678	0	0.00423361	0.0217263	0	0.0584133	0	0.0310936	0	0	0	0.0341813	0	0.126822	0	0.391602	0	0.0059824	0.254355	0	0	0.0317226
TCGA-06-0156-01	TCGAGBM	TMEcluster 1	6	1	0.0589191	0	0.0814671	0.0214075	0	0.120264	0	0.0404719	0	0	0.00161602	0.0042487	0.0299717	0	0.0229758	0.412699	0	0	0.0754003	0.0591226	0	0.0714367
TCGA-06-0157-01	TCGAGBM	TMEcluster 1	3	1	0.0944593	0	0.0533963	0.0544473	0	0.0579526	0	0.0235989	0.0348857	0	0.000495201	0.035112	0.00909646	0	0.00296137	0.416795	0	0.00738769	0.18085	0	0	0.0285621
TCGA-06-0158-01	TCGAGBM	TMEcluster 1	11	1	0.104849	0	0.0493506	0.0454698	0	0.0741105	0	0.0781658	0	0	0	0.0466945	0.00745798	0.0494636	0.00269399	0.321774	0	0.0110978	0.141812	0.0670607	0	0
TCGA-06-0160-01	TCGAGBM	TMEcluster 1	12	1	0.271843	0	0.0353713	0.124541	0	0.082541	0.052654	0	0.0186412	0	0	0	0.00991968	0	0.000657569	0.147558	0	0	0.256273	0	0	0
TCGA-06-0162-01	TCGAGBM	TMEcluster 1	3	1	0.0336176	0	0.0668452	0.0289096	0	0.0766842	0	0.0118422	0	0	0	0.0604734	0.0361808	0	0.0352181	0.393141	0.0451664	0	0	0.1487	0.0173252	0.045897
TCGA-06-0164-01	TCGAGBM	TMEcluster 1	58	1	0.081621	0	0.00593251	0.0320727	0	0.0283439	0	0.0333232	0	0	0	0.0629148	0.0304652	0	0.0345314	0.415997	0.185308	0	0	0.0455323	0	0.0439582
TCGA-06-0166-01	TCGAGBM	TMEcluster 1	6	1	0.0803791	0	0.0510169	0.0503481	0	0.0602384	0	0.0592363	0	0	0	0.0167288	0	0.0201633	1.99183e-05	0.371218	0	0.00473171	0.0921554	0.158495	0	0.0352694
TCGA-06-0167-01	TCGAGBM	TMEcluster 2	12	1	0.0649778	0	0.0217397	0	0	0.0800657	0	0.116341	0	0	0	0.0529157	0.00195115	0	0	0.157145	0.168388	0	0	0.32844	0	0.00803595
TCGA-06-0168-01	TCGAGBM	TMEcluster 1	20	1	0.0468058	0	0.0243976	0.0394834	0	0.0290479	0	0.0231553	0	0	0.00692688	0.00573436	0	0	0.00747462	0.47675	8.12327e-05	0.0278935	0.204032	0.0202788	0	0.087938
TCGA-06-0169-01	TCGAGBM	TMEcluster 1	3	1	0.0302098	0	0.0017319	0.106184	0	0.103261	0	0.0244958	0	0	0.0219281	0	0	0	0	0.430089	0.0630405	0.00309661	0.0670553	0.0101878	0	0.13872
TCGA-06-0171-01	TCGAGBM	TMEcluster 1	13	1	0.0277603	0.0233657	0	0.0596783	0	0.0586299	0	0	0	0	0.00930041	0	0.043494	0	0.0257608	0.455605	0.0836333	0	0.153902	0.0458359	0	0.0130346
TCGA-06-0173-01	TCGAGBM	TMEcluster 1	5	1	0.0554992	0	0.0691966	0.00191112	0	0.0409879	0	0.0144586	0	0	0.022542	0.0197925	0	0	0.00331108	0.334391	0.263676	0	0.135891	0.0128557	0	0.0254877
TCGA-06-0174-01	TCGAGBM	TMEcluster 1	3	1	0.109189	0	0.0587329	0	0	0.117818	0	0.075955	0	0	0	0.078361	0	0.0556751	0	0.341998	0	0.00384434	0.094826	0.0163396	0	0.0472611
TCGA-06-0175-01	TCGAGBM	TMEcluster 1	4	1	0.0251674	0	0.00949437	0.0540046	0	0.148107	0	0.0370429	0	0	0.0378967	0	0.0461616	0	0.00100607	0.3546	0	0.00800041	0.160796	0.102595	0	0.0151281
TCGA-06-0176-01	TCGAGBM	TMEcluster 1	52	0	0.0617443	0	0	0.0178401	0	0.00299802	0	0.060608	0	0	0.00717304	0.0127825	0	0.0486543	0.0425118	0.308372	0.105093	0	0.198804	0.0191813	0	0.114238
TCGA-06-0177-01	TCGAGBM	TMEcluster 1	4	1	0.0412031	0	0.014291	0.0129838	0.0264564	0.0085945	0	0.0429494	0	0	0	0.0247568	0	0.136728	0.000877517	0.58642	0	0	0.0844574	0.0202824	0	0
TCGA-06-0178-01	TCGAGBM	TMEcluster 1	55	0	0	0.0243691	0.0489276	0.0432614	0	0.0504317	0	0.0865717	0	0	0	0.0753054	0.0131062	0	0.0356403	0.394646	0	0	0.100246	0.122377	0	0.00511883
TCGA-06-0179-01	TCGAGBM	TMEcluster 1	21	1	0.0451606	0	0.0188285	0.0520585	0	0.0235871	0	0.0434872	0	0	0	0.0643518	0.143472	0	0.0389661	0.297176	0.0707453	0	0.0548656	0.0961378	0.0207561	0.0304074
TCGA-06-0182-01	TCGAGBM	TMEcluster 1	4	1	0.00503306	0	0.122618	0	0.0121306	0.0568083	0	0.0282931	0	0.00498333	0	0.042605	0.0631271	0	0.0629067	0.376829	0	0	0.177823	0.0315692	0	0.0152729
TCGA-06-0184-01	TCGAGBM	TMEcluster 1	41	0	0.0547583	0	0.0427031	0.0416768	0	0.061109	0	0	0	0	0.015092	0.0334465	0.0324643	0	0.00726253	0.467205	0.125274	0	0.0230908	0.0371649	0.00775767	0.050995
TCGA-06-0185-01	TCGAGBM	TMEcluster 1	38	0	0.0508311	0	0.0511942	0.0150775	0	0.0512909	0	0.0698164	0	0	0	0.0394503	0.0558703	0	0.0183847	0.360152	0	0	0.237646	0.0405917	0	0.00969512
TCGA-06-0187-01	TCGAGBM	TMEcluster 1	28	1	0.0508477	0	0.00813685	0.033668	0	0.0911719	0	0.0523721	0.037016	0	0.0321545	0	0.012612	0	0.000317478	0.256006	0.0413868	0.0558246	0.165213	0.131906	0	0.0313665
TCGA-06-0188-01	TCGAGBM	TMEcluster 1	29	0	0.0855399	0	0.143533	0	0	0.0619604	0	0.0337259	0	0	0.0248277	0.00145173	0	0	0	0.331036	0.00522139	0.0010225	0.244041	0.0275737	0	0.0400671
TCGA-06-0189-01	TCGAGBM	TMEcluster 1	16	1	0.0494548	0	0.0319922	0.0634977	0	0.0425231	0	0.0193062	0	0	0	0.0145519	0	0	0.000574239	0.492912	0.0398631	0.0050814	0.034704	0.0988876	0	0.106651
TCGA-06-0190-01	TCGAGBM	TMEcluster 2	11	1	0.00803725	0	0.0154871	0.0341504	0	0.00327858	0	0.0635358	0	0	0	0.0248816	0.123776	0	0.00348526	0.345612	0	0	0	0.377755	0	0
TCGA-06-0192-01	TCGAGBM	TMEcluster 1	19	0	0.0758954	0	0	0.0533186	0	0.0522805	0	0	0	0	0.0312951	0.000100241	0.138498	0	0	0.381624	0	0	0.252201	0	0	0.0147878
TCGA-06-0194-01	TCGAGBM	TMEcluster 1	5	1	0.0257007	0.0102237	0	0.0931679	0	0.0757431	0	0.014819	0	0	0	0	0.0283285	0	0.00639365	0.413117	0	0	0.221208	0.0265646	0	0.0847343
TCGA-06-0195-01	TCGAGBM	TMEcluster 2	8	1	0	0.0244626	0.0269244	0.0330853	0	0.110711	0	0.000944603	0	0	0	0.043284	0.0470599	0	0.0268717	0.260805	0.176174	0	0	0.249677	0	0
TCGA-06-0197-01	TCGAGBM	TMEcluster 1	6	1	0.0307948	0	0.0214673	0.0521246	0	0.0398315	0	0	0	0	0.0106047	0	0.0514289	0	0.0396216	0.356253	0.0379957	0.00721657	0.241619	0.0441205	0.00200024	0.0649211
TCGA-06-0201-01	TCGAGBM	TMEcluster 1	0	1	0.0516097	0	0	0.096115	0	0	0	0	0.00529545	0	0.0127605	0.00176918	0.129417	0	0.0315266	0.364644	0	0	0.252236	0	0.00808803	0.0465397
TCGA-06-0206-01	TCGAGBM	TMEcluster 1	8	1	0.0315302	0	0	0.0661518	0	0	0	0.0244301	0	0	0	0.0145231	0.0873373	0	0.0424003	0.48165	0	0.00292939	0.201462	0	0	0.0475859
TCGA-06-0208-01	TCGAGBM	TMEcluster 1	9	1	0.0813839	0	0.120285	0.0132955	0	0.0577713	0	0.0758856	0	0	0	0.0565337	0	0	0.016868	0.320547	0.115478	0	0	0.10784	0	0.0341124
TCGA-06-0210-01	TCGAGBM	TMEcluster 1	8	1	0.0196043	0	0	0.0221729	0	0.0333196	0	0.00328245	0	0	0.0203557	0	0	0	0	0.353729	0.113035	0	0.272611	0.0393192	0	0.122571
[truncated: 879 more rows]
