# Supplementary material for: Immune Infiltrating Cells-Derived Risk Signature Based on Large-scale Analysis Defines Immune Landscape and Predicts Immunotherapy Responses in Glioma Tumor Microenvironment
Source: Front Immunol. 2021 Aug 13;12:691811. doi: 10.3389/fimmu.2021.691811 (PMC8418124; doi:10.3389/fimmu.2021.691811)
Supplement: Supplementary file 1 [file DataSheet_1.zip › Supplementary Tables/Table S10.xlsx]

## Sheet: Sheet1
Table S10 Recent clinical trials on immunotherapy targeting PD-1 in gliomas
ClinicalTrials.gov Identifier	Study title	Enrollment	Drug intervention
NCT02960230	H3.3K27M Peptide Vaccine With Nivolumab for Children With Newly Diagnosed DIPG and Other Gliomas	49 participants	Nivolumab
NCT03925246	Efficacy of Nivolumab for Recurrent IDH Mutated High-Grade Gliomas	39 participants	Nivolumab
NCT02359565	Pembrolizumab in Treating Younger Patients With Recurrent, Progressive, or Refractory High-Grade Gliomas, Diffuse Intrinsic Pontine Gliomas, Hypermutated Brain Tumors, Ependymoma or Medulloblastoma	110 participants	pembrolizumab
NCT02529072	Nivolumab With DC Vaccines for Recurrent Brain Tumors	6 participants	Nivolumab
NCT03576612	GMCI, Nivolumab, and Radiation Therapy in Treating Patients With Newly Diagnosed High-Grade Gliomas	36 participants	Nivolumab
NCT03557359	Nivolumab for Recurrent or Progressive IDH Mutant Gliomas	37 participants	Nivolumab
NCT03690869	REGN2810 in Pediatric Patients With Relapsed, Refractory Solid, or Central Nervous System (CNS) Tumors and Safety and Efficacy of REGN2810 in Combination With Radiotherapy in Pediatric Patients With Newly Diagnosed or Recurrent Glioma	150 participants	cemiplimab
NCT03347097	Adoptive Cell Therapy of Autologous TIL and PD1-TIL Cells for Patients With Glioblastoma Multiforme	40 participants	Tumor-infiltrating T Lymphocyte (TIL)
NCT03718767	Nivolumab in People With IDH-Mutant Gliomas With and Without Hypermutator Phenotype	95 participants	Nivolumab
NCT02311582	MK-3475 in Combination With MRI-guided Laser Ablation in Recurrent Malignant Gliomas	58 participants	Pembrolizumab
NCT02658981	Anti-LAG-3 Alone & in Combination w/ Nivolumab Treating Patients w/ Recurrent GBM (Anti-CD137 Arm Closed 10/16/18)	100 participants	Urelumab,Nivolumab
NCT02335918	A Dose Escalation and Cohort Expansion Study of Anti-CD27 (Varlilumab) and Anti-PD-1 (Nivolumab) in Advanced Refractory Solid Tumors	175 participants	Varlilumab, Nivolumab
NCT01860638	A Comparison of Continuous Bevacizumab (Avastin) Treatment or Placebo in Addition to Lomustine Followed by Standard of Care After Disease Progression in Participants With Glioblastoma	296 participants	Bevacizumab
NCT04201873	Pembrolizumab and a Vaccine (ATL-DC) for the Treatment of Surgically Accessible Recurrent Glioblastoma	40 participants	Pembrolizumab
NCT03743662	Nivolumab With Radiation Therapy and Bevacizumab for Recurrent MGMT Methylated Glioblastoma	94 participants	Bevacizumab, Nivolumab
NCT03493932	Cytokine Microdialysis for Real-Time Immune Monitoring in Glioblastoma Patients Undergoing Checkpoint Blockade	25 participants	Nivolumab
NCT04013672	Study of Pembrolizumab Plus SurVaxM for Glioblastoma at First Recurrence	51 participants	Pembrolizumab
NCT03233152	Intra-tumoral Ipilimumab Plus Intravenous Nivolumab Following the Resection of Recurrent Glioblastoma (GlitIpNi)	6 participants	Ipilimumab, Intravenous Nivolumab
NCT03173950	Immune Checkpoint Inhibitor Nivolumab in People With Select Rare CNS Cancers	180 participants	Nivolumab
